# Supplementary material for: Relaxed targeting rules help PIWI proteins silence transposons
Source: Nature. 2023 Jun 21;619(7969):394–402. doi: 10.1038/s41586-023-06257-4 (PMC10338343; doi:10.1038/s41586-023-06257-4)
Supplement: Supplementary file 4 — Cleavage rates reported in this study. [file 41586_2023_6257_MOESM4_ESM.xlsx]

## Sheet: L1MC MILI + GTSF1
Target Site Sequence	Target name	k2	k2_sd	k3	k3_sd	E	E_sd	Rsquared
UCCUGGAUGUCGAACCAUAGUUAAAUCAAA	g10:g15:cont:t1A	1.53e-12	0.000145787	2.43e-14	1.54621e+07	0.5	5.03984e+07	-0.252674
UCCUGGAUGUCGAAGCAUAGUUAAAUCAAA	g10:g16:cont:t1A	5.66e-05	0.11946	2.87e-14	4.76781	0.5	1047.36	-0.392392
UCCUGGAUGUCGAUGCAUAGUUAAAUCAAA	g10:g17:cont:t1A	0.000397156	0.0178489	6.63e-17	0.0949098	0.5	21.3063	-0.958015
UCCUGGAUGUCGUUGCAUAGUUAAAUCAAA	g10:g18:cont:t1A	0.000187612	0.0296888	2.85e-17	0.348285	0.5	77.1639	-0.321424
UCCUGGAUGUCCUUGCAUAGUUAAAUCAAA	g10:g19:cont:t1A	0.0015941	0.00817614	4.35e-29	0.00861312	0.5	2.07215	-1.26986
UCCUGGAUGUGCUUGCAUAGUUAAAUCAAA	g10:g20:cont:t1A	0.00104866	0.00886055	3.91e-22	0.0157203	0.5	3.66937	-0.372057
UCCUGGAUGAGCUUGCAUAGUUAAAUCAAA	g10:g21:cont:t1A	0.000858156	0.00916776	2.56e-15	0.0206187	0.5	4.75963	0.207681
UCCUGGAUCAGCUUGCAUAGUUAAAUCAAA	g10:g22:cont:t1A	0.00426371	0.00357508	1.76e-18	0.000941457	0.5	0.251889	0.191281
UCCUGGAACAGCUUGCAUAGUUAAAUCAAA	g10:g23:cont:t1A	0.00315116	0.00535989	9.25e-17	0.00220487	0.5	0.569647	-0.368315
UCCUGGUACAGCUUGCAUAGUUAAAUCAAA	g10:g24:cont:t1A	0.00932075	0.00656694	8.37e-18	0.000572402	0.5	0.159872	-0.571058
UCCUGCUACAGCUUGCAUAGUUAAAUCAAA	g10:g25:cont:t1A	0.00845947	0.00556767	1.61e-18	0.000552711	0.5	0.154324	-0.942645
UCCUCCUACAGCUUGCAUAGUUAAAUCAAA	g10:g26:cont:t1A	0.0190987	0.00720111	3.62e-07	0.000250691	0.5	0.0678431	0.519619
UCCUGGAUGUCGAAGCAUAGAUAAAUCAAA	g11:g16:cont:t1A	8.66e-05	0.0924597	4.24e-18	2.39611	0.5	527.422	-0.783949
UCCUGGAUGUCGAUGCAUAGAUAAAUCAAA	g11:g17:cont:t1A	0.000254283	0.023492	1.1e-15	0.200672	0.5	44.648	-1.06815
UCCUGGAUGUCGUUGCAUAGAUAAAUCAAA	g11:g18:cont:t1A	0.000224422	0.0364162	2.13e-15	0.354547	0.5	78.7353	-1.21146
UCCUGGAUGUCCUUGCAUAGAUAAAUCAAA	g11:g19:cont:t1A	0.000818338	0.0130901	2.1e-21	0.0311118	0.5	7.16498	-1.53882
UCCUGGAUGUGCUUGCAUAGAUAAAUCAAA	g11:g20:cont:t1A	0.000564736	0.0175217	8.52e-17	0.0634024	0.5	14.3807	0.0114165
UCCUGGAUGAGCUUGCAUAGAUAAAUCAAA	g11:g21:cont:t1A	0.000694263	0.0155835	1.87e-17	0.0447229	0.5	10.2237	-0.297723
UCCUGGAUCAGCUUGCAUAGAUAAAUCAAA	g11:g22:cont:t1A	0.00114421	0.00865104	1.81e-16	0.0138125	0.5	3.24171	-1.02518
UCCUGGAACAGCUUGCAUAGAUAAAUCAAA	g11:g23:cont:t1A	0.00192388	0.00626149	6.92e-25	0.0051494	0.5	1.26019	-1.63581
UCCUGGUACAGCUUGCAUAGAUAAAUCAAA	g11:g24:cont:t1A	0.00203357	0.00634169	3.96e-23	0.00483963	0.5	1.19086	-0.980094
UCCUGCUACAGCUUGCAUAGAUAAAUCAAA	g11:g25:cont:t1A	0.00134594	0.00850583	3.34e-22	0.0111131	0.5	2.63784	-0.976046
UCCUCCUACAGCUUGCAUAGAUAAAUCAAA	g11:g26:cont:t1A	0.00723653	0.00461765	5.96e-18	0.000567435	0.5	0.157903	-0.178732
UCCUGGAUGUCGAUGCAUACAUAAAUCAAA	g12:g17:cont:t1A	0.000292325	0.0331061	2.26e-25	0.244156	0.5	54.453	-1.75202
UCCUGGAUGUCGUUGCAUACAUAAAUCAAA	g12:g18:cont:t1A	0.000844084	0.0120171	2.89e-20	0.0275524	0.5	6.35494	-3.91642
UCCUGGAUGUCCUUGCAUACAUAAAUCAAA	g12:g19:cont:t1A	0.00154739	0.00907866	3.66e-30	0.00993763	0.5	2.38484	-4.11646
UCCUGGAUGUGCUUGCAUACAUAAAUCAAA	g12:g20:cont:t1A	0.00068478	0.0149582	1.83e-17	0.0436034	0.5	9.96208	-0.508863
UCCUGGAUGAGCUUGCAUACAUAAAUCAAA	g12:g21:cont:t1A	0.00030406	0.0291179	9.17e-16	0.205978	0.5	45.9723	-0.439209
UCCUGGAUCAGCUUGCAUACAUAAAUCAAA	g12:g22:cont:t1A	0.00115061	0.00817487	5.35e-23	0.0129639	0.5	3.04365	0.0189639
UCCUGGAACAGCUUGCAUACAUAAAUCAAA	g12:g23:cont:t1A	0.000750067	0.0142079	1.39e-17	0.0373336	0.5	8.56303	-0.637883
UCCUGGUACAGCUUGCAUACAUAAAUCAAA	g12:g24:cont:t1A	0.00108113	0.0119804	5.53e-18	0.0204895	0.5	4.7915	-0.760361
UCCUGCUACAGCUUGCAUACAUAAAUCAAA	g12:g25:cont:t1A	0.0013268	0.00872998	6.48e-20	0.0116121	0.5	2.75337	-1.68533
UCCUCCUACAGCUUGCAUACAUAAAUCAAA	g12:g26:cont:t1A	0.00164652	0.00677348	1.75e-20	0.0068423	0.5	1.6507	-0.563016
UCCUGGAUGUCGUUGCAUUCAUAAAUCAAA	g13:g18:cont:t1A	0.000229853	0.0298171	1.31e-15	0.283136	0.5	62.8985	-0.455797
UCCUGGAUGUCCUUGCAUUCAUAAAUCAAA	g13:g19:cont:t1A	0.00145933	0.00737661	7.4e-23	0.00870261	0.5	2.07856	-1.07153
UCCUGGAUGUGCUUGCAUUCAUAAAUCAAA	g13:g20:cont:t1A	0.000837358	0.010206	5.4e-19	0.0236188	0.5	5.44549	-0.00144375
UCCUGGAUGAGCUUGCAUUCAUAAAUCAAA	g13:g21:cont:t1A	0.000590496	0.0184912	4.77e-18	0.0636702	0.5	14.4641	-0.702027
UCCUGGAUCAGCUUGCAUUCAUAAAUCAAA	g13:g22:cont:t1A	0.000796668	0.0126499	6.07e-15	0.0310134	0.5	7.13315	-0.68263
UCCUGGAACAGCUUGCAUUCAUAAAUCAAA	g13:g23:cont:t1A	0.00141692	0.00778662	6.99e-27	0.0095363	0.5	2.27242	-0.904739
UCCUGGUACAGCUUGCAUUCAUAAAUCAAA	g13:g24:cont:t1A	0.000735292	0.0200595	1.75e-23	0.0539237	0.5	12.3573	-0.942505
UCCUGCUACAGCUUGCAUUCAUAAAUCAAA	g13:g25:cont:t1A	0.00278825	0.00617142	4.79e-45	0.00303066	0.5	0.771816	-1.92712
UCCUCCUACAGCUUGCAUUCAUAAAUCAAA	g13:g26:cont:t1A	0.00233911	0.00624243	1.21e-17	0.00393013	0.5	0.981301	-1.3198
UCCUGGAUGUCCUUGCAAUCAUAAAUCAAA	g14:g19:cont:t1A	0.000646974	0.01612	1.54e-18	0.050104	0.5	11.4212	-0.638842
UCCUGGAUGUGCUUGCAAUCAUAAAUCAAA	g14:g20:cont:t1A	0.000487895	0.0162883	1.05e-16	0.0692573	0.5	15.635	-0.995019
UCCUGGAUGAGCUUGCAAUCAUAAAUCAAA	g14:g21:cont:t1A	0.000338947	0.0227779	7.62e-17	0.143554	0.5	32.1099	-0.876788
UCCUGGAUCAGCUUGCAAUCAUAAAUCAAA	g14:g22:cont:t1A	0.000777551	0.0138695	9.12e-16	0.034969	0.5	8.03382	-0.0411901
UCCUGGAACAGCUUGCAAUCAUAAAUCAAA	g14:g23:cont:t1A	0.000238726	0.0328306	8.21e-16	0.299639	0.5	66.6018	-0.298311
UCCUGGUACAGCUUGCAAUCAUAAAUCAAA	g14:g24:cont:t1A	0.000858249	0.0153985	2.24e-15	0.0346275	0.5	7.99346	-1.7486
UCCUGCUACAGCUUGCAAUCAUAAAUCAAA	g14:g25:cont:t1A	0.00186953	0.00884688	8.07e-33	0.00755991	0.5	1.84502	-2.80436
UCCUCCUACAGCUUGCAAUCAUAAAUCAAA	g14:g26:cont:t1A	0.00165311	0.00720005	1.07e-25	0.00723546	0.5	1.74616	-0.656405
UCCUGGAUGUGCUUGCUAUCAUAAAUCAAA	g15:g20:cont:t1A	0.000461112	0.0186796	2.77e-16	0.0844817	0.5	19.0405	0.0272378
UCCUGGAUGAGCUUGCUAUCAUAAAUCAAA	g15:g21:cont:t1A	0.000365641	0.0198472	2.32e-17	0.115345	0.5	25.8431	-0.963071
UCCUGGAUCAGCUUGCUAUCAUAAAUCAAA	g15:g22:cont:t1A	0.000431325	0.0151096	2.09e-16	0.0734837	0.5	16.5313	-0.0902457
UCCUGGAACAGCUUGCUAUCAUAAAUCAAA	g15:g23:cont:t1A	0.000577896	0.0207663	2.2e-16	0.073243	0.5	16.626	-0.894852
UCCUGGUACAGCUUGCUAUCAUAAAUCAAA	g15:g24:cont:t1A	0.000831141	0.012056	1.71e-21	0.0281427	0.5	6.48613	-0.901734
UCCUGCUACAGCUUGCUAUCAUAAAUCAAA	g15:g25:cont:t1A	0.00124332	0.00962235	3.78e-23	0.0138752	0.5	3.27469	-1.5546
UCCUCCUACAGCUUGCUAUCAUAAAUCAAA	g15:g26:cont:t1A	0.00160418	0.00784784	3.92e-20	0.00820015	0.5	1.97385	-1.18906
UCCUGGAUGUCGAACGUAUCAAUUUAGUUA	g2:g10:1mm:10:AA	4.86e-15	0.000139148	0.0001	0	0.5	9176988405	-0.52913
UCCUGGAUGUCGAACGUAUCCAUUUAGUUA	g2:g10:1mm:10:AC	0.000315108	0.0241487	3.41e-16	0.164479	0.5	36.7355	-0.584263
UCCUGGAUGUCGAACGUAUCGAUUUAGUUA	g2:g10:1mm:10:AG	0.000113378	0.0557976	1.14e-16	1.0992	0.5	242.374	0.0329051
UCCUGGAUGUCGAACGUAUCUAUUUAGUAA	g2:g10:1mm:2:AA	1.84e-15	4.86e-05	0.0001	0	0.5	0	-0.253446
UCCUGGAUGUCGAACGUAUCUAUUUAGUCA	g2:g10:1mm:2:AC	0.000119973	0.0376385	8.18e-16	0.699792	0.5	154.37	-0.282724
UCCUGGAUGUCGAACGUAUCUAUUUAGUGA	g2:g10:1mm:2:AG	5.04e-13	9.33e-05	0.0001	0	0.5	4.07411e+07	-0.00425579
UCCUGGAUGUCGAACGUAUCUAUUUAGAUA	g2:g10:1mm:3:AA	0.000133817	0.0353758	4.35e-17	0.588062	0.5	129.839	-0.329953
UCCUGGAUGUCGAACGUAUCUAUUUAGCUA	g2:g10:1mm:3:AC	4.4e-14	9.41e-05	1.87e-16	1.36905e+07	0.5	12334803458	-0.0156691
UCCUGGAUGUCGAACGUAUCUAUUUAGGUA	g2:g10:1mm:3:AG	9.65e-05	0.0531502	0.0001	1.248	0.5	272.006	0.0483795
UCCUGGAUGUCGAACGUAUCUAUUUAAUUA	g2:g10:1mm:4:CA	9.24e-05	0.0529307	1.41e-16	1.28537	0.5	283.037	-0.397246
UCCUGGAUGUCGAACGUAUCUAUUUACUUA	g2:g10:1mm:4:CC	2.17e-05	0.16067	1.8e-14	16.8436	0.500058	3690.66	-0.059849
UCCUGGAUGUCGAACGUAUCUAUUUAUUUA	g2:g10:1mm:4:CU	0.000298206	0.0102158	1.59e-14	0.0737694	0.5	16.4586	0.383682
UCCUGGAUGUCGAACGUAUCUAUUUCGUUA	g2:g10:1mm:5:UC	0.000320021	0.0165342	1.28e-16	0.110779	0.5	24.7495	-0.410693
UCCUGGAUGUCGAACGUAUCUAUUUGGUUA	g2:g10:1mm:5:UG	1.67e-05	0.220008	3.01e-18	29.9681	0.500003	6562.28	-0.142858
UCCUGGAUGUCGAACGUAUCUAUUUUGUUA	g2:g10:1mm:5:UU	0.000239515	0.0242378	3.26e-17	0.22045	0.5	49.0028	-0.96954
UCCUGGAUGUCGAACGUAUCUAUUAAGUUA	g2:g10:1mm:6:AA	3.52e-05	0.0737199	7.55e-19	4.75089	0.5	1042.04	-0.22873
UCCUGGAUGUCGAACGUAUCUAUUCAGUUA	g2:g10:1mm:6:AC	4.57e-11	0.00416442	4.17e-14	1.73466e+07	0.5	4.51605e+07	-0.0657008
UCCUGGAUGUCGAACGUAUCUAUUGAGUUA	g2:g10:1mm:6:AG	5.96e-12	0.000996868	2.31e-11	9.6306e+07	0.5	8.24725e+07	-0.143901
UCCUGGAUGUCGAACGUAUCUAUAUAGUUA	g2:g10:1mm:7:AA	2.2e-05	0.128195	0.0001	13.3791	1	5801.8	-0.0659856
UCCUGGAUGUCGAACGUAUCUAUCUAGUUA	g2:g10:1mm:7:AC	0.000180405	0.0247435	2.78e-17	0.302298	0.5	66.9445	-0.27254
UCCUGGAUGUCGAACGUAUCUAUGUAGUUA	g2:g10:1mm:7:AG	2.17e-13	0.000100538	0.0001	0	0.5	199556894	-0.107194
UCCUGGAUGUCGAACGUAUCUAAUUAGUUA	g2:g10:1mm:8:AA	0.000181696	0.0292162	0.0001	0.358244	0.5	78.5019	-0.368879
UCCUGGAUGUCGAACGUAUCUACUUAGUUA	g2:g10:1mm:8:AC	2.46e-13	0.000126231	5.87e-15	1.66681e+07	0.5	1.15395e+08	-0.018419
UCCUGGAUGUCGAACGUAUCUAGUUAGUUA	g2:g10:1mm:8:AG	1.29e-05	0.492252	6.85e-16	87.1009	0.500014	19063.9	-0.230132
UCCUGGAUGUCGAACGUAUCUCUUUAGUUA	g2:g10:1mm:9:UC	3.92e-17	9.96e-05	1.23e-19	1.69022e+07	0.5	0	-0.00562277
UCCUGGAUGUCGAACGUAUCUGUUUAGUUA	g2:g10:1mm:9:UG	4.08e-11	0.00358903	6.32e-15	1.06516e+07	0.5	4.40191e+07	-0.232631
UCCUGGAUGUCGAACGUAUCUUUUUAGUUA	g2:g10:1mm:9:UU	0.000179429	0.0284746	1.39e-16	0.349841	0.5	77.4682	-0.112156
UCCUGGAUGUCGAACGUAUCAAUUUAGUAA	g2:g10:2mm:2:10	2.29e-11	0.00155029	6.52e-13	1.47778e+07	0.5	3.40154e+07	-0.273961
UCCUGGAUGUCGAACGUAUCUAUUUAGAAA	g2:g10:2mm:2:3	2.1e-14	7.69e-05	0.0001	0	0.5	3.16964e+08	-0.0527342
UCCUGGAUGUCGAACGUAUCUAUUUACUAA	g2:g10:2mm:2:4	7.06e-05	0.0535287	6.58e-17	1.70903	0.5	375.782	-0.0369472
UCCUGGAUGUCGAACGUAUCUAUUUUGUAA	g2:g10:2mm:2:5	8.91e-11	0.0100656	7.96e-12	1.33846e+07	0.5	5.66283e+07	-0.00460559
UCCUGGAUGUCGAACGUAUCUAUUAAGUAA	g2:g10:2mm:2:6	2.66e-05	0.186681	1.92e-15	15.9767	0.500021	3501.98	-0.192963
UCCUGGAUGUCGAACGUAUCUAUAUAGUAA	g2:g10:2mm:2:7	1.74e-14	7.44e-05	4.57e-16	1.36118e+07	0.5	5036340428	-0.324885
UCCUGGAUGUCGAACGUAUCUAAUUAGUAA	g2:g10:2mm:2:8	1.6e-05	0.122069	0.0001	17.5255	1	7595.1	-0.0713523
UCCUGGAUGUCGAACGUAUCUUUUUAGUAA	g2:g10:2mm:2:9	0.000183715	0.0270112	4.67e-17	0.323845	0.5	71.7313	0.0181717
UCCUGGAUGUCGAACGUAUCAAUUUAGAUA	g2:g10:2mm:3:10	4.42e-16	9.15e-05	0.0001	0	0.5	0	-0.153775
UCCUGGAUGUCGAACGUAUCUAUUUACAUA	g2:g10:2mm:3:4	0.000185579	0.0191637	2.7e-17	0.227368	0.5	50.3679	0.0669424
UCCUGGAUGUCGAACGUAUCUAUUUUGAUA	g2:g10:2mm:3:5	1.85e-11	0.0025573	1.22e-13	1.99442e+07	0.5	6.80283e+07	-0.329348
UCCUGGAUGUCGAACGUAUCUAUUAAGAUA	g2:g10:2mm:3:6	0.000124967	0.0615918	5.14e-17	1.0983	0.5	242.357	-0.445513
UCCUGGAUGUCGAACGUAUCUAUAUAGAUA	g2:g10:2mm:3:7	5.76e-05	0.0961706	1.05e-17	3.7696	0.5	828.135	-0.566198
UCCUGGAUGUCGAACGUAUCUAAUUAGAUA	g2:g10:2mm:3:8	1.33e-11	0.00114293	1.38e-12	1.15724e+07	0.5	4.21642e+07	-0.0206425
UCCUGGAUGUCGAACGUAUCUUUUUAGAUA	g2:g10:2mm:3:9	4.09e-17	6.95e-05	0.0001	0	0.5	0	-0.0148429
UCCUGGAUGUCGAACGUAUCAAUUUACUUA	g2:g10:2mm:4:10	8.3e-12	0.00109829	2.46e-13	1.51292e+07	0.5	6.68485e+07	-0.173238
UCCUGGAUGUCGAACGUAUCUAUUUUCUUA	g2:g10:2mm:4:5	0.000144067	0.031786	6.43e-18	0.489798	0.5	108.215	-0.0149384
UCCUGGAUGUCGAACGUAUCUAUUAACUUA	g2:g10:2mm:4:6	1.24e-12	0.000277838	7.97e-14	1.29496e+07	0.5	1.05636e+08	-0.712843
UCCUGGAUGUCGAACGUAUCUAUAUACUUA	g2:g10:2mm:4:7	6.94e-05	0.0359447	0.0001	1.17969	1	513.334	-0.0840188
UCCUGGAUGUCGAACGUAUCUAAUUACUUA	g2:g10:2mm:4:8	5.54e-17	0.000137757	0.0001	0	0.5	0	-0.919356
UCCUGGAUGUCGAACGUAUCUUUUUACUUA	g2:g10:2mm:4:9	5.17e-10	0.0484147	0.0001	1.3331e+08	0.5	4.68209e+07	-0.39387
UCCUGGAUGUCGAACGUAUCAAUUUUGUUA	g2:g10:2mm:5:10	2.74e-16	0.000102529	3.93e-20	1.6735e+07	0.5	0	-0.852139
UCCUGGAUGUCGAACGUAUCUAUUAUGUUA	g2:g10:2mm:5:6	0.000122643	0.0530685	6.04e-16	0.964684	0.5	212.841	-0.297441
UCCUGGAUGUCGAACGUAUCUAUAUUGUUA	g2:g10:2mm:5:7	3.21e-05	0.070032	0.0001	5.00418	0.999998	2171.89	-0.18674
UCCUGGAUGUCGAACGUAUCUAAUUUGUUA	g2:g10:2mm:5:8	0.000112645	0.0452534	3.82e-17	0.897412	0.5	197.87	-0.234886
UCCUGGAUGUCGAACGUAUCUUUUUUGUUA	g2:g10:2mm:5:9	0.000147526	0.0398592	5.55e-18	0.599386	0.5	132.456	0.0762845
UCCUGGAUGUCGAACGUAUCAAUUAAGUUA	g2:g10:2mm:6:10	5.55e-13	0.000216299	3.23e-15	2.70895e+07	0.5	5.25779e+07	-0.48837
UCCUGGAUGUCGAACGUAUCUAUAAAGUUA	g2:g10:2mm:6:7	1.03e-10	0.0053892	9.97e-05	0	0.5	2.61424e+07	-0.0455215
UCCUGGAUGUCGAACGUAUCUAAUAAGUUA	g2:g10:2mm:6:8	0.00011888	0.0487745	2.12e-16	0.915377	0.5	201.913	-0.59726
UCCUGGAUGUCGAACGUAUCUUUUAAGUUA	g2:g10:2mm:6:9	0.000119519	0.0389318	2.47e-19	0.726655	0.5	160.292	-0.53066
UCCUGGAUGUCGAACGUAUCAAUAUAGUUA	g2:g10:2mm:7:10	2.02e-12	0.000222495	9.63e-05	0	0.5	5.12513e+07	-0.429876
UCCUGGAUGUCGAACGUAUCUAAAUAGUUA	g2:g10:2mm:7:8	0.000188391	0.0345593	1.86e-14	0.403684	0.5	89.4423	-0.159054
UCCUGGAUGUCGAACGUAUCUUUAUAGUUA	g2:g10:2mm:7:9	2.15e-05	0.216368	2.56e-10	22.8914	0.500205	5017.23	-0.20278
UCCUGGAUGUCGAACGUAUCAAAUUAGUUA	g2:g10:2mm:8:10	2.08e-06	1.09944	0.0001	1228.72	0.973609	515034	-0.0449585
UCCUGGAUGUCGAACGUAUCUUAUUAGUUA	g2:g10:2mm:8:9	9.89e-05	0.044287	2.05e-19	1.00344	0.5	221.051	-0.0444452
UCCUGGAUGUCGAACGUAUCAUUUUAGUUA	g2:g10:2mm:9:10	1.11e-15	0.000236002	0.0001	0	0.5	0	-0.629233
UCCUGGAUGUCGAACGUAUCUAUUUACAAA	g2:g10:3mm:2	0.000104978	0.0377821	3.12e-15	0.805199	0.5	177.45	-0.594646
UCCUGGAUGUCGAACGUAUCUAUUUUCAUA	g2:g10:3mm:3	3.57e-12	0.000511772	1.1e-13	2.17103e+07	0.5	7.03882e+07	-0.39101
UCCUGGAUGUCGAACGUAUCUAUUAUCUUA	g2:g10:3mm:4	3.15e-05	0.157435	5.2e-21	11.3638	0.5	2491.76	-0.344206
UCCUGGAUGUCGAACGUAUCUAUAAUGUUA	g2:g10:3mm:5	2.19e-05	0.0889893	0.0001	9.36369	1	4060.49	0.0113503
UCCUGGAUGUCGAACGUAUCUAAAAAGUUA	g2:g10:3mm:6	8.72e-16	6.86e-05	0.0001	0	0.5	0	-0.49653
UCCUGGAUGUCGAACGUAUCUUAAUAGUUA	g2:g10:3mm:7	0.000152408	0.0305859	1.61e-15	0.444776	0.5	98.3205	-0.625976
UCCUGGAUGUCGAACGUAUCAUAUUAGUUA	g2:g10:3mm:8	7.73e-15	0.000139166	9.52e-19	1.56413e+07	0.5	0	-0.492372
UCCUGGAUGUCGAACGUAUCUAUUUAGUUA	g2:g10:cont:t1A	0.000247536	0.0216573	2.81e-18	0.190296	0.5	42.3213	-0.316595
UCCUGGAUGUCGAACGUAUCUAUUUAGUUC	g2:g10:cont:t1C	1.05e-12	0.000112271	0.0001	0	0.5	5.07531e+07	-0.00791303
UCCUGGAUGUCGAACGUAUCUAUUUAGUUG	g2:g10:cont:t1G	3.66e-10	0.0392519	1.4e-14	2.07249e+07	0.5	5.3713e+07	-0.0848568
UCCUGGAUGUCGAACGUAUCUAUUUAGUUU	g2:g10:cont:t1U	0.000183004	0.031995	1.86e-18	0.385142	0.5	85.3048	-0.497245
UCCUGGAUGUCGAACGUAUCUAUUUAGUA	g2:g10:gb:2	1.61e-11	0.0019824	3.74e-14	9.4067e+06	0.5	6.25446e+07	-0.127361
UCCUGGAUGUCGAACGUAUCUAUUUAGUA	g2:g10:gb:3	1.61e-11	0.0019824	3.74e-14	9.4067e+06	0.5	6.25446e+07	-0.127361
UCCUGGAUGUCGAACGUAUCUAUUUAUUA	g2:g10:gb:4	0.000127325	0.047007	1.3e-22	0.822314	0.5	181.484	-0.158548
UCCUGGAUGUCGAACGUAUCUAUUUGUUA	g2:g10:gb:5	0.000188768	0.0312706	7.77e-15	0.364512	0.5	80.7651	-0.241622
UCCUGGAUGUCGAACGUAUCUAUUAGUUA	g2:g10:gb:6	7.21e-05	0.0765479	4.38e-17	2.39106	0.5	525.802	-0.880685
UCCUGGAUGUCGAACGUAUCUAUUAGUUA	g2:g10:gb:7	7.21e-05	0.0765479	4.38e-17	2.39106	0.5	525.802	-0.880685
UCCUGGAUGUCGAACGUAUCUAUUAGUUA	g2:g10:gb:8	7.21e-05	0.0765479	4.38e-17	2.39106	0.5	525.802	-0.880685
UCCUGGAUGUCGAACGUAUCUUUUAGUUA	g2:g10:gb:9	1.28e-05	0.320602	1.82e-14	57.0615	0.500023	12488.9	-0.00343462
UCCUGGAUGUCGAACGUAUCUAAUUUAGUUA	g2:g10:tb:10:A	0.000349834	0.0227663	1.13e-16	0.138719	0.5	31.0494	-0.385156
UCCUGGAUGUCGAACGUAUCUCAUUUAGUUA	g2:g10:tb:10:C	0.000186757	0.0271595	5.77e-17	0.320127	0.5	70.9215	-0.39221
UCCUGGAUGUCGAACGUAUCUGAUUUAGUUA	g2:g10:tb:10:G	0.000138118	0.0475089	1.48e-16	0.764507	0.5	168.844	-0.0935484
UCCUGGAUGUCGAACGUAUCUUAUUUAGUUA	g2:g10:tb:10:U	0.000258309	0.0215054	8.43e-18	0.180695	0.5	40.2136	-0.403497
UCCUGGAUGUCGAACGUAUCUAUUUAGUAUA	g2:g10:tb:3:A	4.33e-05	0.0817858	4.75e-16	4.27705	0.5	938.675	-0.0381626
UCCUGGAUGUCGAACGUAUCUAUUUAGUCUA	g2:g10:tb:3:C	0.000141798	0.0489678	2.17e-17	0.766975	0.5	169.429	-0.648954
UCCUGGAUGUCGAACGUAUCUAUUUAGUGUA	g2:g10:tb:3:G	0.000186483	0.0306404	1.09e-16	0.361705	0.5	80.1315	-0.34339
UCCUGGAUGUCGAACGUAUCUAUUUAGUUUA	g2:g10:tb:3:U	0.000262201	0.0263518	8.81e-20	0.217962	0.5	48.5191	-0.411536
UCCUGGAUGUCGAACGUAUCUAUUUAGAUUA	g2:g10:tb:4:A	1.87e-05	0.262466	1.17e-16	31.9972	0.500001	7008.1	-0.458745
UCCUGGAUGUCGAACGUAUCUAUUUAGCUUA	g2:g10:tb:4:C	3.78e-14	6.65e-05	3.23e-22	9.01875e+06	0.5	0	-0.00250048
UCCUGGAUGUCGAACGUAUCUAUUUAGGUUA	g2:g10:tb:4:G	3.41e-11	0.00539025	2e-14	1.43576e+07	0.5	7.93663e+07	-0.152338
UCCUGGAUGUCGAACGUAUCUAUUUAGUUUA	g2:g10:tb:4:U	0.000262201	0.0263518	8.81e-20	0.217962	0.5	48.5191	-0.411536
UCCUGGAUGUCGAACGUAUCUAUUUAAGUUA	g2:g10:tb:5:A	1.03e-11	0.00129726	1.38e-14	1.10326e+07	0.5	6.23434e+07	-0.0404869
UCCUGGAUGUCGAACGUAUCUAUUUACGUUA	g2:g10:tb:5:C	0.00024375	0.0254356	6.25e-18	0.227135	0.5	50.5023	-0.585139
UCCUGGAUGUCGAACGUAUCUAUUUAGGUUA	g2:g10:tb:5:G	3.41e-11	0.00539025	2e-14	1.43576e+07	0.5	7.93663e+07	-0.152338
UCCUGGAUGUCGAACGUAUCUAUUUAUGUUA	g2:g10:tb:5:U	0.000320446	0.0250048	2.84e-15	0.167296	0.5	37.3773	0.1355
UCCUGGAUGUCGAACGUAUCUAUUUAAGUUA	g2:g10:tb:6:A	1.03e-11	0.00129726	1.38e-14	1.10326e+07	0.5	6.23434e+07	-0.0404869
UCCUGGAUGUCGAACGUAUCUAUUUCAGUUA	g2:g10:tb:6:C	1.57e-05	0.149032	0.0001	21.8689	1	9476.99	0.00471916
UCCUGGAUGUCGAACGUAUCUAUUUGAGUUA	g2:g10:tb:6:G	7.17e-13	0.000180991	3.72e-14	7.48751e+06	0.5	1.04812e+08	-0.136138
UCCUGGAUGUCGAACGUAUCUAUUUUAGUUA	g2:g10:tb:6:U	6.03e-05	0.0674086	2.08e-18	2.52186	0.5	554.127	-0.0129806
UCCUGGAUGUCGAACGUAUCUAUUAUAGUUA	g2:g10:tb:7:A	3.39e-14	5.86e-05	1.68e-16	7.96179e+06	0.5	0	-0.114981
UCCUGGAUGUCGAACGUAUCUAUUCUAGUUA	g2:g10:tb:7:C	0.000187706	0.0382294	2.94e-13	0.448244	0.5	99.3109	0.0476193
UCCUGGAUGUCGAACGUAUCUAUUGUAGUUA	g2:g10:tb:7:G	2.06e-11	0.00150218	9.12e-14	1.99038e+07	0.5	3.54732e+07	-0.22518
UCCUGGAUGUCGAACGUAUCUAUUUUAGUUA	g2:g10:tb:7:U	6.03e-05	0.0674086	2.08e-18	2.52186	0.5	554.127	-0.0129806
UCCUGGAUGUCGAACGUAUCUAUAUUAGUUA	g2:g10:tb:8:A	4.1e-05	0.081616	0.0001	4.55545	1	1978.45	-0.0820947
UCCUGGAUGUCGAACGUAUCUAUCUUAGUUA	g2:g10:tb:8:C	4.77e-12	0.000500055	0.0001	0	0.5	5.11318e+07	-0.0586446
UCCUGGAUGUCGAACGUAUCUAUGUUAGUUA	g2:g10:tb:8:G	4.14e-05	0.0773095	0.0001	4.27562	1	1856.96	-0.00351318
UCCUGGAUGUCGAACGUAUCUAUUUUAGUUA	g2:g10:tb:8:U	6.03e-05	0.0674086	2.08e-18	2.52186	0.5	554.127	-0.0129806
UCCUGGAUGUCGAACGUAUCUAAUUUAGUUA	g2:g10:tb:9:A	0.000349834	0.0227663	1.13e-16	0.138719	0.5	31.0494	-0.385156
UCCUGGAUGUCGAACGUAUCUACUUUAGUUA	g2:g10:tb:9:C	3.4e-05	0.116032	0.0001	7.83171	0.998976	3396.09	-0.300776
UCCUGGAUGUCGAACGUAUCUAGUUUAGUUA	g2:g10:tb:9:G	6.23e-11	0.00704719	3.39e-13	1.59481e+07	0.5	5.66629e+07	-0.144646
UCCUGGAUGUCGAACGUAUCUAUUUUAGUUA	g2:g10:tb:9:U	6.03e-05	0.0674086	2.08e-18	2.52186	0.5	554.127	-0.0129806
UCCUGGAUGUCGAACGUAUGAAUUUAGUUA	g2:g11:1mm:10:AA	1.99e-05	0.154109	0.0001	17.7785	1	7708	-0.185515
UCCUGGAUGUCGAACGUAUGCAUUUAGUUA	g2:g11:1mm:10:AC	1.77e-05	0.148514	0.0001	19.3631	1	8393.03	-0.0431537
UCCUGGAUGUCGAACGUAUGGAUUUAGUUA	g2:g11:1mm:10:AG	7.5e-05	0.0718632	3.02e-13	2.15641	0.5	474.293	-0.0674741
UCCUGGAUGUCGAACGUAUAUAUUUAGUUA	g2:g11:1mm:11:CA	1.46e-05	0.385845	3.42e-17	60.1552	0.500006	13169.1	-0.403517
UCCUGGAUGUCGAACGUAUCUAUUUAGUUA	g2:g11:1mm:11:CC	0.000247536	0.0216573	2.81e-18	0.190296	0.5	42.3213	-0.316595
UCCUGGAUGUCGAACGUAUUUAUUUAGUUA	g2:g11:1mm:11:CU	0.000658668	0.0110954	1.43e-17	0.033797	0.5	7.70949	-0.524289
UCCUGGAUGUCGAACGUAUGUAUUUAGUAA	g2:g11:1mm:2:AA	1.09e-05	0.302619	0.0001	64.257	0.997345	27753.1	-0.0563033
UCCUGGAUGUCGAACGUAUGUAUUUAGUCA	g2:g11:1mm:2:AC	3.47e-12	0.000489813	4.29e-13	1.76872e+07	0.5	7.14063e+07	-0.000229419
UCCUGGAUGUCGAACGUAUGUAUUUAGUGA	g2:g11:1mm:2:AG	1.15e-05	0.600855	0.0001	120.382	0.500126	26074.9	-0.108478
UCCUGGAUGUCGAACGUAUGUAUUUAGAUA	g2:g11:1mm:3:AA	5.44e-05	0.116465	4.28e-21	4.84061	0.5	1063.19	-0.107045
UCCUGGAUGUCGAACGUAUGUAUUUAGCUA	g2:g11:1mm:3:AC	1.35e-14	0.000125998	1.66e-16	1.92719e+07	0.5	0	-0.0012687
UCCUGGAUGUCGAACGUAUGUAUUUAGGUA	g2:g11:1mm:3:AG	2.22e-14	0.000113735	0.0001	0	0.5	7500967523	-0.0854992
UCCUGGAUGUCGAACGUAUGUAUUUAAUUA	g2:g11:1mm:4:CA	0.000350395	0.0184915	6.72e-17	0.112479	0.5	25.177	-0.0469603
UCCUGGAUGUCGAACGUAUGUAUUUACUUA	g2:g11:1mm:4:CC	3.99e-06	0.99619	0.0001	577.204	0.97406	242855	-0.00442289
UCCUGGAUGUCGAACGUAUGUAUUUAUUUA	g2:g11:1mm:4:CU	9.18e-05	0.0507705	2.86e-15	1.24103	0.5	273.263	0.0489171
UCCUGGAUGUCGAACGUAUGUAUUUCGUUA	g2:g11:1mm:5:UC	3.12e-05	0.0882608	0.0001	6.48269	0.999998	2813.4	-0.0854684
UCCUGGAUGUCGAACGUAUGUAUUUGGUUA	g2:g11:1mm:5:UG	5.87e-12	0.00114455	0.0001	0	0.5	9.75021e+07	-0.0171226
UCCUGGAUGUCGAACGUAUGUAUUUUGUUA	g2:g11:1mm:5:UU	2.25e-06	1.19404	0.0001	1229	0.973298	515246	-0.0109814
UCCUGGAUGUCGAACGUAUGUAUUAAGUUA	g2:g11:1mm:6:AA	0.000109114	0.0558084	3.26e-15	1.14335	0.5	252.038	-0.230952
UCCUGGAUGUCGAACGUAUGUAUUCAGUUA	g2:g11:1mm:6:AC	8.15e-13	0.000437016	0.0001	0	0.5	2.32932e+08	-0.0198349
UCCUGGAUGUCGAACGUAUGUAUUGAGUUA	g2:g11:1mm:6:AG	6.99e-13	0.000129308	0.0001	0	0.5	1.25007e+08	-0.0149282
UCCUGGAUGUCGAACGUAUGUAUAUAGUUA	g2:g11:1mm:7:AA	7.69e-05	0.0821629	1.02e-16	2.4036	0.5	528.73	-0.0472736
UCCUGGAUGUCGAACGUAUGUAUCUAGUUA	g2:g11:1mm:7:AC	4.58e-10	0.0630657	9.98e-05	0	0.5	6.88442e+07	-0.0643364
UCCUGGAUGUCGAACGUAUGUAUGUAGUUA	g2:g11:1mm:7:AG	3.07e-06	2.68216	9.84e-05	2024.75	0.500067	436786	-0.0829005
UCCUGGAUGUCGAACGUAUGUAAUUAGUUA	g2:g11:1mm:8:AA	1.85e-13	0.000172653	5.73e-16	1.27892e+07	0.5	1.21109e+08	-0.139878
UCCUGGAUGUCGAACGUAUGUACUUAGUUA	g2:g11:1mm:8:AC	5.3e-13	0.000183272	5.73e-15	1.93852e+07	0.5	2.11792e+08	-0.115657
UCCUGGAUGUCGAACGUAUGUAGUUAGUUA	g2:g11:1mm:8:AG	4.48e-12	0.000546821	2.35e-14	3.93932e+07	0.5	5.39756e+07	-0.0287812
UCCUGGAUGUCGAACGUAUGUCUUUAGUUA	g2:g11:1mm:9:UC	1.63e-05	0.211639	0.0001	29.9209	0.999992	12967.4	-0.104966
UCCUGGAUGUCGAACGUAUGUGUUUAGUUA	g2:g11:1mm:9:UG	0.000231606	0.0327259	1.62e-15	0.308297	0.5	68.4956	-0.624214
UCCUGGAUGUCGAACGUAUGUUUUUAGUUA	g2:g11:1mm:9:UU	0.000368618	0.0206705	1.15e-16	0.119089	0.5	26.687	0.0135646
UCCUGGAUGUCGAACGUAUCAAUUUAGUUA	g2:g11:2mm:10:11	4.86e-15	0.000139148	0.0001	0	0.5	9176988405	-0.52913
UCCUGGAUGUCGAACGUAUGAAUUUAGUAA	g2:g11:2mm:2:10	6.37e-12	0.000646647	9.82e-14	1.84254e+07	0.5	4.466e+07	-0.000762669
UCCUGGAUGUCGAACGUAUCUAUUUAGUAA	g2:g11:2mm:2:11	1.84e-15	4.86e-05	0.0001	0	0.5	0	-0.253446
UCCUGGAUGUCGAACGUAUGUAUUUAGAAA	g2:g11:2mm:2:3	6.4e-11	0.00805659	3.49e-13	1.36661e+07	0.5	6.29682e+07	-0.0101902
UCCUGGAUGUCGAACGUAUGUAUUUACUAA	g2:g11:2mm:2:4	1.53e-05	0.201846	0.0001	30.4623	1	13200.3	-0.00883518
UCCUGGAUGUCGAACGUAUGUAUUUUGUAA	g2:g11:2mm:2:5	1.57e-05	0.163221	0.0001	23.9138	1	10363.2	0.00552411
UCCUGGAUGUCGAACGUAUGUAUUAAGUAA	g2:g11:2mm:2:6	1.66e-12	0.000238778	6.68e-15	2.1696e+07	0.5	8.87724e+07	-0.21023
UCCUGGAUGUCGAACGUAUGUAUAUAGUAA	g2:g11:2mm:2:7	1.44e-12	0.000220932	3.21e-14	1.7901e+07	0.5	5.41551e+07	-0.193255
UCCUGGAUGUCGAACGUAUGUAAUUAGUAA	g2:g11:2mm:2:8	3.88e-16	0.000118265	3.58e-18	1.69514e+07	0.5	0	-0.00188211
UCCUGGAUGUCGAACGUAUGUUUUUAGUAA	g2:g11:2mm:2:9	5.36e-05	0.0885802	7.98e-17	3.73254	0.5	819.771	-0.501536
UCCUGGAUGUCGAACGUAUGAAUUUAGAUA	g2:g11:2mm:3:10	2.61e-11	0.0029776	2.8e-13	1.95966e+07	0.5	5.65771e+07	-0.961751
UCCUGGAUGUCGAACGUAUCUAUUUAGAUA	g2:g11:2mm:3:11	0.000133817	0.0353758	4.35e-17	0.588062	0.5	129.839	-0.329953
UCCUGGAUGUCGAACGUAUGUAUUUACAUA	g2:g11:2mm:3:4	7.73e-12	0.000737923	6.83e-14	1.7118e+07	0.5	4.65991e+07	-0.0944118
UCCUGGAUGUCGAACGUAUGUAUUUUGAUA	g2:g11:2mm:3:5	2.72e-14	0.000107075	1.37e-16	1.26517e+07	0.5	4.43181e+08	-0.50282
UCCUGGAUGUCGAACGUAUGUAUUAAGAUA	g2:g11:2mm:3:6	5.52e-15	8.36e-05	0.0001	0	0.5	0	-0.00284773
UCCUGGAUGUCGAACGUAUGUAUAUAGAUA	g2:g11:2mm:3:7	3.02e-05	0.11919	0.0001	9.05398	1	3928.99	-0.414175
UCCUGGAUGUCGAACGUAUGUAAUUAGAUA	g2:g11:2mm:3:8	6.53e-05	0.071318	0.0001	2.49058	0.5	541.731	-0.0435508
UCCUGGAUGUCGAACGUAUGUUUUUAGAUA	g2:g11:2mm:3:9	0.000117785	0.0550359	1.58e-16	1.04272	0.5	229.985	0.0351596
UCCUGGAUGUCGAACGUAUGAAUUUACUUA	g2:g11:2mm:4:10	0.000149532	0.0473012	3.03e-13	0.701477	0.5	155.037	-0.00581396
UCCUGGAUGUCGAACGUAUCUAUUUACUUA	g2:g11:2mm:4:11	2.17e-05	0.16067	1.8e-14	16.8436	0.500058	3690.66	-0.059849
UCCUGGAUGUCGAACGUAUGUAUUUUCUUA	g2:g11:2mm:4:5	1.79e-14	0.000113078	0.0001	0	0.5	0	-0.000971876
UCCUGGAUGUCGAACGUAUGUAUUAACUUA	g2:g11:2mm:4:6	7.95e-12	0.000939146	3.89e-15	2.09039e+07	0.5	5.87421e+07	-0.0557806
UCCUGGAUGUCGAACGUAUGUAUAUACUUA	g2:g11:2mm:4:7	9.06e-15	8.39e-05	0.0001	0	0.5	0	-0.0478113
UCCUGGAUGUCGAACGUAUGUAAUUACUUA	g2:g11:2mm:4:8	8.67e-06	0.24017	0.0001	63.9079	1	27661.2	-0.0568159
UCCUGGAUGUCGAACGUAUGUUUUUACUUA	g2:g11:2mm:4:9	2.93e-13	0.000160825	0.0001	0	0.5	3.39508e+08	-0.00475182
UCCUGGAUGUCGAACGUAUGAAUUUUGUUA	g2:g11:2mm:5:10	1.86e-05	0.187133	0.0001	23.1335	0.999581	10024.2	-0.153904
UCCUGGAUGUCGAACGUAUCUAUUUUGUUA	g2:g11:2mm:5:11	0.000239515	0.0242378	3.26e-17	0.22045	0.5	49.0028	-0.96954
UCCUGGAUGUCGAACGUAUGUAUUAUGUUA	g2:g11:2mm:5:6	2.95e-05	0.144617	9.03e-16	11.1182	0.5	2437.54	-0.00835044
UCCUGGAUGUCGAACGUAUGUAUAUUGUUA	g2:g11:2mm:5:7	8.04e-05	0.0501092	0.0001	1.41686	1	616.977	-0.326075
UCCUGGAUGUCGAACGUAUGUAAUUUGUUA	g2:g11:2mm:5:8	9.22e-05	0.0363498	0.0001	0.893443	1	389.352	-0.399746
UCCUGGAUGUCGAACGUAUGUUUUUUGUUA	g2:g11:2mm:5:9	1.01e-05	0.855788	5.14e-14	192.645	0.500052	42146.4	-0.00010989
UCCUGGAUGUCGAACGUAUGAAUUAAGUUA	g2:g11:2mm:6:10	1.94e-16	0.000124844	0.0001	0	0.5	0	-0.0226428
UCCUGGAUGUCGAACGUAUCUAUUAAGUUA	g2:g11:2mm:6:11	3.52e-05	0.0737199	7.55e-19	4.75089	0.5	1042.04	-0.22873
UCCUGGAUGUCGAACGUAUGUAUAAAGUUA	g2:g11:2mm:6:7	0.000116439	0.0653252	1.77e-15	1.25229	0.5	276.186	-0.958304
UCCUGGAUGUCGAACGUAUGUAAUAAGUUA	g2:g11:2mm:6:8	0.00010537	0.0551437	2.18e-16	1.17074	0.5	258.014	-0.4636
UCCUGGAUGUCGAACGUAUGUUUUAAGUUA	g2:g11:2mm:6:9	0.00015891	0.0329679	2.22e-18	0.459208	0.5	101.553	-0.112733
UCCUGGAUGUCGAACGUAUGAAUAUAGUUA	g2:g11:2mm:7:10	4.88e-14	0.000108338	0.0001	0	0.5	0	-0.0105798
UCCUGGAUGUCGAACGUAUCUAUAUAGUUA	g2:g11:2mm:7:11	2.2e-05	0.128195	0.0001	13.3791	1	5801.8	-0.0659856
UCCUGGAUGUCGAACGUAUGUAAAUAGUUA	g2:g11:2mm:7:8	2.17e-09	0.160541	0.0001	1.80287e+08	0.5	3.69887e+07	-0.0591501
UCCUGGAUGUCGAACGUAUGUUUAUAGUUA	g2:g11:2mm:7:9	9.27e-05	0.0250664	0.0001	0.612766	0.959955	256.351	-0.068489
UCCUGGAUGUCGAACGUAUGAAAUUAGUUA	g2:g11:2mm:8:10	3.2e-13	7.29e-05	0.0001	0	0.5	2.62381e+08	-0.00638319
UCCUGGAUGUCGAACGUAUCUAAUUAGUUA	g2:g11:2mm:8:11	0.000181696	0.0292162	0.0001	0.358244	0.5	78.5019	-0.368879
UCCUGGAUGUCGAACGUAUGUUAUUAGUUA	g2:g11:2mm:8:9	0.00014084	0.0502149	1.67e-17	0.792012	0.5	174.949	0.0239495
UCCUGGAUGUCGAACGUAUGAUUUUAGUUA	g2:g11:2mm:9:10	6.66e-05	0.0820048	6.21e-16	2.77796	0.5	610.657	-0.0414261
UCCUGGAUGUCGAACGUAUCUUUUUAGUUA	g2:g11:2mm:9:11	0.000179429	0.0284746	1.39e-16	0.349841	0.5	77.4682	-0.112156
UCCUGGAUGUCGAACGUAUGUAUUUACAAA	g2:g11:3mm:2	3.41e-05	0.095561	0.0001	6.43216	1	2792.08	-0.211544
UCCUGGAUGUCGAACGUAUGUAUUUUCAUA	g2:g11:3mm:3	6.01e-05	0.0535427	0.0001	2.03418	1	884.609	-0.0351213
UCCUGGAUGUCGAACGUAUGUAUUAUCUUA	g2:g11:3mm:4	7.77e-12	0.00284356	2.35e-14	1.89375e+07	0.5	1.81596e+08	-0.00159784
UCCUGGAUGUCGAACGUAUGUAUAAUGUUA	g2:g11:3mm:5	1.44e-14	0.000124574	4.72e-18	1.6107e+07	0.5	0	-0.00438788
UCCUGGAUGUCGAACGUAUGUAAAAAGUUA	g2:g11:3mm:6	5.74e-11	0.0079141	8.68e-14	1.05907e+07	0.5	6.89136e+07	-0.00844618
UCCUGGAUGUCGAACGUAUGUUAAUAGUUA	g2:g11:3mm:7	0.000166363	0.0377137	1.71e-16	0.50104	0.5	110.857	-0.171356
UCCUGGAUGUCGAACGUAUGAUAUUAGUUA	g2:g11:3mm:8	0.000162671	0.0282078	2.07e-15	0.383536	0.5	84.8387	-0.0517131
UCCUGGAUGUCGAACGUAUCAUUUUAGUUA	g2:g11:3mm:9	1.11e-15	0.000236002	0.0001	0	0.5	0	-0.629233
UCCUGGAUGUCGAACGUAUGUAUUUAGUUA	g2:g11:cont:t1A	0.00027488	0.0251616	2.33e-15	0.198023	0.5	44.1158	-0.406698
UCCUGGAUGUCGAACGUAUGUAUUUAGUUC	g2:g11:cont:t1C	2.2e-10	0.0168762	0.0001	0	0.5	3.83806e+07	-0.0216089
UCCUGGAUGUCGAACGUAUGUAUUUAGUUG	g2:g11:cont:t1G	6.25e-06	0.661975	0.0001	244.825	0.99997	105873	-0.024626
UCCUGGAUGUCGAACGUAUGUAUUUAGUUU	g2:g11:cont:t1U	6.02e-13	0.000313396	1.28e-14	2.29011e+07	0.5	1.96244e+08	-0.0303024
UCCUGGAUGUCGAACGUAUGAUUUAGUUA	g2:g11:gb:10	2.46e-14	9.67e-05	0.0001	0	0.5	0	-0.00871815
UCCUGGAUGUCGAACGUAUGUAUUUAGUA	g2:g11:gb:2	4.87e-05	0.144279	8.46e-14	6.69682	0.500001	1470.31	-0.122292
UCCUGGAUGUCGAACGUAUGUAUUUAGUA	g2:g11:gb:3	4.87e-05	0.144279	8.46e-14	6.69682	0.500001	1470.31	-0.122292
UCCUGGAUGUCGAACGUAUGUAUUUAUUA	g2:g11:gb:4	3.41e-05	0.0590617	0.0001	3.96857	1	1722.68	-0.0396405
UCCUGGAUGUCGAACGUAUGUAUUUGUUA	g2:g11:gb:5	3.23e-12	0.000564614	8.63e-13	2.40799e+07	0.5	7.96409e+07	-0.0871127
UCCUGGAUGUCGAACGUAUGUAUUAGUUA	g2:g11:gb:6	6.53e-05	0.103908	2.18e-16	3.58607	0.5	788.23	-0.00909889
UCCUGGAUGUCGAACGUAUGUAUUAGUUA	g2:g11:gb:7	6.53e-05	0.103908	2.18e-16	3.58607	0.5	788.23	-0.00909889
UCCUGGAUGUCGAACGUAUGUAUUAGUUA	g2:g11:gb:8	6.53e-05	0.103908	2.18e-16	3.58607	0.5	788.23	-0.00909889
UCCUGGAUGUCGAACGUAUGUUUUAGUUA	g2:g11:gb:9	2.18e-13	9.42e-05	4.3e-16	1.80693e+07	0.5	8.0882e+07	-0.00319393
UCCUGGAUGUCGAACGUAUGUAAUUUAGUUA	g2:g11:tb:10:A	0.000132132	0.0438893	0.0001	0.747197	0.500017	163.23	-0.219842
UCCUGGAUGUCGAACGUAUGUCAUUUAGUUA	g2:g11:tb:10:C	0.000182289	0.0393428	9.21e-15	0.475517	0.5	105.317	-0.269287
UCCUGGAUGUCGAACGUAUGUGAUUUAGUUA	g2:g11:tb:10:G	4.04e-10	0.0387711	0.0001	0	0.5	4.78867e+07	-0.0476395
UCCUGGAUGUCGAACGUAUGUUAUUUAGUUA	g2:g11:tb:10:U	7.87e-05	0.102451	2.86e-14	2.92604	0.5	643.731	-0.390725
UCCUGGAUGUCGAACGUAUGAUAUUUAGUUA	g2:g11:tb:11:A	6.65e-05	0.0416919	0.0001	1.4277	0.992386	616.407	-0.0342668
UCCUGGAUGUCGAACGUAUGCUAUUUAGUUA	g2:g11:tb:11:C	3e-05	0.234385	0.0001	17.9186	0.50009	3888.52	-0.0279621
UCCUGGAUGUCGAACGUAUGGUAUUUAGUUA	g2:g11:tb:11:G	0.00100949	0.00843412	3.43e-12	0.0156615	0.5	3.64738	0.386926
UCCUGGAUGUCGAACGUAUGUUAUUUAGUUA	g2:g11:tb:11:U	7.87e-05	0.102451	2.86e-14	2.92604	0.5	643.731	-0.390725
UCCUGGAUGUCGAACGUAUGUAUUUAGUAUA	g2:g11:tb:3:A	7.21e-05	0.0387592	0.0001	1.22283	1	532.2	0.0901057
UCCUGGAUGUCGAACGUAUGUAUUUAGUCUA	g2:g11:tb:3:C	1.56e-05	0.180666	0.0001	26.7129	1	11576.1	-0.0167206
UCCUGGAUGUCGAACGUAUGUAUUUAGUGUA	g2:g11:tb:3:G	8.06e-17	0.000108206	0.0001	0	0.5	0	-0.0202418
UCCUGGAUGUCGAACGUAUGUAUUUAGUUUA	g2:g11:tb:3:U	8.07e-05	0.0810172	0.0001	2.28153	0.500001	496.762	-0.0137244
UCCUGGAUGUCGAACGUAUGUAUUUAGAUUA	g2:g11:tb:4:A	0.000153279	0.0354304	0.0001	0.517833	0.5	113.271	-0.453448
UCCUGGAUGUCGAACGUAUGUAUUUAGCUUA	g2:g11:tb:4:C	0.000101332	0.0637817	7.26e-15	1.40923	0.5	310.491	-0.140217
UCCUGGAUGUCGAACGUAUGUAUUUAGGUUA	g2:g11:tb:4:G	0.00014321	0.0511457	2.34e-17	0.792967	0.5	175.187	-0.0690863
UCCUGGAUGUCGAACGUAUGUAUUUAGUUUA	g2:g11:tb:4:U	8.07e-05	0.0810172	0.0001	2.28153	0.500001	496.762	-0.0137244
UCCUGGAUGUCGAACGUAUGUAUUUAAGUUA	g2:g11:tb:5:A	0.000182182	0.0337386	1.65e-13	0.40803	0.5	90.3694	-0.118417
UCCUGGAUGUCGAACGUAUGUAUUUACGUUA	g2:g11:tb:5:C	0.000336099	0.0228952	2.07e-16	0.145598	0.5	32.5614	-0.395895
UCCUGGAUGUCGAACGUAUGUAUUUAGGUUA	g2:g11:tb:5:G	0.00014321	0.0511457	2.34e-17	0.792967	0.5	175.187	-0.0690863
UCCUGGAUGUCGAACGUAUGUAUUUAUGUUA	g2:g11:tb:5:U	0.000330926	0.0237874	3.54e-16	0.153794	0.5	34.383	-0.872553
UCCUGGAUGUCGAACGUAUGUAUUUAAGUUA	g2:g11:tb:6:A	0.000182182	0.0337386	1.65e-13	0.40803	0.5	90.3694	-0.118417
UCCUGGAUGUCGAACGUAUGUAUUUCAGUUA	g2:g11:tb:6:C	0.000236728	0.0321264	1e-13	0.295803	0.5	65.7409	-0.110047
UCCUGGAUGUCGAACGUAUGUAUUUGAGUUA	g2:g11:tb:6:G	1.54e-11	0.00620238	0.0001	0	0.5	1.99817e+08	-0.0492869
UCCUGGAUGUCGAACGUAUGUAUUUUAGUUA	g2:g11:tb:6:U	0.000154871	0.0453738	2.13e-17	0.649009	0.5	143.49	-0.0507683
UCCUGGAUGUCGAACGUAUGUAUUAUAGUUA	g2:g11:tb:7:A	2.95e-15	0.000151344	0.0001	0	0.5	5.98e-22	-0.0648155
UCCUGGAUGUCGAACGUAUGUAUUCUAGUUA	g2:g11:tb:7:C	7.45e-05	0.11289	4.67e-17	3.4097	0.5	749.927	-0.236602
UCCUGGAUGUCGAACGUAUGUAUUGUAGUUA	g2:g11:tb:7:G	2.33e-11	0.00392206	1.07e-13	2.61646e+07	0.5	8.38267e+07	-0.00328549
UCCUGGAUGUCGAACGUAUGUAUUUUAGUUA	g2:g11:tb:7:U	0.000154871	0.0453738	2.13e-17	0.649009	0.5	143.49	-0.0507683
UCCUGGAUGUCGAACGUAUGUAUAUUAGUUA	g2:g11:tb:8:A	6.22e-05	0.0526782	0.0001	1.93129	1	839.987	-0.0461495
UCCUGGAUGUCGAACGUAUGUAUCUUAGUUA	g2:g11:tb:8:C	7.55e-16	8.02e-05	2.71e-20	1.21355e+07	0.5	0	-0.0560908
UCCUGGAUGUCGAACGUAUGUAUGUUAGUUA	g2:g11:tb:8:G	1.22e-12	0.000410306	3.06e-13	2.70458e+07	0.5	1.74444e+08	-0.0500211
UCCUGGAUGUCGAACGUAUGUAUUUUAGUUA	g2:g11:tb:8:U	0.000154871	0.0453738	2.13e-17	0.649009	0.5	143.49	-0.0507683
UCCUGGAUGUCGAACGUAUGUAAUUUAGUUA	g2:g11:tb:9:A	0.000132132	0.0438893	0.0001	0.747197	0.500017	163.23	-0.219842
UCCUGGAUGUCGAACGUAUGUACUUUAGUUA	g2:g11:tb:9:C	1.26e-11	0.00189404	4.85e-11	0	0.5	7.53126e+07	-0.0187376
UCCUGGAUGUCGAACGUAUGUAGUUUAGUUA	g2:g11:tb:9:G	7.75e-05	0.12566	4.3e-16	3.6476	0.5	802.407	-0.20879
UCCUGGAUGUCGAACGUAUGUAUUUUAGUUA	g2:g11:tb:9:U	0.000154871	0.0453738	2.13e-17	0.649009	0.5	143.49	-0.0507683
UCCUGGAUGUCGAACGUAAGAAUUUAGUUA	g2:g12:1mm:10:AA	1e-11	0.00106833	1.08e-13	2.07884e+07	0.5	50636483	-0.0903746
UCCUGGAUGUCGAACGUAAGCAUUUAGUUA	g2:g12:1mm:10:AC	0.000219581	0.0238653	3.79e-15	0.237702	0.5	52.7709	-0.0396591
UCCUGGAUGUCGAACGUAAGGAUUUAGUUA	g2:g12:1mm:10:AG	6.41e-14	0.000102578	0.0001	0	0.5	8.61661e+07	-0.0664789
UCCUGGAUGUCGAACGUAAAUAUUUAGUUA	g2:g12:1mm:11:CA	5.26e-05	0.0484352	0.0001	2.10319	0.999934	914.099	-0.123538
UCCUGGAUGUCGAACGUAACUAUUUAGUUA	g2:g12:1mm:11:CC	7.06e-05	0.0756332	2.25e-19	2.41492	0.5	530.994	-0.0587914
UCCUGGAUGUCGAACGUAAUUAUUUAGUUA	g2:g12:1mm:11:CU	3e-05	0.0891516	0.0001	6.82786	0.999979	2962.84	-0.0650912
UCCUGGAUGUCGAACGUACGUAUUUAGUUA	g2:g12:1mm:12:UC	0.000210136	0.0244489	1.56e-17	0.254935	0.5	56.5629	-0.056268
UCCUGGAUGUCGAACGUAGGUAUUUAGUUA	g2:g12:1mm:12:UG	4.84e-14	0.000112737	0.0001	0	0.5	5.63525e+07	-0.0132813
UCCUGGAUGUCGAACGUAUGUAUUUAGUUA	g2:g12:1mm:12:UU	0.00027488	0.0251616	2.33e-15	0.198023	0.5	44.1158	-0.406698
UCCUGGAUGUCGAACGUAAGUAUUUAGUAA	g2:g12:1mm:2:AA	0.000346108	0.0183955	5.68e-16	0.113377	0.5	25.3712	0.194467
UCCUGGAUGUCGAACGUAAGUAUUUAGUCA	g2:g12:1mm:2:AC	2.74e-14	7.28e-05	0.0001	0	0.5	0	-0.0521241
UCCUGGAUGUCGAACGUAAGUAUUUAGUGA	g2:g12:1mm:2:AG	8.58e-11	0.0152407	1.15e-12	1.97514e+07	0.5	8.90652e+07	-0.0523982
UCCUGGAUGUCGAACGUAAGUAUUUAGAUA	g2:g12:1mm:3:AA	1.07e-12	0.000206311	3.56e-16	1.22511e+07	0.5	7.08174e+07	-0.00600901
UCCUGGAUGUCGAACGUAAGUAUUUAGCUA	g2:g12:1mm:3:AC	1.23e-11	0.00136956	7.45e-14	1.96127e+07	0.5	5.32679e+07	-0.0927406
UCCUGGAUGUCGAACGUAAGUAUUUAGGUA	g2:g12:1mm:3:AG	1.53e-11	0.00204233	1.83e-13	1.03312e+07	0.5	6.72801e+07	-0.0126671
UCCUGGAUGUCGAACGUAAGUAUUUAAUUA	g2:g12:1mm:4:CA	5.4e-05	0.079364	5.43e-17	3.32394	0.5	730.046	-0.0605908
UCCUGGAUGUCGAACGUAAGUAUUUACUUA	g2:g12:1mm:4:CC	2.68e-11	0.00282636	1.86e-13	1.95204e+07	0.5	5.15401e+07	-0.157922
UCCUGGAUGUCGAACGUAAGUAUUUAUUUA	g2:g12:1mm:4:CU	0.000178084	0.0456431	6.48e-15	0.565159	0.5	125.137	-0.168266
UCCUGGAUGUCGAACGUAAGUAUUUCGUUA	g2:g12:1mm:5:UC	0.000155645	0.0350992	3.17e-18	0.499473	0.5	110.434	-0.0661375
UCCUGGAUGUCGAACGUAAGUAUUUGGUUA	g2:g12:1mm:5:UG	3.01e-12	0.00049997	0.0001	0	0.5	7.64195e+07	-0.000322606
UCCUGGAUGUCGAACGUAAGUAUUUUGUUA	g2:g12:1mm:5:UU	8.2e-13	9.69e-05	8.3e-15	1.37121e+07	0.5	3.70169e+07	-0.000203277
UCCUGGAUGUCGAACGUAAGUAUUAAGUUA	g2:g12:1mm:6:AA	0.000303964	0.0206777	2.45e-16	0.146322	0.5	32.6574	-0.398324
UCCUGGAUGUCGAACGUAAGUAUUCAGUUA	g2:g12:1mm:6:AC	5.24e-14	0.000101494	0.0001	0	0.5	0	-0.0228776
UCCUGGAUGUCGAACGUAAGUAUUGAGUUA	g2:g12:1mm:6:AG	4.53e-12	0.000737077	1.26e-13	2.16708e+07	0.5	8.48311e+07	-0.0369757
UCCUGGAUGUCGAACGUAAGUAUAUAGUUA	g2:g12:1mm:7:AA	1.73e-06	2.54033	0.0001	3411.49	0.500126	732952	-0.120014
UCCUGGAUGUCGAACGUAAGUAUCUAGUUA	g2:g12:1mm:7:AC	1.42e-14	0.000117206	0.0001	0	0.5	0	-0.00518704
UCCUGGAUGUCGAACGUAAGUAUGUAGUUA	g2:g12:1mm:7:AG	5.32e-12	0.000571525	3.21e-14	1.86531e+07	0.5	5.68121e+07	-0.0930117
UCCUGGAUGUCGAACGUAAGUAAUUAGUUA	g2:g12:1mm:8:AA	0.000104725	0.0403762	2.04e-16	0.862605	0.5	190.098	-0.349575
UCCUGGAUGUCGAACGUAAGUACUUAGUUA	g2:g12:1mm:8:AC	2.39e-13	0.000142297	0.0001	0	0.5	1.02103e+08	-0.000423416
UCCUGGAUGUCGAACGUAAGUAGUUAGUUA	g2:g12:1mm:8:AG	1.45e-16	0.000115285	2.22e-19	1.49189e+07	0.5	0	-0.007634
UCCUGGAUGUCGAACGUAAGUCUUUAGUUA	g2:g12:1mm:9:UC	3.63e-05	0.0883867	0.0001	5.58238	1	2423.6	-0.382464
UCCUGGAUGUCGAACGUAAGUGUUUAGUUA	g2:g12:1mm:9:UG	0.000130345	0.0470765	0.0001	0.812727	0.5	177.519	-0.150731
UCCUGGAUGUCGAACGUAAGUUUUUAGUUA	g2:g12:1mm:9:UU	0.000316571	0.0240087	1.93e-16	0.162722	0.5	36.3465	-0.049223
UCCUGGAUGUCGAACGUAACAAUUUAGUUA	g2:g12:2mm:10:11	0.000138503	0.0387902	1.97e-14	0.622424	0.5	137.468	-0.179432
UCCUGGAUGUCGAACGUAUGAAUUUAGUUA	g2:g12:2mm:10:12	1.99e-05	0.154109	0.0001	17.7785	1	7708	-0.185515
UCCUGGAUGUCGAACGUAUCUAUUUAGUUA	g2:g12:2mm:11:12	0.000247536	0.0216573	2.81e-18	0.190296	0.5	42.3213	-0.316595
UCCUGGAUGUCGAACGUAAGAAUUUAGUAA	g2:g12:2mm:2:10	6.04e-12	0.000619449	1.4e-13	2.17768e+07	0.5	5.15727e+07	-0.00301301
UCCUGGAUGUCGAACGUAACUAUUUAGUAA	g2:g12:2mm:2:11	8.28e-14	8.89e-05	0.0001	0	0.5	1.80513e+08	-0.104124
UCCUGGAUGUCGAACGUAUGUAUUUAGUAA	g2:g12:2mm:2:12	1.09e-05	0.302619	0.0001	64.257	0.997345	27753.1	-0.0563033
UCCUGGAUGUCGAACGUAAGUAUUUAGAAA	g2:g12:2mm:2:3	2.31e-11	0.0034287	2.08e-13	2.11721e+07	0.5	7.42701e+07	-0.0121998
UCCUGGAUGUCGAACGUAAGUAUUUACUAA	g2:g12:2mm:2:4	0.000165928	0.0398094	3.81e-13	0.530314	0.5	117.331	0.0358509
UCCUGGAUGUCGAACGUAAGUAUUUUGUAA	g2:g12:2mm:2:5	0.000106909	0.0503769	3.55e-14	1.05381	0.5	232.269	0.03295
UCCUGGAUGUCGAACGUAAGUAUUAAGUAA	g2:g12:2mm:2:6	4.52e-11	0.00375447	1.59e-13	1.26102e+07	0.5	4.15184e+07	-0.0339003
UCCUGGAUGUCGAACGUAAGUAUAUAGUAA	g2:g12:2mm:2:7	9.37e-13	0.00022489	1.14e-14	1.30488e+07	0.5	8.2914e+07	-0.2611
UCCUGGAUGUCGAACGUAAGUAAUUAGUAA	g2:g12:2mm:2:8	3.9e-16	0.000115636	0.0001	0	0.5	0	-0.0559812
UCCUGGAUGUCGAACGUAAGUUUUUAGUAA	g2:g12:2mm:2:9	0.000147583	0.0533634	6.1e-18	0.802141	0.5	177.263	0.0117041
UCCUGGAUGUCGAACGUAAGAAUUUAGAUA	g2:g12:2mm:3:10	1.86e-15	0.000111641	6.58e-19	16482225	0.5	0	-0.237153
UCCUGGAUGUCGAACGUAACUAUUUAGAUA	g2:g12:2mm:3:11	8.6e-05	0.055099	6.03e-18	1.43929	0.5	316.796	-0.669787
UCCUGGAUGUCGAACGUAUGUAUUUAGAUA	g2:g12:2mm:3:12	5.44e-05	0.116465	4.28e-21	4.84061	0.5	1063.19	-0.107045
UCCUGGAUGUCGAACGUAAGUAUUUACAUA	g2:g12:2mm:3:4	5.06e-05	0.0527371	0.0001	2.38097	1	1034.76	-0.0223591
UCCUGGAUGUCGAACGUAAGUAUUUUGAUA	g2:g12:2mm:3:5	1.48e-10	0.0120022	1.94e-12	1.54091e+07	0.5	4.0484e+07	-0.000140623
UCCUGGAUGUCGAACGUAAGUAUUAAGAUA	g2:g12:2mm:3:6	5.52e-05	0.111975	1.07e-18	4.58614	0.5	1007.35	-0.0368013
UCCUGGAUGUCGAACGUAAGUAUAUAGAUA	g2:g12:2mm:3:7	7.74e-11	0.0103707	2.65e-13	2.25721e+07	0.5	6.68164e+07	-0.0265804
UCCUGGAUGUCGAACGUAAGUAAUUAGAUA	g2:g12:2mm:3:8	1.91e-05	0.14944	0.0001	17.9909	1	7799.5	0.000318677
UCCUGGAUGUCGAACGUAAGUUUUUAGAUA	g2:g12:2mm:3:9	3.82e-05	0.163538	3.99e-19	9.69902	0.5	2127.84	-0.0583489
UCCUGGAUGUCGAACGUAAGAAUUUACUUA	g2:g12:2mm:4:10	1.26e-15	0.000110453	0.0001	0	0.5	0	-0.636463
UCCUGGAUGUCGAACGUAACUAUUUACUUA	g2:g12:2mm:4:11	0.000137176	0.0356124	3.92e-14	0.577117	0.5	127.45	-0.126218
UCCUGGAUGUCGAACGUAUGUAUUUACUUA	g2:g12:2mm:4:12	3.99e-06	0.99619	0.0001	577.204	0.97406	242855	-0.00442289
UCCUGGAUGUCGAACGUAAGUAUUUUCUUA	g2:g12:2mm:4:5	0.000160096	0.0439837	5.63e-19	0.607966	0.5	134.461	-0.019341
UCCUGGAUGUCGAACGUAAGUAUUAACUUA	g2:g12:2mm:4:6	5.99e-13	0.000171655	6.31e-14	1.45219e+07	0.5	1.59545e+08	-0.0307104
UCCUGGAUGUCGAACGUAAGUAUAUACUUA	g2:g12:2mm:4:7	1.09e-14	0.000109919	0.0001	0	0.5	0	-0.0264923
UCCUGGAUGUCGAACGUAAGUAAUUACUUA	g2:g12:2mm:4:8	4.01e-12	0.000513574	3.91e-14	1.99869e+07	0.5	6.62221e+07	-0.0930757
UCCUGGAUGUCGAACGUAAGUUUUUACUUA	g2:g12:2mm:4:9	2.94e-14	0.000118121	8.91e-20	1.94327e+07	0.5	9123858658	-0.0210251
UCCUGGAUGUCGAACGUAAGAAUUUUGUUA	g2:g12:2mm:5:10	1.28e-09	0.150141	0.0001	9.95132e+08	0.5	5.84508e+07	-0.052426
UCCUGGAUGUCGAACGUAACUAUUUUGUUA	g2:g12:2mm:5:11	7.54e-05	0.0729054	2.9e-08	2.17579	0.501146	479.665	-0.377601
UCCUGGAUGUCGAACGUAUGUAUUUUGUUA	g2:g12:2mm:5:12	2.25e-06	1.19404	0.0001	1229	0.973298	515246	-0.0109814
UCCUGGAUGUCGAACGUAAGUAUUAUGUUA	g2:g12:2mm:5:6	0.000240281	0.0334276	1.2e-14	0.303019	0.5	67.3597	-0.516135
UCCUGGAUGUCGAACGUAAGUAUAUUGUUA	g2:g12:2mm:5:7	0.000199491	0.031743	4.05e-17	0.349389	0.5	77.467	-0.608609
UCCUGGAUGUCGAACGUAAGUAAUUUGUUA	g2:g12:2mm:5:8	1.61e-16	8.29e-05	0.0001	0	0.5	0	-1.52e-05
UCCUGGAUGUCGAACGUAAGUUUUUUGUUA	g2:g12:2mm:5:9	4.55e-12	0.000439852	9.99e-05	0	0.5	4.90718e+07	-0.00201823
UCCUGGAUGUCGAACGUAAGAAUUAAGUUA	g2:g12:2mm:6:10	5.42e-11	0.00547458	1.35e-13	1.82182e+07	0.5	5.03493e+07	-0.010539
UCCUGGAUGUCGAACGUAACUAUUAAGUUA	g2:g12:2mm:6:11	7.1e-14	7.07e-05	0.0001	0	0.5	1166415395	-0.00315509
UCCUGGAUGUCGAACGUAUGUAUUAAGUUA	g2:g12:2mm:6:12	0.000109114	0.0558084	3.26e-15	1.14335	0.5	252.038	-0.230952
UCCUGGAUGUCGAACGUAAGUAUAAAGUUA	g2:g12:2mm:6:7	0.000179701	0.0281309	1.26e-16	0.345077	0.5	76.4147	0.0221895
UCCUGGAUGUCGAACGUAAGUAAUAAGUUA	g2:g12:2mm:6:8	2.74e-05	0.1627	1.28e-15	13.477	0.5	2954.16	-0.122977
UCCUGGAUGUCGAACGUAAGUUUUAAGUUA	g2:g12:2mm:6:9	0.00010044	0.0644962	3.58e-16	1.43791	0.5	316.793	-0.0549059
UCCUGGAUGUCGAACGUAAGAAUAUAGUUA	g2:g12:2mm:7:10	2.59e-11	0.00216625	0.0001	0	0.5	4.17597e+07	-0.35279
UCCUGGAUGUCGAACGUAACUAUAUAGUUA	g2:g12:2mm:7:11	8.71e-06	0.296951	0.0001	78.7039	0.990773	33751.9	0.00013188
UCCUGGAUGUCGAACGUAUGUAUAUAGUUA	g2:g12:2mm:7:12	7.69e-05	0.0821629	1.02e-16	2.4036	0.5	528.73	-0.0472736
UCCUGGAUGUCGAACGUAAGUAAAUAGUUA	g2:g12:2mm:7:8	0.00016568	0.0217681	3.58e-16	0.290428	0.5	64.2554	0.155004
UCCUGGAUGUCGAACGUAAGUUUAUAGUUA	g2:g12:2mm:7:9	0.0002086	0.0324849	4.64e-15	0.341325	0.5	75.723	0.0802007
UCCUGGAUGUCGAACGUAAGAAAUUAGUUA	g2:g12:2mm:8:10	5.95e-17	9.28e-05	0.0001	0	0.5	0	-1.19e-05
UCCUGGAUGUCGAACGUAACUAAUUAGUUA	g2:g12:2mm:8:11	1.31e-05	0.341008	8.74e-17	59.1597	0.500011	12948.5	-0.0049666
UCCUGGAUGUCGAACGUAUGUAAUUAGUUA	g2:g12:2mm:8:12	1.85e-13	0.000172653	5.73e-16	1.27892e+07	0.5	1.21109e+08	-0.139878
UCCUGGAUGUCGAACGUAAGUUAUUAGUUA	g2:g12:2mm:8:9	6.83e-05	0.0792465	4.52e-15	2.61386	0.5	574.651	-0.0879548
UCCUGGAUGUCGAACGUAAGAUUUUAGUUA	g2:g12:2mm:9:10	1.43e-15	8.97e-05	0.0001	0	0.5	0	-0.0278473
UCCUGGAUGUCGAACGUAACUUUUUAGUUA	g2:g12:2mm:9:11	0.000136607	0.0457983	1.09e-17	0.745356	0.5	164.598	-0.0516499
UCCUGGAUGUCGAACGUAUGUUUUUAGUUA	g2:g12:2mm:9:12	0.000368618	0.0206705	1.15e-16	0.119089	0.5	26.687	0.0135646
UCCUGGAUGUCGAACGUAUCAAUUUAGUUA	g2:g12:3mm:10	4.86e-15	0.000139148	0.0001	0	0.5	9176988405	-0.52913
UCCUGGAUGUCGAACGUAAGUAUUUACAAA	g2:g12:3mm:2	0.000216177	0.0237198	3.14e-12	0.240133	0.5	53.2991	0.120254
UCCUGGAUGUCGAACGUAAGUAUUUUCAUA	g2:g12:3mm:3	0.000233589	0.0346298	1.5e-15	0.323338	0.5	71.8463	0.0940959
UCCUGGAUGUCGAACGUAAGUAUUAUCUUA	g2:g12:3mm:4	3.29e-11	0.00208581	5.01e-13	7.25024e+06	0.5	3.16318e+07	-0.0566453
UCCUGGAUGUCGAACGUAAGUAUAAUGUUA	g2:g12:3mm:5	1.2e-13	6.91e-05	0.0001	0	0.5	3.99912e+08	-0.000491189
UCCUGGAUGUCGAACGUAAGUAAAAAGUUA	g2:g12:3mm:6	2.26e-11	0.00373199	3.83e-16	1.17006e+07	0.5	8.24592e+07	-0.00909827
UCCUGGAUGUCGAACGUAAGUUAAUAGUUA	g2:g12:3mm:7	0.00035915	0.0205487	7.35e-17	0.121735	0.5	27.2638	-0.229457
UCCUGGAUGUCGAACGUAAGAUAUUAGUUA	g2:g12:3mm:8	9.73e-05	0.0503592	1.72e-15	1.16013	0.5	255.541	-0.208805
UCCUGGAUGUCGAACGUAACAUUUUAGUUA	g2:g12:3mm:9	0.000264268	0.0180008	7.21e-16	0.147665	0.5	32.875	-0.193442
UCCUGGAUGUCGAACGUAAGUAUUUAGUUA	g2:g12:cont:t1A	0.000174794	0.028467	8.23e-16	0.359352	0.5	79.5508	-0.798794
UCCUGGAUGUCGAACGUAAGUAUUUAGUUC	g2:g12:cont:t1C	8.94e-05	0.0625554	1.51e-13	1.56995	0.5	345.634	-0.032119
UCCUGGAUGUCGAACGUAAGUAUUUAGUUG	g2:g12:cont:t1G	5.65e-14	0.000116969	1.98e-16	2.01515e+07	0.5	1978196579	-1.46e-05
UCCUGGAUGUCGAACGUAAGUAUUUAGUUU	g2:g12:cont:t1U	4.44e-13	0.000111241	0.0001	0	0.5	1.01738e+08	-0.0705469
UCCUGGAUGUCGAACGUAAGAUUUAGUUA	g2:g12:gb:10	1.43e-10	0.009973	0.0001	0	0.5	3.4901e+07	-0.0307953
UCCUGGAUGUCGAACGUAAUAUUUAGUUA	g2:g12:gb:11	0.000238687	0.026338	2.29e-18	0.240423	0.5	53.4396	0.0497712
UCCUGGAUGUCGAACGUAAGUAUUUAGUA	g2:g12:gb:2	9.42e-14	0.000113335	6.19e-19	1.23167e+07	0.5	3.74672e+08	-0.105511
UCCUGGAUGUCGAACGUAAGUAUUUAGUA	g2:g12:gb:3	9.42e-14	0.000113335	6.19e-19	1.23167e+07	0.5	3.74672e+08	-0.105511
UCCUGGAUGUCGAACGUAAGUAUUUAUUA	g2:g12:gb:4	0.000189538	0.0364189	8.33e-17	0.422735	0.5	93.6701	0.0637988
UCCUGGAUGUCGAACGUAAGUAUUUGUUA	g2:g12:gb:5	3.47e-15	6.51e-05	0.0001	0	0.5	1.23e-19	-0.0241317
UCCUGGAUGUCGAACGUAAGUAUUAGUUA	g2:g12:gb:6	4.02e-05	0.0819068	0.0001	4.66878	1	2027.54	-0.000916515
UCCUGGAUGUCGAACGUAAGUAUUAGUUA	g2:g12:gb:7	4.02e-05	0.0819068	0.0001	4.66878	1	2027.54	-0.000916515
UCCUGGAUGUCGAACGUAAGUAUUAGUUA	g2:g12:gb:8	4.02e-05	0.0819068	0.0001	4.66878	1	2027.54	-0.000916515
UCCUGGAUGUCGAACGUAAGUUUUAGUUA	g2:g12:gb:9	0.000137142	0.0517401	1.5e-17	0.838683	0.5	185.214	0.0456796
UCCUGGAUGUCGAACGUAAGUAAUUUAGUUA	g2:g12:tb:10:A	0.000144488	0.0419931	2.54e-17	0.645145	0.5	142.541	-0.0429067
UCCUGGAUGUCGAACGUAAGUCAUUUAGUUA	g2:g12:tb:10:C	0.000160796	0.0395617	1.18e-12	0.544385	0.5	120.404	-0.19602
UCCUGGAUGUCGAACGUAAGUGAUUUAGUUA	g2:g12:tb:10:G	4.15e-06	1.56054	0.0001	870.159	0.501388	188440	-0.311136
UCCUGGAUGUCGAACGUAAGUUAUUUAGUUA	g2:g12:tb:10:U	0.000297018	0.023706	3.73e-16	0.171909	0.5	38.3516	-0.140198
UCCUGGAUGUCGAACGUAAGAUAUUUAGUUA	g2:g12:tb:11:A	0.000198368	0.0294508	3.09e-17	0.326067	0.5	72.2908	-0.825321
UCCUGGAUGUCGAACGUAAGCUAUUUAGUUA	g2:g12:tb:11:C	1.61e-05	0.191785	0.0001	27.4694	1	11904.6	-0.156269
UCCUGGAUGUCGAACGUAAGGUAUUUAGUUA	g2:g12:tb:11:G	0.000195604	0.0252035	4.08e-17	0.28314	0.5	62.7628	-0.352838
UCCUGGAUGUCGAACGUAAGUUAUUUAGUUA	g2:g12:tb:11:U	0.000297018	0.023706	3.73e-16	0.171909	0.5	38.3516	-0.140198
UCCUGGAUGUCGAACGUAAAGUAUUUAGUUA	g2:g12:tb:12:A	0.000188474	0.0316487	5.33e-14	0.369517	0.5	81.8725	-0.0534504
UCCUGGAUGUCGAACGUAACGUAUUUAGUUA	g2:g12:tb:12:C	0.00017125	0.0251235	1.44e-15	0.323936	0.5	71.6944	-0.0532773
UCCUGGAUGUCGAACGUAAGGUAUUUAGUUA	g2:g12:tb:12:G	0.000195604	0.0252035	4.08e-17	0.28314	0.5	62.7628	-0.352838
UCCUGGAUGUCGAACGUAAUGUAUUUAGUUA	g2:g12:tb:12:U	9.73e-05	0.0454493	0.0001	1.05826	0.5	230.663	-0.194008
UCCUGGAUGUCGAACGUAAGUAUUUAGUAUA	g2:g12:tb:3:A	0.000138921	0.03821	0.0001	0.617905	0.5	135.038	0.0464175
UCCUGGAUGUCGAACGUAAGUAUUUAGUCUA	g2:g12:tb:3:C	4.07e-05	0.133549	2.24e-11	7.43207	0.500236	1631.56	-0.239889
UCCUGGAUGUCGAACGUAAGUAUUUAGUGUA	g2:g12:tb:3:G	0.000279595	0.0214547	5.47e-16	0.165848	0.5	36.9587	-0.251397
UCCUGGAUGUCGAACGUAAGUAUUUAGUUUA	g2:g12:tb:3:U	6.18e-05	0.0488066	0.0001	1.80131	0.999957	783.399	-0.22341
UCCUGGAUGUCGAACGUAAGUAUUUAGAUUA	g2:g12:tb:4:A	4.04e-06	0.701607	0.0001	401.399	0.973315	168751	-0.0153464
UCCUGGAUGUCGAACGUAAGUAUUUAGCUUA	g2:g12:tb:4:C	1.46e-05	0.156046	0.0001	24.6825	1	10694.7	-0.0327574
UCCUGGAUGUCGAACGUAAGUAUUUAGGUUA	g2:g12:tb:4:G	2.13e-11	0.00250011	0.0001	0	0.5	5.81747e+07	-0.0346983
UCCUGGAUGUCGAACGUAAGUAUUUAGUUUA	g2:g12:tb:4:U	6.18e-05	0.0488066	0.0001	1.80131	0.999957	783.399	-0.22341
UCCUGGAUGUCGAACGUAAGUAUUUAAGUUA	g2:g12:tb:5:A	0.00013242	0.0442174	8.32e-16	0.742997	0.5	164.033	-0.184611
UCCUGGAUGUCGAACGUAAGUAUUUACGUUA	g2:g12:tb:5:C	0.000392142	0.025467	1.8e-16	0.137285	0.5	30.8095	-0.907193
UCCUGGAUGUCGAACGUAAGUAUUUAGGUUA	g2:g12:tb:5:G	2.13e-11	0.00250011	0.0001	0	0.5	5.81747e+07	-0.0346983
UCCUGGAUGUCGAACGUAAGUAUUUAUGUUA	g2:g12:tb:5:U	0.000317817	0.0209997	6.06e-16	0.141736	0.5	31.6614	-0.981587
UCCUGGAUGUCGAACGUAAGUAUUUAAGUUA	g2:g12:tb:6:A	0.00013242	0.0442174	8.32e-16	0.742997	0.5	164.033	-0.184611
UCCUGGAUGUCGAACGUAAGUAUUUCAGUUA	g2:g12:tb:6:C	0.000385907	0.0172776	5.68e-17	0.0947593	0.5	21.2577	-0.423318
UCCUGGAUGUCGAACGUAAGUAUUUGAGUUA	g2:g12:tb:6:G	8.09e-14	0.000108745	0.0001	0	0.5	8.69714e+08	-0.0704586
UCCUGGAUGUCGAACGUAAGUAUUUUAGUUA	g2:g12:tb:6:U	0.000215554	0.0293506	3.9e-14	0.298033	0.5	66.1478	0.04278
UCCUGGAUGUCGAACGUAAGUAUUAUAGUUA	g2:g12:tb:7:A	1.79e-05	0.145438	0.0001	18.7418	1	8123.98	-0.0630778
UCCUGGAUGUCGAACGUAAGUAUUCUAGUUA	g2:g12:tb:7:C	0.00016284	0.0350438	0.0001	0.481217	0.5	105.325	-0.607582
UCCUGGAUGUCGAACGUAAGUAUUGUAGUUA	g2:g12:tb:7:G	1.67e-12	0.000278191	7.24e-15	2.32357e+07	0.5	8.99645e+07	-0.0720786
UCCUGGAUGUCGAACGUAAGUAUUUUAGUUA	g2:g12:tb:7:U	0.000215554	0.0293506	3.9e-14	0.298033	0.5	66.1478	0.04278
UCCUGGAUGUCGAACGUAAGUAUAUUAGUUA	g2:g12:tb:8:A	0.000362798	0.0145568	1.69e-15	0.085309	0.5	19.1102	-0.739704
UCCUGGAUGUCGAACGUAAGUAUCUUAGUUA	g2:g12:tb:8:C	0.000198372	0.0376735	1.73e-14	0.417095	0.5	92.4723	-0.193466
UCCUGGAUGUCGAACGUAAGUAUGUUAGUUA	g2:g12:tb:8:G	4.26e-13	0.000123512	0.0001	0	0.5	2.03643e+08	-0.126785
UCCUGGAUGUCGAACGUAAGUAUUUUAGUUA	g2:g12:tb:8:U	0.000215554	0.0293506	3.9e-14	0.298033	0.5	66.1478	0.04278
UCCUGGAUGUCGAACGUAAGUAAUUUAGUUA	g2:g12:tb:9:A	0.000144488	0.0419931	2.54e-17	0.645145	0.5	142.541	-0.0429067
UCCUGGAUGUCGAACGUAAGUACUUUAGUUA	g2:g12:tb:9:C	2.69e-12	0.000262277	1.37e-10	0	0.5	5.37033e+07	-0.00247994
UCCUGGAUGUCGAACGUAAGUAGUUUAGUUA	g2:g12:tb:9:G	3.04e-05	0.111803	0.0001	8.44148	1	3663.24	-0.170429
UCCUGGAUGUCGAACGUAAGUAUUUUAGUUA	g2:g12:tb:9:U	0.000215554	0.0293506	3.9e-14	0.298033	0.5	66.1478	0.04278
UCCUGGAUGUCGAACGUUAGAAUUUAGUUA	g2:g13:1mm:10:AA	2.2e-05	0.102381	0.0001	10.7179	1	4647.74	-0.143893
UCCUGGAUGUCGAACGUUAGCAUUUAGUUA	g2:g13:1mm:10:AC	0.00025518	0.0245494	1.54e-13	0.208931	0.5	46.4881	-0.612242
UCCUGGAUGUCGAACGUUAGGAUUUAGUUA	g2:g13:1mm:10:AG	8.89e-13	0.000156077	4.88e-14	2.63271e+07	0.5	5.68625e+07	-0.0987512
UCCUGGAUGUCGAACGUUAAUAUUUAGUUA	g2:g13:1mm:11:CA	0.000386918	0.0217063	2.94e-16	0.118714	0.5	26.6332	-0.719719
UCCUGGAUGUCGAACGUUACUAUUUAGUUA	g2:g13:1mm:11:CC	7.13e-06	0.555912	4.06e-18	178.249	0.500004	38959.6	-0.203912
UCCUGGAUGUCGAACGUUAUUAUUUAGUUA	g2:g13:1mm:11:CU	0.000120987	0.0469741	2.34e-17	0.865872	0.5	191.019	0.0564193
UCCUGGAUGUCGAACGUUCGUAUUUAGUUA	g2:g13:1mm:12:UC	0.000373906	0.0145721	3.39e-17	0.0826812	0.5	18.5343	-0.318305
UCCUGGAUGUCGAACGUUGGUAUUUAGUUA	g2:g13:1mm:12:UG	0.000217149	0.0384004	1.47e-15	0.386943	0.5	85.8899	0.0542163
UCCUGGAUGUCGAACGUUUGUAUUUAGUUA	g2:g13:1mm:12:UU	9.78e-05	0.0496962	3.12e-15	1.13875	0.5	250.839	-0.25058
UCCUGGAUGUCGAACGUAAGUAUUUAGUUA	g2:g13:1mm:13:AA	0.000174794	0.028467	8.23e-16	0.359352	0.5	79.5508	-0.798794
UCCUGGAUGUCGAACGUCAGUAUUUAGUUA	g2:g13:1mm:13:AC	0.000307109	0.0264774	0.0001	0.187468	0.5	41.3998	-0.180212
UCCUGGAUGUCGAACGUGAGUAUUUAGUUA	g2:g13:1mm:13:AG	0.00026688	0.025642	2.42e-14	0.208181	0.5	46.3554	-0.117429
UCCUGGAUGUCGAACGUUAGUAUUUAGUAA	g2:g13:1mm:2:AA	1.46e-06	4.29388	0.0001	6866.14	0.531281	1.56588e+06	-9.22e-05
UCCUGGAUGUCGAACGUUAGUAUUUAGUCA	g2:g13:1mm:2:AC	1.56e-12	0.000255484	5.61e-14	1.58092e+07	0.5	8.8653e+07	-0.0257816
UCCUGGAUGUCGAACGUUAGUAUUUAGUGA	g2:g13:1mm:2:AG	8.58e-15	0.000101366	1.65e-16	1.48471e+07	0.5	0	-0.0124625
UCCUGGAUGUCGAACGUUAGUAUUUAGAUA	g2:g13:1mm:3:AA	1.64e-10	0.0172688	1.3e-10	2.39162e+07	0.5	5.26576e+07	-6.95e-05
UCCUGGAUGUCGAACGUUAGUAUUUAGCUA	g2:g13:1mm:3:AC	1.06e-14	0.000103084	0.0001	0	0.5	0	-0.0233175
UCCUGGAUGUCGAACGUUAGUAUUUAGGUA	g2:g13:1mm:3:AG	1.22e-14	9.66e-05	3.76e-16	1.67603e+07	0.5	0	-0.0388987
UCCUGGAUGUCGAACGUUAGUAUUUAAUUA	g2:g13:1mm:4:CA	0.000222738	0.0287314	4.66e-15	0.281936	0.5	62.6036	-0.148373
UCCUGGAUGUCGAACGUUAGUAUUUACUUA	g2:g13:1mm:4:CC	1.16e-05	0.233811	0.0001	46.3406	0.999943	20069	-0.0192498
UCCUGGAUGUCGAACGUUAGUAUUUAUUUA	g2:g13:1mm:4:CU	0.000168321	0.0380471	2.51e-11	0.499394	0.5	110.507	0.071581
UCCUGGAUGUCGAACGUUAGUAUUUCGUUA	g2:g13:1mm:5:UC	0.000169369	0.0375864	2e-18	0.490192	0.5	108.478	-0.634123
UCCUGGAUGUCGAACGUUAGUAUUUGGUUA	g2:g13:1mm:5:UG	2.95e-05	0.123514	0.0001	9.6044	1	4167.61	-0.183243
UCCUGGAUGUCGAACGUUAGUAUUUUGUUA	g2:g13:1mm:5:UU	3.8e-05	0.0806045	0.0001	4.86392	1	2111.94	-0.0420997
UCCUGGAUGUCGAACGUUAGUAUUAAGUUA	g2:g13:1mm:6:AA	4.01e-05	0.0807881	0.0001	4.6093	1	2001.71	-0.152566
UCCUGGAUGUCGAACGUUAGUAUUCAGUUA	g2:g13:1mm:6:AC	2.03e-13	0.000106371	2.99e-09	0	0.5	5.42609e+07	-0.0423929
UCCUGGAUGUCGAACGUUAGUAUUGAGUUA	g2:g13:1mm:6:AG	1.19e-10	0.0105745	9.99e-05	0	0.5	4.43133e+07	-0.0122247
UCCUGGAUGUCGAACGUUAGUAUAUAGUUA	g2:g13:1mm:7:AA	0.000219948	0.0352588	2.41e-14	0.350571	0.5	77.8301	-0.556019
UCCUGGAUGUCGAACGUUAGUAUCUAGUUA	g2:g13:1mm:7:AC	1.91e-05	0.253047	0.0001	30.4438	1	13198.1	-0.0664862
UCCUGGAUGUCGAACGUUAGUAUGUAGUUA	g2:g13:1mm:7:AG	8.17e-12	0.000970295	2.12e-13	3.23342e+07	0.5	6.02379e+07	-0.00556202
UCCUGGAUGUCGAACGUUAGUAAUUAGUUA	g2:g13:1mm:8:AA	3.72e-11	0.00262363	2.56e-13	1.52938e+07	0.5	3.53546e+07	-0.0298338
UCCUGGAUGUCGAACGUUAGUACUUAGUUA	g2:g13:1mm:8:AC	1.5e-12	0.000221493	0.0001	0	0.5	7.54328e+07	-8.24e-05
UCCUGGAUGUCGAACGUUAGUAGUUAGUUA	g2:g13:1mm:8:AG	4.66e-12	0.000349198	2.53e-14	1.51642e+07	0.5	3.8292e+07	-0.0119317
UCCUGGAUGUCGAACGUUAGUCUUUAGUUA	g2:g13:1mm:9:UC	0.000146039	0.0522276	2.11e-17	0.793614	0.5	175.361	-0.362525
UCCUGGAUGUCGAACGUUAGUGUUUAGUUA	g2:g13:1mm:9:UG	2.43e-06	2.65712	0.0001	2538.61	0.50006	547082	-0.170149
UCCUGGAUGUCGAACGUUAGUUUUUAGUUA	g2:g13:1mm:9:UU	0.000166472	0.0434642	2.97e-18	0.577047	0.5	127.675	-0.311574
UCCUGGAUGUCGAACGUUACAAUUUAGUUA	g2:g13:2mm:10:11	0.000295776	0.0162029	1.97e-13	0.118021	0.5	26.3275	-0.137088
UCCUGGAUGUCGAACGUUUGAAUUUAGUUA	g2:g13:2mm:10:12	0.00071261	0.00904733	2.97e-17	0.025206	0.5	5.76845	0.395079
UCCUGGAUGUCGAACGUAAGAAUUUAGUUA	g2:g13:2mm:10:13	1e-11	0.00106833	1.08e-13	2.07884e+07	0.5	50636483	-0.0903746
UCCUGGAUGUCGAACGUUUCUAUUUAGUUA	g2:g13:2mm:11:12	0.000500191	0.0151527	1.71e-24	0.0626934	0.5	14.1639	-3.07806
UCCUGGAUGUCGAACGUAACUAUUUAGUUA	g2:g13:2mm:11:13	7.06e-05	0.0756332	2.25e-19	2.41492	0.5	530.994	-0.0587914
UCCUGGAUGUCGAACGUAUGUAUUUAGUUA	g2:g13:2mm:12:13	0.00027488	0.0251616	2.33e-15	0.198023	0.5	44.1158	-0.406698
UCCUGGAUGUCGAACGUUAGAAUUUAGUAA	g2:g13:2mm:2:10	3.2e-12	0.000533925	3.67e-14	2.39904e+07	0.5	7.42366e+07	-0.195733
UCCUGGAUGUCGAACGUUACUAUUUAGUAA	g2:g13:2mm:2:11	5.19e-12	0.000336583	5.18e-14	7.71477e+06	0.5	3.2338e+07	-0.000676043
UCCUGGAUGUCGAACGUUUGUAUUUAGUAA	g2:g13:2mm:2:12	3.07e-05	0.176994	2.05e-16	13.0824	0.5	2868.45	-0.16347
UCCUGGAUGUCGAACGUAAGUAUUUAGUAA	g2:g13:2mm:2:13	0.000346108	0.0183955	5.68e-16	0.113377	0.5	25.3712	0.194467
UCCUGGAUGUCGAACGUUAGUAUUUAGAAA	g2:g13:2mm:2:3	9.88e-15	0.000124027	0.0001	0	0.5	0	-0.0763569
UCCUGGAUGUCGAACGUUAGUAUUUACUAA	g2:g13:2mm:2:4	2.19e-12	0.000427594	5.51e-14	1.49438e+07	0.5	1.07184e+08	-0.0334685
UCCUGGAUGUCGAACGUUAGUAUUUUGUAA	g2:g13:2mm:2:5	2.64e-16	0.000139601	6.74e-19	1.5328e+07	0.5	0	-0.00974551
UCCUGGAUGUCGAACGUUAGUAUUAAGUAA	g2:g13:2mm:2:6	5.19e-15	0.000108695	7.84e-18	1.76148e+07	0.5	0	-0.000225104
UCCUGGAUGUCGAACGUUAGUAUAUAGUAA	g2:g13:2mm:2:7	2e-05	0.163171	0.0001	18.7329	1	8121.89	-0.173627
UCCUGGAUGUCGAACGUUAGUAAUUAGUAA	g2:g13:2mm:2:8	4.27e-15	0.000106229	0.0001	0	0.5	0	-0.0462587
UCCUGGAUGUCGAACGUUAGUUUUUAGUAA	g2:g13:2mm:2:9	0.000175119	0.0300718	2.18e-15	0.37888	0.5	83.8756	0.0880333
UCCUGGAUGUCGAACGUUAGAAUUUAGAUA	g2:g13:2mm:3:10	4.04e-14	0.000117079	4.08e-18	1.96399e+07	0.5	0	-0.00195214
UCCUGGAUGUCGAACGUUACUAUUUAGAUA	g2:g13:2mm:3:11	6.17e-11	0.0105328	6.15e-13	1.80627e+07	0.5	8.56136e+07	-0.297197
UCCUGGAUGUCGAACGUUUGUAUUUAGAUA	g2:g13:2mm:3:12	4.95e-12	0.000860853	0.0001	0	0.5	8.60171e+07	-0.00929786
UCCUGGAUGUCGAACGUAAGUAUUUAGAUA	g2:g13:2mm:3:13	1.07e-12	0.000206311	3.56e-16	1.22511e+07	0.5	7.08174e+07	-0.00600901
UCCUGGAUGUCGAACGUUAGUAUUUACAUA	g2:g13:2mm:3:4	0.000205443	0.0373086	2.97e-14	0.398282	0.5	88.3412	-0.0785812
UCCUGGAUGUCGAACGUUAGUAUUUUGAUA	g2:g13:2mm:3:5	2.18e-14	0.000124863	0.0001	0	0.5	2.5734e+08	-0.177635
UCCUGGAUGUCGAACGUUAGUAUUAAGAUA	g2:g13:2mm:3:6	2.59e-12	0.000291134	3.07e-14	2.597e+07	0.5	4.6793e+07	-0.184421
UCCUGGAUGUCGAACGUUAGUAUAUAGAUA	g2:g13:2mm:3:7	9.17e-15	0.000108974	1.55e-17	1.64936e+07	0.5	0	-0.0454012
UCCUGGAUGUCGAACGUUAGUAAUUAGAUA	g2:g13:2mm:3:8	2.2e-05	0.262992	1.06e-13	27.179	0.500069	5955.61	-0.509986
UCCUGGAUGUCGAACGUUAGUUUUUAGAUA	g2:g13:2mm:3:9	5.78e-05	0.0904087	4.4e-18	3.52992	0.5	775.493	0.00113255
UCCUGGAUGUCGAACGUUAGAAUUUACUUA	g2:g13:2mm:4:10	1.25e-11	0.000997067	1.06e-13	1.47437e+07	0.5	3.94005e+07	-0.0151256
UCCUGGAUGUCGAACGUUACUAUUUACUUA	g2:g13:2mm:4:11	8.84e-05	0.0380696	0.0001	0.977126	0.999955	425.696	-0.334976
UCCUGGAUGUCGAACGUUUGUAUUUACUUA	g2:g13:2mm:4:12	5.87e-16	7.2e-05	7.53e-18	1.10876e+07	0.5	0	-0.00141684
UCCUGGAUGUCGAACGUAAGUAUUUACUUA	g2:g13:2mm:4:13	2.68e-11	0.00282636	1.86e-13	1.95204e+07	0.5	5.15401e+07	-0.157922
UCCUGGAUGUCGAACGUUAGUAUUUUCUUA	g2:g13:2mm:4:5	0.000255883	0.0292555	1.99e-15	0.248264	0.5	55.2424	-0.0661329
UCCUGGAUGUCGAACGUUAGUAUUAACUUA	g2:g13:2mm:4:6	8.96e-12	0.000695902	3.43e-14	1.87292e+07	0.5	4.063e+07	-0.0107116
UCCUGGAUGUCGAACGUUAGUAUAUACUUA	g2:g13:2mm:4:7	2.73e-12	0.000458047	4.07e-14	1.86635e+07	0.5	9.7208e+07	-0.0209602
UCCUGGAUGUCGAACGUUAGUAAUUACUUA	g2:g13:2mm:4:8	5.03e-05	0.144294	0.0001	6.56292	0.5	1426.07	-0.0743834
UCCUGGAUGUCGAACGUUAGUUUUUACUUA	g2:g13:2mm:4:9	0.000148305	0.0387251	1.65e-15	0.579185	0.5	127.999	0.0561539
UCCUGGAUGUCGAACGUUAGAAUUUUGUUA	g2:g13:2mm:5:10	0.000248206	0.0319955	0.0001	0.283514	0.500001	62.3836	-0.172051
UCCUGGAUGUCGAACGUUACUAUUUUGUUA	g2:g13:2mm:5:11	3.24e-05	0.137222	6.65e-16	9.61548	0.5	2108.57	-0.270391
UCCUGGAUGUCGAACGUUUGUAUUUUGUUA	g2:g13:2mm:5:12	0.000103275	0.0556785	1.16e-15	1.20657	0.5	265.875	0.0386289
UCCUGGAUGUCGAACGUAAGUAUUUUGUUA	g2:g13:2mm:5:13	8.2e-13	9.69e-05	8.3e-15	1.37121e+07	0.5	3.70169e+07	-0.000203277
UCCUGGAUGUCGAACGUUAGUAUUAUGUUA	g2:g13:2mm:5:6	3.72e-15	9.75e-05	2.93e-19	1.59115e+07	0.5	0	-1.51e-05
UCCUGGAUGUCGAACGUUAGUAUAUUGUUA	g2:g13:2mm:5:7	1.66e-05	0.212486	0.0001	29.5229	1	12795.4	-0.111173
UCCUGGAUGUCGAACGUUAGUAAUUUGUUA	g2:g13:2mm:5:8	7.52e-05	0.0839251	2.72e-16	2.51205	0.5	552.523	-0.152374
UCCUGGAUGUCGAACGUUAGUUUUUUGUUA	g2:g13:2mm:5:9	2.14e-05	0.318384	2.17e-13	33.8609	0.500074	7419.43	-0.363209
UCCUGGAUGUCGAACGUUAGAAUUAAGUUA	g2:g13:2mm:6:10	7.29e-16	0.000103166	0.0001	0	0.5	0	-0.00808503
UCCUGGAUGUCGAACGUUACUAUUAAGUUA	g2:g13:2mm:6:11	6.36e-06	0.421803	0.0001	153.323	0.99299	65844.9	-0.319845
UCCUGGAUGUCGAACGUUUGUAUUAAGUUA	g2:g13:2mm:6:12	7.65e-05	0.0861818	9.22e-15	2.53606	0.5	557.85	-0.0637892
UCCUGGAUGUCGAACGUAAGUAUUAAGUUA	g2:g13:2mm:6:13	0.000303964	0.0206777	2.45e-16	0.146322	0.5	32.6574	-0.398324
UCCUGGAUGUCGAACGUUAGUAUAAAGUUA	g2:g13:2mm:6:7	6.39e-06	0.444352	0.0001	160.689	1	69502.7	-0.035585
UCCUGGAUGUCGAACGUUAGUAAUAAGUUA	g2:g13:2mm:6:8	1.52e-10	0.00970372	4.97e-12	1.51191e+07	0.5	3.1863e+07	-0.00193806
UCCUGGAUGUCGAACGUUAGUUUUAAGUUA	g2:g13:2mm:6:9	0.000321801	0.0204821	2.05e-16	0.136424	0.5	30.4823	-0.790054
UCCUGGAUGUCGAACGUUAGAAUAUAGUUA	g2:g13:2mm:7:10	1.12e-12	0.000158117	1.23e-14	2.40034e+07	0.5	5.82688e+07	-0.0109278
UCCUGGAUGUCGAACGUUACUAUAUAGUUA	g2:g13:2mm:7:11	2.61e-05	0.12763	0.0001	11.2285	1	4870.96	-0.0499815
UCCUGGAUGUCGAACGUUUGUAUAUAGUUA	g2:g13:2mm:7:12	1.65e-13	7.72e-05	0.0001	0	0.5	1697712990	-0.0621182
UCCUGGAUGUCGAACGUAAGUAUAUAGUUA	g2:g13:2mm:7:13	1.73e-06	2.54033	0.0001	3411.49	0.500126	732952	-0.120014
UCCUGGAUGUCGAACGUUAGUAAAUAGUUA	g2:g13:2mm:7:8	2.99e-13	0.00011217	0.0001	0	0.5	4.57801e+07	-0.226734
UCCUGGAUGUCGAACGUUAGUUUAUAGUUA	g2:g13:2mm:7:9	0.000156353	0.0336836	1.44e-15	0.477092	0.5	105.491	-0.175242
UCCUGGAUGUCGAACGUUAGAAAUUAGUUA	g2:g13:2mm:8:10	5.26e-06	1.13503	2.25e-18	493.669	0.500017	107812	-0.262894
UCCUGGAUGUCGAACGUUACUAAUUAGUUA	g2:g13:2mm:8:11	2.09e-05	0.133307	0.0001	14.689	0.999997	6369.12	-0.267774
UCCUGGAUGUCGAACGUUUGUAAUUAGUUA	g2:g13:2mm:8:12	2.14e-05	0.155147	0.0001	16.71	1	7245.8	-0.100955
UCCUGGAUGUCGAACGUAAGUAAUUAGUUA	g2:g13:2mm:8:13	0.000104725	0.0403762	2.04e-16	0.862605	0.5	190.098	-0.349575
UCCUGGAUGUCGAACGUUAGUUAUUAGUUA	g2:g13:2mm:8:9	4.68e-05	0.0888627	4.08e-16	4.29353	0.5	942.529	-0.0397393
UCCUGGAUGUCGAACGUUAGAUUUUAGUUA	g2:g13:2mm:9:10	2.99e-05	0.144799	1.32e-13	10.9876	0.5	2408.99	-0.0432886
UCCUGGAUGUCGAACGUUACUUUUUAGUUA	g2:g13:2mm:9:11	5.64e-05	0.109819	5e-21	4.39554	0.5	965.572	-0.0466701
UCCUGGAUGUCGAACGUUUGUUUUUAGUUA	g2:g13:2mm:9:12	0.000212159	0.0376336	1e-14	0.388518	0.5	86.2121	0.0757569
UCCUGGAUGUCGAACGUAAGUUUUUAGUUA	g2:g13:2mm:9:13	0.000316571	0.0240087	1.93e-16	0.162722	0.5	36.3465	-0.049223
UCCUGGAUGUCGAACGUUUCAAUUUAGUUA	g2:g13:3mm:10	0.00047786	0.0121298	9.16e-17	0.0527624	0.5	11.9039	-0.842086
UCCUGGAUGUCGAACGUAUCUAUUUAGUUA	g2:g13:3mm:11	0.000247536	0.0216573	2.81e-18	0.190296	0.5	42.3213	-0.316595
UCCUGGAUGUCGAACGUUAGUAUUUACAAA	g2:g13:3mm:2	0.000181227	0.0396367	5.33e-15	0.481977	0.5	106.741	-0.278624
UCCUGGAUGUCGAACGUUAGUAUUUUCAUA	g2:g13:3mm:3	0.000166168	0.0460425	7.2e-14	0.612432	0.5	135.501	-0.374335
UCCUGGAUGUCGAACGUUAGUAUUAUCUUA	g2:g13:3mm:4	2.17e-10	0.0189575	3.05e-11	1.53822e+07	0.5	4.37555e+07	-0.00774609
UCCUGGAUGUCGAACGUUAGUAUAAUGUUA	g2:g13:3mm:5	1.37e-16	9.38e-05	0.0001	0	0.5	0	-0.0103963
UCCUGGAUGUCGAACGUUAGUAAAAAGUUA	g2:g13:3mm:6	1.15e-15	8.6e-05	5.29e-19	1.21739e+07	0.5	0	-0.0380069
UCCUGGAUGUCGAACGUUAGUUAAUAGUUA	g2:g13:3mm:7	0.000260348	0.0267561	1.14e-15	0.222963	0.5	49.6266	-0.112701
UCCUGGAUGUCGAACGUUAGAUAUUAGUUA	g2:g13:3mm:8	1.8e-10	0.0157325	5.71e-13	1.45829e+07	0.5	4.38815e+07	-0.0901257
UCCUGGAUGUCGAACGUUACAUUUUAGUUA	g2:g13:3mm:9	0.000162138	0.044966	1.11e-14	0.613468	0.5	135.695	0.0609363
UCCUGGAUGUCGAACGUUAGUAUUUAGUUA	g2:g13:cont:t1A	6.98e-05	0.0337057	0.0001	1.09901	1	478.238	0.0241388
UCCUGGAUGUCGAACGUUAGUAUUUAGUUC	g2:g13:cont:t1C	1.93e-12	0.000410772	1.76e-13	1.68857e+07	0.5	1.03607e+08	-0.0459554
UCCUGGAUGUCGAACGUUAGUAUUUAGUUG	g2:g13:cont:t1G	4.44e-16	0.00011711	6.56e-18	2.25745e+07	0.5	0	-0.0024524
UCCUGGAUGUCGAACGUUAGUAUUUAGUUU	g2:g13:cont:t1U	0.000365688	0.0180012	1.86e-15	0.104602	0.5	23.4362	-0.0899863
UCCUGGAUGUCGAACGUUAGAUUUAGUUA	g2:g13:gb:10	7.88e-05	0.0793284	9.65e-18	2.26326	0.5	497.921	-0.0258704
UCCUGGAUGUCGAACGUUAUAUUUAGUUA	g2:g13:gb:11	0.000206145	0.0228569	2.02e-17	0.24314	0.5	53.9322	-0.731418
UCCUGGAUGUCGAACGUUGUAUUUAGUUA	g2:g13:gb:12	2.53e-14	9.64e-05	1.19e-16	1.88173e+07	0.5	4.96658e+07	-0.00101206
UCCUGGAUGUCGAACGUUAGUAUUUAGUA	g2:g13:gb:2	1e-05	0.189412	0.0001	43.6675	0.996029	18831.5	0.00413303
UCCUGGAUGUCGAACGUUAGUAUUUAGUA	g2:g13:gb:3	1e-05	0.189412	0.0001	43.6675	0.996029	18831.5	0.00413303
UCCUGGAUGUCGAACGUUAGUAUUUAUUA	g2:g13:gb:4	0.000100875	0.0585783	3.28e-17	1.30023	0.5	286.468	0.0168849
UCCUGGAUGUCGAACGUUAGUAUUUGUUA	g2:g13:gb:5	3.1e-05	0.0964331	0.0001	7.14936	1	3102.64	-0.196239
UCCUGGAUGUCGAACGUUAGUAUUAGUUA	g2:g13:gb:6	3.42e-14	0.000113138	1.53e-16	1.62533e+07	0.5	0	-0.0179097
UCCUGGAUGUCGAACGUUAGUAUUAGUUA	g2:g13:gb:7	3.42e-14	0.000113138	1.53e-16	1.62533e+07	0.5	0	-0.0179097
UCCUGGAUGUCGAACGUUAGUAUUAGUUA	g2:g13:gb:8	3.42e-14	0.000113138	1.53e-16	1.62533e+07	0.5	0	-0.0179097
UCCUGGAUGUCGAACGUUAGUUUUAGUUA	g2:g13:gb:9	0.000165072	0.033175	1.65e-18	0.444301	0.5	98.2952	-0.186883
UCCUGGAUGUCGAACGUUAGUAAUUUAGUUA	g2:g13:tb:10:A	2.28e-11	0.0019896	2.71e-13	2.06159e+07	0.5	4.39285e+07	-0.000532491
UCCUGGAUGUCGAACGUUAGUCAUUUAGUUA	g2:g13:tb:10:C	0.000265567	0.0253029	1.4e-15	0.206497	0.5	45.9766	-0.714716
UCCUGGAUGUCGAACGUUAGUGAUUUAGUUA	g2:g13:tb:10:G	1.9e-05	0.196784	0.0001	23.8717	1	10348.7	-0.0939819
UCCUGGAUGUCGAACGUUAGUUAUUUAGUUA	g2:g13:tb:10:U	0.000215922	0.0309221	1e-17	0.313433	0.5	69.5674	-0.534382
UCCUGGAUGUCGAACGUUAGAUAUUUAGUUA	g2:g13:tb:11:A	0.000231235	0.031582	7.74e-14	0.298021	0.5	66.2109	-0.635583
UCCUGGAUGUCGAACGUUAGCUAUUUAGUUA	g2:g13:tb:11:C	0.000175867	0.0304671	1.51e-16	0.382173	0.5	84.6086	-0.0737532
UCCUGGAUGUCGAACGUUAGGUAUUUAGUUA	g2:g13:tb:11:G	2.6e-05	0.14076	0.0001	12.456	1	5403.41	-0.0423621
UCCUGGAUGUCGAACGUUAGUUAUUUAGUUA	g2:g13:tb:11:U	0.000215922	0.0309221	1e-17	0.313433	0.5	69.5674	-0.534382
UCCUGGAUGUCGAACGUUAAGUAUUUAGUUA	g2:g13:tb:12:A	0.000350622	0.0202362	8.67e-16	0.123006	0.5	27.5338	0.0304024
UCCUGGAUGUCGAACGUUACGUAUUUAGUUA	g2:g13:tb:12:C	0.000277956	0.0202157	1.17e-13	0.157243	0.5	35.0375	0.0468061
UCCUGGAUGUCGAACGUUAGGUAUUUAGUUA	g2:g13:tb:12:G	2.6e-05	0.14076	0.0001	12.456	1	5403.41	-0.0423621
UCCUGGAUGUCGAACGUUAUGUAUUUAGUUA	g2:g13:tb:12:U	0.000337209	0.0198976	1.48e-16	0.126091	0.5	28.2008	-0.15583
UCCUGGAUGUCGAACGUUAAGUAUUUAGUUA	g2:g13:tb:13:A	0.000350622	0.0202362	8.67e-16	0.123006	0.5	27.5338	0.0304024
UCCUGGAUGUCGAACGUUCAGUAUUUAGUUA	g2:g13:tb:13:C	0.000269629	0.0287352	1.19e-15	0.23079	0.5	51.3987	-0.108884
UCCUGGAUGUCGAACGUUGAGUAUUUAGUUA	g2:g13:tb:13:G	2.12e-05	0.122914	0.0001	13.3632	1	5794.4	0.00931937
UCCUGGAUGUCGAACGUUUAGUAUUUAGUUA	g2:g13:tb:13:U	0.000869194	0.00994673	1.88e-14	0.0220394	0.5	5.09089	-0.30947
UCCUGGAUGUCGAACGUUAGUAUUUAGUAUA	g2:g13:tb:3:A	3.44e-05	0.109839	0.0001	7.32944	0.999217	3179.15	-0.13572
UCCUGGAUGUCGAACGUUAGUAUUUAGUCUA	g2:g13:tb:3:C	3.06e-05	0.108979	0.0001	8.17851	1	3549.18	-0.0937112
UCCUGGAUGUCGAACGUUAGUAUUUAGUGUA	g2:g13:tb:3:G	3.76e-14	8.38e-05	0.0001	0	0.5	0	-0.101563
UCCUGGAUGUCGAACGUUAGUAUUUAGUUUA	g2:g13:tb:3:U	0.000161856	0.0230322	0.0001	0.318259	1	139.307	0.0771953
UCCUGGAUGUCGAACGUUAGUAUUUAGAUUA	g2:g13:tb:4:A	4.5e-16	9.36e-05	0.0001	0	0.5	0	-0.0148747
UCCUGGAUGUCGAACGUUAGUAUUUAGCUUA	g2:g13:tb:4:C	1.04e-06	2.73367	0.0001	6158.94	0.974043	2.56525e+06	-5.42e-05
UCCUGGAUGUCGAACGUUAGUAUUUAGGUUA	g2:g13:tb:4:G	0.000111958	0.0678848	0.0001	1.36934	0.5	298.748	-0.470071
UCCUGGAUGUCGAACGUUAGUAUUUAGUUUA	g2:g13:tb:4:U	0.000161856	0.0230322	0.0001	0.318259	1	139.307	0.0771953
UCCUGGAUGUCGAACGUUAGUAUUUAAGUUA	g2:g13:tb:5:A	0.000411368	0.0144846	8.09e-16	0.0741519	0.5	16.6611	0.090103
UCCUGGAUGUCGAACGUUAGUAUUUACGUUA	g2:g13:tb:5:C	0.000151041	0.0524458	4.3e-17	0.769774	0.5	170.148	-0.271219
UCCUGGAUGUCGAACGUUAGUAUUUAGGUUA	g2:g13:tb:5:G	0.000111958	0.0678848	0.0001	1.36934	0.5	298.748	-0.470071
UCCUGGAUGUCGAACGUUAGUAUUUAUGUUA	g2:g13:tb:5:U	0.000177004	0.0452863	2.05e-16	0.564284	0.5	124.935	-0.398745
UCCUGGAUGUCGAACGUUAGUAUUUAAGUUA	g2:g13:tb:6:A	0.000411368	0.0144846	8.09e-16	0.0741519	0.5	16.6611	0.090103
UCCUGGAUGUCGAACGUUAGUAUUUCAGUUA	g2:g13:tb:6:C	0.000240613	0.036635	9.76e-05	0.335272	0.5	73.7562	-0.225148
UCCUGGAUGUCGAACGUUAGUAUUUGAGUUA	g2:g13:tb:6:G	7.9e-12	0.000723004	0.0001	0	0.5	4.63616e+07	-0.0170255
UCCUGGAUGUCGAACGUUAGUAUUUUAGUUA	g2:g13:tb:6:U	0.000424663	0.0172071	7.77e-17	0.0851084	0.5	19.1386	-0.359103
UCCUGGAUGUCGAACGUUAGUAUUAUAGUUA	g2:g13:tb:7:A	0.000130905	0.067698	2.99e-17	1.15106	0.5	254.096	-0.728521
UCCUGGAUGUCGAACGUUAGUAUUCUAGUUA	g2:g13:tb:7:C	4.8e-05	0.0683753	0.0001	3.25979	1	1416.43	-0.00107755
UCCUGGAUGUCGAACGUUAGUAUUGUAGUUA	g2:g13:tb:7:G	3.64e-17	0.000149497	0.0001	0	0.5	0	-1.99e-05
UCCUGGAUGUCGAACGUUAGUAUUUUAGUUA	g2:g13:tb:7:U	0.000424663	0.0172071	7.77e-17	0.0851084	0.5	19.1386	-0.359103
UCCUGGAUGUCGAACGUUAGUAUAUUAGUUA	g2:g13:tb:8:A	0.00021513	0.0378902	2.91e-14	0.385539	0.5	85.5672	-0.417116
UCCUGGAUGUCGAACGUUAGUAUCUUAGUUA	g2:g13:tb:8:C	7.25e-05	0.0906657	7.18e-12	2.81473	0.5	618.986	-0.144869
UCCUGGAUGUCGAACGUUAGUAUGUUAGUUA	g2:g13:tb:8:G	1.08e-13	0.000134703	0.0001	0	0.5	2.71175e+08	-0.105711
UCCUGGAUGUCGAACGUUAGUAUUUUAGUUA	g2:g13:tb:8:U	0.000424663	0.0172071	7.77e-17	0.0851084	0.5	19.1386	-0.359103
UCCUGGAUGUCGAACGUUAGUAAUUUAGUUA	g2:g13:tb:9:A	2.28e-11	0.0019896	2.71e-13	2.06159e+07	0.5	4.39285e+07	-0.000532491
UCCUGGAUGUCGAACGUUAGUACUUUAGUUA	g2:g13:tb:9:C	4.07e-12	0.000480763	1.47e-13	1.68772e+07	0.5	5.84332e+07	-0.0629979
UCCUGGAUGUCGAACGUUAGUAGUUUAGUUA	g2:g13:tb:9:G	6.33e-05	0.112621	1.78e-15	4.01433	0.5	882.241	-0.000390603
UCCUGGAUGUCGAACGUUAGUAUUUUAGUUA	g2:g13:tb:9:U	0.000424663	0.0172071	7.77e-17	0.0851084	0.5	19.1386	-0.359103
UCCUGGAUGUCGAACGAUAGAAUUUAGUUA	g2:g14:1mm:10:AA	5.77e-12	0.00102024	3.11e-14	2.40434e+07	0.5	8.86759e+07	-0.0565202
UCCUGGAUGUCGAACGAUAGCAUUUAGUUA	g2:g14:1mm:10:AC	6.13e-10	0.0849155	2.92e-13	1.58516e+07	0.5	6.92562e+07	-0.0490269
UCCUGGAUGUCGAACGAUAGGAUUUAGUUA	g2:g14:1mm:10:AG	2.43e-14	0.000111923	1.48e-16	1.41335e+07	0.5	4930604171	-0.432619
UCCUGGAUGUCGAACGAUAAUAUUUAGUUA	g2:g14:1mm:11:CA	0.000102084	0.0505841	8.58e-16	1.10923	0.5	244.406	0.00465529
UCCUGGAUGUCGAACGAUACUAUUUAGUUA	g2:g14:1mm:11:CC	0.000141579	0.0367727	6.77e-18	0.576881	0.5	127.434	0.0131817
UCCUGGAUGUCGAACGAUAUUAUUUAGUUA	g2:g14:1mm:11:CU	5.27e-05	0.10197	7.12e-18	4.37669	0.5	961.179	-0.295677
UCCUGGAUGUCGAACGAUCGUAUUUAGUUA	g2:g14:1mm:12:UC	0.000110517	0.053382	3.42e-12	1.07945	0.5	237.975	-0.197725
UCCUGGAUGUCGAACGAUGGUAUUUAGUUA	g2:g14:1mm:12:UG	9.14e-05	0.0327278	0.0001	0.811515	1	353.631	0.12048
UCCUGGAUGUCGAACGAUUGUAUUUAGUUA	g2:g14:1mm:12:UU	6.74e-12	0.00100097	4.73e-16	1.33032e+07	0.5	6.93897e+07	-0.127737
UCCUGGAUGUCGAACGAAAGUAUUUAGUUA	g2:g14:1mm:13:AA	6.88e-05	0.0804879	4.37e-17	2.63562	0.5	579.454	-0.450637
UCCUGGAUGUCGAACGACAGUAUUUAGUUA	g2:g14:1mm:13:AC	0.000121073	0.0593919	0.0001	1.10586	0.5	241.406	-0.218027
UCCUGGAUGUCGAACGAGAGUAUUUAGUUA	g2:g14:1mm:13:AG	7.82e-05	0.0311391	0.0001	0.905249	1	394.139	0.0980497
UCCUGGAUGUCGAACGCUAGUAUUUAGUUA	g2:g14:1mm:14:UC	0.000135564	0.0194651	0.0001	0.322781	1	141.053	0.0136653
UCCUGGAUGUCGAACGGUAGUAUUUAGUUA	g2:g14:1mm:14:UG	0.000152858	0.0304151	0.0001	0.445794	1	195.021	0.000115861
UCCUGGAUGUCGAACGUUAGUAUUUAGUUA	g2:g14:1mm:14:UU	6.98e-05	0.0337057	0.0001	1.09901	1	478.238	0.0241388
UCCUGGAUGUCGAACGAUAGUAUUUAGUAA	g2:g14:1mm:2:AA	1.24e-05	0.179175	0.0001	33.3401	1	14441.4	0.00478014
UCCUGGAUGUCGAACGAUAGUAUUUAGUCA	g2:g14:1mm:2:AC	8.09e-06	0.363247	0.0001	103.636	1	44849.8	-0.076369
UCCUGGAUGUCGAACGAUAGUAUUUAGUGA	g2:g14:1mm:2:AG	1.38e-12	0.000342453	0.0001	0	0.5	1.00253e+08	-0.108017
UCCUGGAUGUCGAACGAUAGUAUUUAGAUA	g2:g14:1mm:3:AA	4.19e-05	0.133107	7.02e-17	7.19337	0.5	1578.56	-0.248816
UCCUGGAUGUCGAACGAUAGUAUUUAGCUA	g2:g14:1mm:3:AC	1.92e-13	0.000114002	8.24e-15	1.43553e+07	0.5	3.2748e+08	-0.287505
UCCUGGAUGUCGAACGAUAGUAUUUAGGUA	g2:g14:1mm:3:AG	3.77e-12	0.000321628	5.54e-14	3.31095e+07	0.5	3.56382e+07	-0.11574
UCCUGGAUGUCGAACGAUAGUAUUUAAUUA	g2:g14:1mm:4:CA	1.55e-10	0.0151767	5.58e-11	3.35588e+07	0.5	4.8764e+07	-3.04e-06
UCCUGGAUGUCGAACGAUAGUAUUUACUUA	g2:g14:1mm:4:CC	3.6e-14	0.000107485	1.65e-18	2.06989e+07	0.5	3612696263	-0.0366574
UCCUGGAUGUCGAACGAUAGUAUUUAUUUA	g2:g14:1mm:4:CU	1.52e-11	0.00341002	1.13e-12	1.16431e+07	0.5	1.12709e+08	-0.241525
UCCUGGAUGUCGAACGAUAGUAUUUCGUUA	g2:g14:1mm:5:UC	1.2e-12	0.00032393	2.4e-15	2.17771e+07	0.5	1.12029e+08	-0.00462705
UCCUGGAUGUCGAACGAUAGUAUUUGGUUA	g2:g14:1mm:5:UG	1.57e-11	0.00274034	0.0001	0	0.5	8.77369e+07	-0.0161638
UCCUGGAUGUCGAACGAUAGUAUUUUGUUA	g2:g14:1mm:5:UU	3.16e-05	0.11272	0.0001	8.17796	1	3549.23	-0.0273387
UCCUGGAUGUCGAACGAUAGUAUUAAGUUA	g2:g14:1mm:6:AA	4.83e-05	0.102242	1.37e-17	4.78519	0.5	1050.57	-0.537322
UCCUGGAUGUCGAACGAUAGUAUUCAGUUA	g2:g14:1mm:6:AC	1.68e-11	0.00369907	0.0001	0	0.5	1.11742e+08	-0.068467
UCCUGGAUGUCGAACGAUAGUAUUGAGUUA	g2:g14:1mm:6:AG	4.32e-13	0.000150485	0.0001	0	0.5	2.03094e+08	-0.0178343
UCCUGGAUGUCGAACGAUAGUAUAUAGUUA	g2:g14:1mm:7:AA	1.52e-15	9.29e-05	2.29e-15	3.29588e+07	0.5	0	-0.119909
UCCUGGAUGUCGAACGAUAGUAUCUAGUUA	g2:g14:1mm:7:AC	5.23e-15	7.24e-05	3.38e-17	1.08612e+07	0.5	0	-0.0730768
UCCUGGAUGUCGAACGAUAGUAUGUAGUUA	g2:g14:1mm:7:AG	1.79e-15	0.000138107	8.56e-18	1.97892e+07	0.5	0	-0.0629036
UCCUGGAUGUCGAACGAUAGUAAUUAGUUA	g2:g14:1mm:8:AA	3.97e-11	0.0041236	1.03e-11	2.5107e+07	0.5	5.17043e+07	-0.000374563
UCCUGGAUGUCGAACGAUAGUACUUAGUUA	g2:g14:1mm:8:AC	3.01e-16	0.000118173	0.0001	0	0.5	0	-0.0901312
UCCUGGAUGUCGAACGAUAGUAGUUAGUUA	g2:g14:1mm:8:AG	2.11e-15	9.06e-05	4.72e-18	1.56497e+07	0.5	0	-0.0728793
UCCUGGAUGUCGAACGAUAGUCUUUAGUUA	g2:g14:1mm:9:UC	1.92e-05	0.149358	0.0001	17.9279	1	7772.17	-0.0077535
UCCUGGAUGUCGAACGAUAGUGUUUAGUUA	g2:g14:1mm:9:UG	2.21e-05	0.104808	0.0001	10.8946	1	4724.43	-0.0222493
UCCUGGAUGUCGAACGAUAGUUUUUAGUUA	g2:g14:1mm:9:UU	0.000106737	0.0512546	1.35e-16	1.07395	0.5	236.703	-0.170326
UCCUGGAUGUCGAACGAUACAAUUUAGUUA	g2:g14:2mm:10:11	0.000153088	0.0355591	4.18e-18	0.51473	0.5	113.789	-0.952326
UCCUGGAUGUCGAACGAUUGAAUUUAGUUA	g2:g14:2mm:10:12	4.66e-05	0.0545269	0.0001	2.67833	1	1163.66	-0.0845937
UCCUGGAUGUCGAACGAAAGAAUUUAGUUA	g2:g14:2mm:10:13	1.71e-15	9.83e-05	0.0001	0	0.5	0	-0.376828
UCCUGGAUGUCGAACGUUAGAAUUUAGUUA	g2:g14:2mm:10:14	2.2e-05	0.102381	0.0001	10.7179	1	4647.74	-0.143893
UCCUGGAUGUCGAACGAUUCUAUUUAGUUA	g2:g14:2mm:11:12	0.000252287	0.0292586	3.12e-17	0.252008	0.5	56.0628	-0.693857
UCCUGGAUGUCGAACGAAACUAUUUAGUUA	g2:g14:2mm:11:13	0.000135026	0.0376223	1.51e-17	0.619657	0.5	136.826	-0.0101131
UCCUGGAUGUCGAACGUUACUAUUUAGUUA	g2:g14:2mm:11:14	7.13e-06	0.555912	4.06e-18	178.249	0.500004	38959.6	-0.203912
UCCUGGAUGUCGAACGAAUGUAUUUAGUUA	g2:g14:2mm:12:13	9.32e-05	0.0626116	1.52e-16	1.50708	0.5	331.874	-0.0753231
UCCUGGAUGUCGAACGUUUGUAUUUAGUUA	g2:g14:2mm:12:14	9.78e-05	0.0496962	3.12e-15	1.13875	0.5	250.839	-0.25058
UCCUGGAUGUCGAACGUAAGUAUUUAGUUA	g2:g14:2mm:13:14	0.000174794	0.028467	8.23e-16	0.359352	0.5	79.5508	-0.798794
UCCUGGAUGUCGAACGAUAGAAUUUAGUAA	g2:g14:2mm:2:10	4.1e-12	0.000749236	7.31e-12	1.17487e+08	0.5	9.77036e+07	-0.0966331
UCCUGGAUGUCGAACGAUACUAUUUAGUAA	g2:g14:2mm:2:11	3.85e-12	0.000536023	3.34e-12	3.29937e+07	0.5	6.74507e+07	-0.0967753
UCCUGGAUGUCGAACGAUUGUAUUUAGUAA	g2:g14:2mm:2:12	1.99e-11	0.00299064	0.0001	0	0.5	7.63455e+07	-0.166918
UCCUGGAUGUCGAACGAAAGUAUUUAGUAA	g2:g14:2mm:2:13	8.2e-14	0.00012173	6.07e-16	1.27328e+07	0.5	8.86491e+07	-0.114232
UCCUGGAUGUCGAACGUUAGUAUUUAGUAA	g2:g14:2mm:2:14	1.46e-06	4.29388	0.0001	6866.14	0.531281	1.56588e+06	-9.22e-05
UCCUGGAUGUCGAACGAUAGUAUUUAGAAA	g2:g14:2mm:2:3	2.2e-17	0.000149474	0.0001	0	0.5	0	-0.00643764
UCCUGGAUGUCGAACGAUAGUAUUUACUAA	g2:g14:2mm:2:4	7.69e-15	0.000121227	0.0001	0	0.5	0	-0.0105623
UCCUGGAUGUCGAACGAUAGUAUUUUGUAA	g2:g14:2mm:2:5	3.91e-05	0.108289	0.0001	6.3442	1	2754.91	-0.0528837
UCCUGGAUGUCGAACGAUAGUAUUAAGUAA	g2:g14:2mm:2:6	1.52e-05	0.245388	0.0001	37.2697	1	16150.2	-0.00216725
UCCUGGAUGUCGAACGAUAGUAUAUAGUAA	g2:g14:2mm:2:7	2.42e-05	0.302111	6.92e-17	28.3508	0.5	6212.82	-0.131686
UCCUGGAUGUCGAACGAUAGUAAUUAGUAA	g2:g14:2mm:2:8	3.05e-10	0.0330144	4.47e-13	1.59478e+07	0.5	5.41171e+07	-0.123702
UCCUGGAUGUCGAACGAUAGUUUUUAGUAA	g2:g14:2mm:2:9	6.92e-05	0.0748458	4.56e-16	2.4364	0.5	535.67	-0.433169
UCCUGGAUGUCGAACGAUAGAAUUUAGAUA	g2:g14:2mm:3:10	9.94e-16	0.000101045	0.0001	0	0.5	0	-3.73e-07
UCCUGGAUGUCGAACGAUACUAUUUAGAUA	g2:g14:2mm:3:11	0.000179671	0.0240096	9.72e-18	0.294574	0.5	65.2309	-0.385715
UCCUGGAUGUCGAACGAUUGUAUUUAGAUA	g2:g14:2mm:3:12	6.75e-11	0.00481798	7.61e-15	2.15454e+07	0.5	3.59151e+07	-0.00410574
UCCUGGAUGUCGAACGAAAGUAUUUAGAUA	g2:g14:2mm:3:13	2.06e-11	0.00174957	1.39e-13	1.81464e+07	0.5	4.24528e+07	-0.00923903
UCCUGGAUGUCGAACGUUAGUAUUUAGAUA	g2:g14:2mm:3:14	1.64e-10	0.0172688	1.3e-10	2.39162e+07	0.5	5.26576e+07	-6.95e-05
UCCUGGAUGUCGAACGAUAGUAUUUACAUA	g2:g14:2mm:3:4	9.53e-06	0.21873	0.0001	52.9638	0.999682	22922.1	-0.136348
UCCUGGAUGUCGAACGAUAGUAUUUUGAUA	g2:g14:2mm:3:5	2.4e-11	0.00315157	2.74e-11	1.35155e+08	0.5	6.57133e+07	-0.0291551
UCCUGGAUGUCGAACGAUAGUAUUAAGAUA	g2:g14:2mm:3:6	5.72e-15	0.000135086	2.81e-17	2.16086e+07	0.5	0	-0.0483547
UCCUGGAUGUCGAACGAUAGUAUAUAGAUA	g2:g14:2mm:3:7	3.29e-05	0.1724	1.34e-18	11.9032	0.5	2610.33	-0.0636803
UCCUGGAUGUCGAACGAUAGUAAUUAGAUA	g2:g14:2mm:3:8	6.33e-16	0.000124861	0.0001	0	0.5	1.48e-20	-0.0907529
UCCUGGAUGUCGAACGAUAGUUUUUAGAUA	g2:g14:2mm:3:9	4.6e-14	0.00011058	3.96e-17	1.29195e+07	0.5	3.2018e+08	-0.0601208
UCCUGGAUGUCGAACGAUAGAAUUUACUUA	g2:g14:2mm:4:10	2.64e-12	0.000377055	0.0001	0	0.5	7.29007e+07	-0.0331501
UCCUGGAUGUCGAACGAUACUAUUUACUUA	g2:g14:2mm:4:11	3.81e-05	0.0860562	0.0001	5.17532	0.998904	2244.71	-0.184386
UCCUGGAUGUCGAACGAUUGUAUUUACUUA	g2:g14:2mm:4:12	2.73e-18	0.00019055	1.97e-20	3.47096e+07	0.5	0	-0.700375
UCCUGGAUGUCGAACGAAAGUAUUUACUUA	g2:g14:2mm:4:13	5.35e-14	0.000133647	0.0001	0	0.5	2.40426e+08	-0.00107399
UCCUGGAUGUCGAACGUUAGUAUUUACUUA	g2:g14:2mm:4:14	1.16e-05	0.233811	0.0001	46.3406	0.999943	20069	-0.0192498
UCCUGGAUGUCGAACGAUAGUAUUUUCUUA	g2:g14:2mm:4:5	0.000146383	0.0466611	9.9e-14	0.707314	0.5	156.296	-0.0869694
UCCUGGAUGUCGAACGAUAGUAUUAACUUA	g2:g14:2mm:4:6	5.55e-14	0.000122694	0.0001	0	0.5	1430438859	-0.00200288
UCCUGGAUGUCGAACGAUAGUAUAUACUUA	g2:g14:2mm:4:7	1.18e-11	0.0013985	3.16e-13	2.45583e+07	0.5	5.80468e+07	-0.296032
UCCUGGAUGUCGAACGAUAGUAAUUACUUA	g2:g14:2mm:4:8	3.64e-06	1.0615	0.0001	675.14	0.975881	284428	-0.0082542
UCCUGGAUGUCGAACGAUAGUUUUUACUUA	g2:g14:2mm:4:9	9.9e-13	0.000251192	7.67e-16	1.41085e+07	0.5	9.3343e+07	-0.141881
UCCUGGAUGUCGAACGAUAGAAUUUUGUUA	g2:g14:2mm:5:10	0.00280234	0.00769897	1.67e-17	0.00375356	0.5	0.956476	0.0346654
UCCUGGAUGUCGAACGAUACUAUUUUGUUA	g2:g14:2mm:5:11	2.54e-05	0.152059	6.95e-15	13.6044	0.5	2981.59	-0.062779
UCCUGGAUGUCGAACGAUUGUAUUUUGUUA	g2:g14:2mm:5:12	1.58e-11	0.00361415	2.49e-14	1.19093e+07	0.5	115378896	-0.0156947
UCCUGGAUGUCGAACGAAAGUAUUUUGUUA	g2:g14:2mm:5:13	4.5e-17	8.42e-05	0.0001	0	0.5	0	-0.0905065
UCCUGGAUGUCGAACGUUAGUAUUUUGUUA	g2:g14:2mm:5:14	3.8e-05	0.0806045	0.0001	4.86392	1	2111.94	-0.0420997
UCCUGGAUGUCGAACGAUAGUAUUAUGUUA	g2:g14:2mm:5:6	5.87e-14	0.000105893	0.0001	0	0.5	1163963743	-0.0070086
UCCUGGAUGUCGAACGAUAGUAUAUUGUUA	g2:g14:2mm:5:7	1.09e-15	0.000104263	0.0001	0	0.5	0	-0.00200354
UCCUGGAUGUCGAACGAUAGUAAUUUGUUA	g2:g14:2mm:5:8	2.28e-13	0.000142915	1.24e-15	1.24251e+07	0.5	103398996	-0.187608
UCCUGGAUGUCGAACGAUAGUUUUUUGUUA	g2:g14:2mm:5:9	1.03e-16	0.000114473	0.0001	0	0.5	0	-0.574759
UCCUGGAUGUCGAACGAUAGAAUUAAGUUA	g2:g14:2mm:6:10	2.13e-14	0.000100322	0.0001	0	0.5	3308183432	-0.271963
UCCUGGAUGUCGAACGAUACUAUUAAGUUA	g2:g14:2mm:6:11	2.06e-05	0.159446	0.0001	17.8028	1	7719.05	-0.148008
UCCUGGAUGUCGAACGAUUGUAUUAAGUUA	g2:g14:2mm:6:12	1.39e-13	0.000106885	3.89e-16	1.16928e+07	0.5	6.71224e+08	-0.0869918
UCCUGGAUGUCGAACGAAAGUAUUAAGUUA	g2:g14:2mm:6:13	8.61e-18	0.000101493	0.0001	0	0.5	0	-0.639655
UCCUGGAUGUCGAACGUUAGUAUUAAGUUA	g2:g14:2mm:6:14	4.01e-05	0.0807881	0.0001	4.6093	1	2001.71	-0.152566
UCCUGGAUGUCGAACGAUAGUAUAAAGUUA	g2:g14:2mm:6:7	6.82e-13	0.000374439	0.0001	0	0.5	2.20911e+08	-0.153425
UCCUGGAUGUCGAACGAUAGUAAUAAGUUA	g2:g14:2mm:6:8	7.25e-05	0.0294591	4.02e-23	0.915279	1	402.556	0.0270062
UCCUGGAUGUCGAACGAUAGUUUUAAGUUA	g2:g14:2mm:6:9	4.27e-14	8.5e-05	2.03e-17	1.25304e+07	0.5	0	-0.130967
UCCUGGAUGUCGAACGAUAGAAUAUAGUUA	g2:g14:2mm:7:10	4.55e-15	0.000126143	1.87e-18	2.21194e+07	0.5	0	-0.0643208
UCCUGGAUGUCGAACGAUACUAUAUAGUUA	g2:g14:2mm:7:11	1.96e-11	0.00253156	1.25e-13	1.08936e+07	0.5	6.49598e+07	-0.0735955
UCCUGGAUGUCGAACGAUUGUAUAUAGUUA	g2:g14:2mm:7:12	8.9e-12	0.00146843	4.5e-14	1.92739e+07	0.5	8.68634e+07	-0.0784198
UCCUGGAUGUCGAACGAAAGUAUAUAGUUA	g2:g14:2mm:7:13	2e-14	7.19e-05	7.7e-17	9.23854e+06	0.5	564772604	-0.0113536
UCCUGGAUGUCGAACGUUAGUAUAUAGUUA	g2:g14:2mm:7:14	0.000219948	0.0352588	2.41e-14	0.350571	0.5	77.8301	-0.556019
UCCUGGAUGUCGAACGAUAGUAAAUAGUUA	g2:g14:2mm:7:8	1.44e-05	0.137796	0.0001	22.0093	1	9536.31	-0.0107386
UCCUGGAUGUCGAACGAUAGUUUAUAGUUA	g2:g14:2mm:7:9	0.000133301	0.0547263	5.96e-17	0.91335	0.5	201.654	-1.02965
UCCUGGAUGUCGAACGAUAGAAAUUAGUUA	g2:g14:2mm:8:10	3.09e-16	0.000114075	0.0001	0	0.5	0	-0.102568
UCCUGGAUGUCGAACGAUACUAAUUAGUUA	g2:g14:2mm:8:11	0.000202595	0.0262465	5.05e-15	0.284289	0.5	63.0455	-0.73957
UCCUGGAUGUCGAACGAUUGUAAUUAGUUA	g2:g14:2mm:8:12	1.07e-13	0.000108102	2.21e-15	1.62069e+07	0.5	217083101	-0.0733936
UCCUGGAUGUCGAACGAAAGUAAUUAGUUA	g2:g14:2mm:8:13	2.25e-11	0.00295026	2.93e-14	1.29863e+07	0.5	6.43168e+07	-0.00302787
UCCUGGAUGUCGAACGUUAGUAAUUAGUUA	g2:g14:2mm:8:14	3.72e-11	0.00262363	2.56e-13	1.52938e+07	0.5	3.53546e+07	-0.0298338
UCCUGGAUGUCGAACGAUAGUUAUUAGUUA	g2:g14:2mm:8:9	0.000229646	0.0207726	2.68e-15	0.197438	0.5	43.86	-0.705585
UCCUGGAUGUCGAACGAUAGAUUUUAGUUA	g2:g14:2mm:9:10	3.89e-05	0.0634667	0.0001	3.73606	0.999996	1622.33	-0.0472539
UCCUGGAUGUCGAACGAUACUUUUUAGUUA	g2:g14:2mm:9:11	9.73e-12	0.00116135	8.4e-14	1.40989e+07	0.5	6.0347e+07	-0.238332
UCCUGGAUGUCGAACGAUUGUUUUUAGUUA	g2:g14:2mm:9:12	1.09e-05	0.459971	4.37e-21	96.3273	0.5	21074.7	-0.0659522
UCCUGGAUGUCGAACGAAAGUUUUUAGUUA	g2:g14:2mm:9:13	0.000179503	0.0424541	2.28e-14	0.521371	0.5	115.452	0.0676623
UCCUGGAUGUCGAACGUUAGUUUUUAGUUA	g2:g14:2mm:9:14	0.000166472	0.0434642	2.97e-18	0.577047	0.5	127.675	-0.311574
UCCUGGAUGUCGAACGAUUCAAUUUAGUUA	g2:g14:3mm:10	0.000260488	0.0245601	9.84e-16	0.204548	0.5	45.5281	-1.49494
UCCUGGAUGUCGAACGAAUCUAUUUAGUUA	g2:g14:3mm:11	0.000442942	0.0155803	7.42e-18	0.0736172	0.5	16.5733	-0.0792661
UCCUGGAUGUCGAACGUAUGUAUUUAGUUA	g2:g14:3mm:12	0.00027488	0.0251616	2.33e-15	0.198023	0.5	44.1158	-0.406698
UCCUGGAUGUCGAACGAUAGUAUUUACAAA	g2:g14:3mm:2	7.28e-05	0.042244	0.0001	1.32093	1	574.918	-0.436907
UCCUGGAUGUCGAACGAUAGUAUUUUCAUA	g2:g14:3mm:3	0.000302745	0.0194801	2.58e-16	0.138435	0.5	30.8949	-0.26404
UCCUGGAUGUCGAACGAUAGUAUUAUCUUA	g2:g14:3mm:4	2.13e-11	0.00172124	3.03e-13	2.40324e+07	0.5	4.02589e+07	-0.00123241
UCCUGGAUGUCGAACGAUAGUAUAAUGUUA	g2:g14:3mm:5	1.19e-05	0.276737	0.0001	53.3899	0.999999	23125	-0.0801619
UCCUGGAUGUCGAACGAUAGUAAAAAGUUA	g2:g14:3mm:6	2.49e-11	0.00346101	2.28e-14	1.3787e+07	0.5	6.95357e+07	-0.00258413
UCCUGGAUGUCGAACGAUAGUUAAUAGUUA	g2:g14:3mm:7	1.15e-14	6.89e-05	0.0001	0	0.5	0	-0.0105546
UCCUGGAUGUCGAACGAUAGAUAUUAGUUA	g2:g14:3mm:8	7.09e-11	0.00756287	2.58e-12	1.48863e+07	0.5	5.33544e+07	-0.00478495
UCCUGGAUGUCGAACGAUACAUUUUAGUUA	g2:g14:3mm:9	0.000229649	0.0173507	8.54e-18	0.164911	0.5	36.6344	-0.909054
UCCUGGAUGUCGAACGAUAGUAUUUAGUUA	g2:g14:cont:t1A	0.000219263	0.0105713	0.0001	0.106634	1	46.8429	0.411737
UCCUGGAUGUCGAACGAUAGUAUUUAGUUC	g2:g14:cont:t1C	7.95e-16	0.000162435	0.0001	0	0.5	2.3672e+08	-0.285896
UCCUGGAUGUCGAACGAUAGUAUUUAGUUG	g2:g14:cont:t1G	0.00010975	0.0301858	0.0001	0.62141	1	271.107	-0.0218378
UCCUGGAUGUCGAACGAUAGUAUUUAGUUU	g2:g14:cont:t1U	0.000148421	0.0229846	0.0001	0.347255	1	151.871	0.190991
UCCUGGAUGUCGAACGAUAGAUUUAGUUA	g2:g14:gb:10	7.25e-10	0.0587089	0.0001	0	0.5	4.05142e+07	-0.238694
UCCUGGAUGUCGAACGAUAUAUUUAGUUA	g2:g14:gb:11	0.000204277	0.0222976	1.52e-17	0.239449	0.5	53.1071	0.0468789
UCCUGGAUGUCGAACGAUGUAUUUAGUUA	g2:g14:gb:12	1.8e-15	8.61e-05	3.49e-19	1.10088e+07	0.5	7.0808e+08	-0.0891258
UCCUGGAUGUCGAACGAAGUAUUUAGUUA	g2:g14:gb:13	0.000148788	0.0361609	2.49e-13	0.539029	0.5	119.128	-0.313275
UCCUGGAUGUCGAACGAUAGUAUUUAGUA	g2:g14:gb:2	7.31e-05	0.0358346	0.0001	1.11573	1	485.62	-0.246815
UCCUGGAUGUCGAACGAUAGUAUUUAGUA	g2:g14:gb:3	7.31e-05	0.0358346	0.0001	1.11573	1	485.62	-0.246815
UCCUGGAUGUCGAACGAUAGUAUUUAUUA	g2:g14:gb:4	2.65e-13	0.000126776	0.0001	0	0.5	5.79733e+07	-0.336401
UCCUGGAUGUCGAACGAUAGUAUUUGUUA	g2:g14:gb:5	1.16e-15	7.46e-05	2.98e-18	1.41569e+07	0.5	0	-0.14293
UCCUGGAUGUCGAACGAUAGUAUUAGUUA	g2:g14:gb:6	9.9e-05	0.065816	2.28e-15	1.48938	0.5	328.1	-0.187467
UCCUGGAUGUCGAACGAUAGUAUUAGUUA	g2:g14:gb:7	9.9e-05	0.065816	2.28e-15	1.48938	0.5	328.1	-0.187467
UCCUGGAUGUCGAACGAUAGUAUUAGUUA	g2:g14:gb:8	9.9e-05	0.065816	2.28e-15	1.48938	0.5	328.1	-0.187467
UCCUGGAUGUCGAACGAUAGUUUUAGUUA	g2:g14:gb:9	0.000236419	0.0250151	4.01e-15	0.23064	0.5	51.2578	-0.817785
UCCUGGAUGUCGAACGAUAGUAAUUUAGUUA	g2:g14:tb:10:A	4.81e-17	7.58e-05	0.0001	0	0.5	0	-0.0606134
UCCUGGAUGUCGAACGAUAGUCAUUUAGUUA	g2:g14:tb:10:C	7.81e-11	0.00453591	2.08e-11	2.95049e+07	0.5	2.91177e+07	-0.0114163
UCCUGGAUGUCGAACGAUAGUGAUUUAGUUA	g2:g14:tb:10:G	1.99e-14	9.78e-05	0.0001	0	0.5	0	-0.00349999
UCCUGGAUGUCGAACGAUAGUUAUUUAGUUA	g2:g14:tb:10:U	0.00029981	0.0231865	1.44e-13	0.166484	0.5	37.1477	0.0629692
UCCUGGAUGUCGAACGAUAGAUAUUUAGUUA	g2:g14:tb:11:A	3.61e-06	0.734068	0.0001	470.465	0.999952	203032	-0.00235403
UCCUGGAUGUCGAACGAUAGCUAUUUAGUUA	g2:g14:tb:11:C	0.000153857	0.0263915	9.56e-18	0.380061	0.5	84.0225	-0.25825
UCCUGGAUGUCGAACGAUAGGUAUUUAGUUA	g2:g14:tb:11:G	0.000197279	0.0158334	0.0001	0.178271	1	78.2048	0.156924
UCCUGGAUGUCGAACGAUAGUUAUUUAGUUA	g2:g14:tb:11:U	0.00029981	0.0231865	1.44e-13	0.166484	0.5	37.1477	0.0629692
UCCUGGAUGUCGAACGAUAAGUAUUUAGUUA	g2:g14:tb:12:A	0.000252226	0.0249761	1.45e-15	0.215177	0.5	47.869	0.134494
UCCUGGAUGUCGAACGAUACGUAUUUAGUUA	g2:g14:tb:12:C	0.000350488	0.0216476	1.13e-15	0.131639	0.5	29.466	-0.658567
UCCUGGAUGUCGAACGAUAGGUAUUUAGUUA	g2:g14:tb:12:G	0.000197279	0.0158334	0.0001	0.178271	1	78.2048	0.156924
UCCUGGAUGUCGAACGAUAUGUAUUUAGUUA	g2:g14:tb:12:U	3.39e-05	0.158649	2.19e-14	10.6164	0.5	2328.34	-0.122736
UCCUGGAUGUCGAACGAUAAGUAUUUAGUUA	g2:g14:tb:13:A	0.000252226	0.0249761	1.45e-15	0.215177	0.5	47.869	0.134494
UCCUGGAUGUCGAACGAUCAGUAUUUAGUUA	g2:g14:tb:13:C	5.97e-05	0.0427451	0.0001	1.63361	1	710.396	0.0273362
UCCUGGAUGUCGAACGAUGAGUAUUUAGUUA	g2:g14:tb:13:G	0.000132262	0.0189384	0.0001	0.322093	1	140.723	0.215524
UCCUGGAUGUCGAACGAUUAGUAUUUAGUUA	g2:g14:tb:13:U	0.000224217	0.0255109	7.73e-15	0.248611	0.5	55.2091	-0.745881
UCCUGGAUGUCGAACGAAUAGUAUUUAGUUA	g2:g14:tb:14:A	0.000588948	0.00771015	1.09e-13	0.0266259	0.5	6.04809	0.552449
UCCUGGAUGUCGAACGACUAGUAUUUAGUUA	g2:g14:tb:14:C	0.000109739	0.0514222	1.82e-16	1.04735	0.5	230.886	-0.184355
UCCUGGAUGUCGAACGAGUAGUAUUUAGUUA	g2:g14:tb:14:G	1.86e-05	0.155268	0.0001	19.1942	1	8320.71	-0.149529
UCCUGGAUGUCGAACGAUUAGUAUUUAGUUA	g2:g14:tb:14:U	0.000224217	0.0255109	7.73e-15	0.248611	0.5	55.2091	-0.745881
UCCUGGAUGUCGAACGAUAGUAUUUAGUAUA	g2:g14:tb:3:A	7.01e-05	0.0365905	0.0001	1.18802	0.999981	516.973	0.0787137
UCCUGGAUGUCGAACGAUAGUAUUUAGUCUA	g2:g14:tb:3:C	3.39e-05	0.0943094	0.0001	6.37572	0.999998	2767.54	-0.0559302
UCCUGGAUGUCGAACGAUAGUAUUUAGUGUA	g2:g14:tb:3:G	5.6e-15	0.000108296	0.0001	0	0.5	0	-0.0953695
UCCUGGAUGUCGAACGAUAGUAUUUAGUUUA	g2:g14:tb:3:U	0.000278007	0.0254192	6.26e-12	0.197677	0.5	44.0475	0.112328
UCCUGGAUGUCGAACGAUAGUAUUUAGAUUA	g2:g14:tb:4:A	6.4e-13	0.000143927	2.03e-14	1.52095e+07	0.5	9.28668e+07	-0.0874562
UCCUGGAUGUCGAACGAUAGUAUUUAGCUUA	g2:g14:tb:4:C	2.93e-11	0.00607332	0.0001	0	0.5	1.03606e+08	-0.236743
UCCUGGAUGUCGAACGAUAGUAUUUAGGUUA	g2:g14:tb:4:G	4.44e-06	0.877927	0.0001	457.897	0.990304	195887	-0.00891862
UCCUGGAUGUCGAACGAUAGUAUUUAGUUUA	g2:g14:tb:4:U	0.000278007	0.0254192	6.26e-12	0.197677	0.5	44.0475	0.112328
UCCUGGAUGUCGAACGAUAGUAUUUAAGUUA	g2:g14:tb:5:A	0.000173512	0.0307646	2.16e-05	0.39225	0.5	86.6284	0.107067
UCCUGGAUGUCGAACGAUAGUAUUUACGUUA	g2:g14:tb:5:C	7.78e-05	0.0898005	6.36e-14	2.59742	0.5	571.397	-0.178018
UCCUGGAUGUCGAACGAUAGUAUUUAGGUUA	g2:g14:tb:5:G	4.44e-06	0.877927	0.0001	457.897	0.990304	195887	-0.00891862
UCCUGGAUGUCGAACGAUAGUAUUUAUGUUA	g2:g14:tb:5:U	2.18e-05	0.121193	0.0001	12.7607	0.999999	5533.53	-0.134867
UCCUGGAUGUCGAACGAUAGUAUUUAAGUUA	g2:g14:tb:6:A	0.000173512	0.0307646	2.16e-05	0.39225	0.5	86.6284	0.107067
UCCUGGAUGUCGAACGAUAGUAUUUCAGUUA	g2:g14:tb:6:C	0.00019182	0.0216983	9.34e-16	0.248756	0.5	55.1277	-0.0618217
UCCUGGAUGUCGAACGAUAGUAUUUGAGUUA	g2:g14:tb:6:G	1.53e-13	7.65e-05	0.0001	0	0.5	1.33619e+08	-0.058431
UCCUGGAUGUCGAACGAUAGUAUUUUAGUUA	g2:g14:tb:6:U	6.22e-05	0.0452662	0.0001	1.65838	1	721.288	0.0257725
UCCUGGAUGUCGAACGAUAGUAUUAUAGUUA	g2:g14:tb:7:A	1.33e-05	0.185128	0.0001	32.0824	1	13898.4	-0.0116936
UCCUGGAUGUCGAACGAUAGUAUUCUAGUUA	g2:g14:tb:7:C	7.99e-05	0.0493683	0.0001	1.40448	1	611.566	-0.0480748
UCCUGGAUGUCGAACGAUAGUAUUGUAGUUA	g2:g14:tb:7:G	9.48e-13	0.00024732	5.16e-15	2.71949e+07	0.5	1.40998e+08	-0.00877247
UCCUGGAUGUCGAACGAUAGUAUUUUAGUUA	g2:g14:tb:7:U	6.22e-05	0.0452662	0.0001	1.65838	1	721.288	0.0257725
UCCUGGAUGUCGAACGAUAGUAUAUUAGUUA	g2:g14:tb:8:A	0.000122199	0.0499025	7.99e-17	0.910506	0.5	200.882	-0.578251
UCCUGGAUGUCGAACGAUAGUAUCUUAGUUA	g2:g14:tb:8:C	3.34e-11	0.00786926	0.0001	0	0.5	1.18974e+08	-0.201164
UCCUGGAUGUCGAACGAUAGUAUGUUAGUUA	g2:g14:tb:8:G	0.000144062	0.0546071	0.0001	0.8507	0.5	185.974	-0.164854
UCCUGGAUGUCGAACGAUAGUAUUUUAGUUA	g2:g14:tb:8:U	6.22e-05	0.0452662	0.0001	1.65838	1	721.288	0.0257725
UCCUGGAUGUCGAACGAUAGUAAUUUAGUUA	g2:g14:tb:9:A	4.81e-17	7.58e-05	0.0001	0	0.5	0	-0.0606134
UCCUGGAUGUCGAACGAUAGUACUUUAGUUA	g2:g14:tb:9:C	3.99e-05	0.0963988	0.0001	5.5325	1	2402.59	-0.143282
UCCUGGAUGUCGAACGAUAGUAGUUUAGUUA	g2:g14:tb:9:G	1.07e-11	0.00128433	7.18e-14	1.61569e+07	0.5	6.31531e+07	-0.0192281
UCCUGGAUGUCGAACGAUAGUAUUUUAGUUA	g2:g14:tb:9:U	6.22e-05	0.0452662	0.0001	1.65838	1	721.288	0.0257725
UCCUGGAUGUCGAACCAUAGAAUUUAGUUA	g2:g15:1mm:10:AA	9.69e-05	0.0366553	0.0001	0.856481	1	373.357	0.0440568
UCCUGGAUGUCGAACCAUAGCAUUUAGUUA	g2:g15:1mm:10:AC	0.000295799	0.025533	2.56e-16	0.185966	0.5	41.4843	-1.00391
UCCUGGAUGUCGAACCAUAGGAUUUAGUUA	g2:g15:1mm:10:AG	4.46e-12	0.000474487	7.71e-12	8.30296e+07	0.5	4.94313e+07	-0.00144166
UCCUGGAUGUCGAACCAUAAUAUUUAGUUA	g2:g15:1mm:11:CA	0.000306011	0.0230698	3.63e-17	0.162092	0.5	36.1818	-0.218686
UCCUGGAUGUCGAACCAUACUAUUUAGUUA	g2:g15:1mm:11:CC	4.96e-05	0.0563456	0.0001	2.59694	1	1128.54	-0.163796
UCCUGGAUGUCGAACCAUAUUAUUUAGUUA	g2:g15:1mm:11:CU	0.000480676	0.0150723	1.3e-15	0.0651416	0.5	14.6993	0.297305
UCCUGGAUGUCGAACCAUCGUAUUUAGUUA	g2:g15:1mm:12:UC	0.00045402	0.0121331	2.04e-15	0.0558087	0.5	12.5727	0.226991
UCCUGGAUGUCGAACCAUGGUAUUUAGUUA	g2:g15:1mm:12:UG	0.00111682	0.00650275	1.94e-13	0.0106927	0.513771	2.57462	0.495257
UCCUGGAUGUCGAACCAUUGUAUUUAGUUA	g2:g15:1mm:12:UU	0.000335911	0.0167123	3.94e-13	0.106342	0.5	23.782	0.289716
UCCUGGAUGUCGAACCAAAGUAUUUAGUUA	g2:g15:1mm:13:AA	0.000588364	0.0106867	1.55e-13	0.0369458	0.5	8.39196	0.109182
UCCUGGAUGUCGAACCACAGUAUUUAGUUA	g2:g15:1mm:13:AC	0.000780617	0.00868948	5.37e-13	0.0218096	0.5	5.01149	0.195619
UCCUGGAUGUCGAACCAGAGUAUUUAGUUA	g2:g15:1mm:13:AG	0.000618523	0.0108107	5.05e-17	0.035343	0.5	8.0426	-0.728695
UCCUGGAUGUCGAACCCUAGUAUUUAGUUA	g2:g15:1mm:14:UC	0.00178535	0.00478112	1.39e-14	0.00434331	0.513434	1.0838	0.694724
UCCUGGAUGUCGAACCGUAGUAUUUAGUUA	g2:g15:1mm:14:UG	2.39e-05	0.184037	0.0001	17.6671	1	7662.57	-0.0213059
UCCUGGAUGUCGAACCUUAGUAUUUAGUUA	g2:g15:1mm:14:UU	0.000920686	0.00554781	4.62e-15	0.0114902	0.5	2.66215	0.524279
UCCUGGAUGUCGAACAAUAGUAUUUAGUUA	g2:g15:1mm:15:GA	0.00019029	0.0128504	0.0001	0.150201	1	65.8625	0.166932
UCCUGGAUGUCGAACGAUAGUAUUUAGUUA	g2:g15:1mm:15:GG	0.000219263	0.0105713	0.0001	0.106634	1	46.8429	0.411737
UCCUGGAUGUCGAACUAUAGUAUUUAGUUA	g2:g15:1mm:15:GU	0.000412477	0.0150079	1.32e-14	0.0766076	0.5	17.214	0.0272148
UCCUGGAUGUCGAACCAUAGUAUUUAGUAA	g2:g15:1mm:2:AA	0.00131248	0.00577209	4.43e-17	0.00778241	0.5	1.84384	0.298504
UCCUGGAUGUCGAACCAUAGUAUUUAGUCA	g2:g15:1mm:2:AC	0.000727634	0.00855182	7.59e-13	0.0232654	0.5	5.32913	0.38654
UCCUGGAUGUCGAACCAUAGUAUUUAGUGA	g2:g15:1mm:2:AG	0.000825131	0.0106156	6.07e-13	0.0249899	0.5	5.75743	-0.416512
UCCUGGAUGUCGAACCAUAGUAUUUAGAUA	g2:g15:1mm:3:AA	0.00027878	0.0211149	7.7e-09	0.163724	0.500003	36.4839	0.0139718
UCCUGGAUGUCGAACCAUAGUAUUUAGCUA	g2:g15:1mm:3:AC	0.000292073	0.0202443	1.45e-18	0.149437	0.5	33.3279	-1.50019
UCCUGGAUGUCGAACCAUAGUAUUUAGGUA	g2:g15:1mm:3:AG	4.36e-05	0.0650086	0.0001	3.41466	1	1483.27	-0.0206608
UCCUGGAUGUCGAACCAUAGUAUUUAAUUA	g2:g15:1mm:4:CA	0.000455968	0.0164849	1.33e-16	0.0754731	0.5	17.0047	0.0828204
UCCUGGAUGUCGAACCAUAGUAUUUACUUA	g2:g15:1mm:4:CC	1.84e-05	0.311299	8.29e-19	38.4636	0.500001	8424.18	-0.251488
UCCUGGAUGUCGAACCAUAGUAUUUAUUUA	g2:g15:1mm:4:CU	0.000212492	0.0314264	2.33e-13	0.323907	0.5	71.8765	0.0426412
UCCUGGAUGUCGAACCAUAGUAUUUCGUUA	g2:g15:1mm:5:UC	0.000258901	0.024059	1.29e-15	0.201666	0.5	44.8822	-0.152386
UCCUGGAUGUCGAACCAUAGUAUUUGGUUA	g2:g15:1mm:5:UG	0.000662554	0.0107694	3.65e-17	0.0325868	0.5	7.43516	0.0350934
UCCUGGAUGUCGAACCAUAGUAUUUUGUUA	g2:g15:1mm:5:UU	0.000387764	0.01521	1.06e-10	0.0829898	0.5	18.6196	-0.0865148
UCCUGGAUGUCGAACCAUAGUAUUAAGUUA	g2:g15:1mm:6:AA	0.000331293	0.0234168	2.35e-17	0.151218	0.5	33.8081	-0.778497
UCCUGGAUGUCGAACCAUAGUAUUCAGUUA	g2:g15:1mm:6:AC	3.38e-05	0.111478	0.0001	7.55847	1	3280.92	0.00840604
UCCUGGAUGUCGAACCAUAGUAUUGAGUUA	g2:g15:1mm:6:AG	3.6e-14	0.000105645	0.0001	0	0.5	6967437174	-0.00644649
UCCUGGAUGUCGAACCAUAGUAUAUAGUUA	g2:g15:1mm:7:AA	0.000527688	0.0124755	7.33e-17	0.0486642	0.5	11.0129	-0.623001
UCCUGGAUGUCGAACCAUAGUAUCUAGUUA	g2:g15:1mm:7:AC	0.000388249	0.0227364	8.84e-16	0.123889	0.5	27.7964	-0.439832
UCCUGGAUGUCGAACCAUAGUAUGUAGUUA	g2:g15:1mm:7:AG	7.2e-06	0.537189	0.0001	172.312	0.934377	69659.2	-0.16625
UCCUGGAUGUCGAACCAUAGUAAUUAGUUA	g2:g15:1mm:8:AA	0.0002637	0.0166671	5.55e-16	0.137034	0.5	30.507	0.155544
UCCUGGAUGUCGAACCAUAGUACUUAGUUA	g2:g15:1mm:8:AC	9.59e-05	0.0740356	6.38e-16	1.72956	0.5	380.935	-0.178739
UCCUGGAUGUCGAACCAUAGUAGUUAGUUA	g2:g15:1mm:8:AG	1.22e-11	0.00159104	4.9e-07	0	0.5	6.5446e+07	-0.04643
UCCUGGAUGUCGAACCAUAGUCUUUAGUUA	g2:g15:1mm:9:UC	0.000426517	0.00946863	4.91e-16	0.0466125	0.5	10.4831	0.335801
UCCUGGAUGUCGAACCAUAGUGUUUAGUUA	g2:g15:1mm:9:UG	0.000935103	0.00865577	1.62e-14	0.0176018	0.5	4.08158	-0.451565
UCCUGGAUGUCGAACCAUAGUUUUUAGUUA	g2:g15:1mm:9:UU	0.000420375	0.0131531	1.4e-15	0.065776	0.5	14.7874	-0.708638
UCCUGGAUGUCGAACCAUACAAUUUAGUUA	g2:g15:2mm:10:11	5.76e-05	0.0808245	6.36e-19	3.1703	0.5	696.475	-0.13064
UCCUGGAUGUCGAACCAUUGAAUUUAGUUA	g2:g15:2mm:10:12	0.000342937	0.0102574	7.73e-15	0.0638436	0.5	14.284	0.364106
UCCUGGAUGUCGAACCAAAGAAUUUAGUUA	g2:g15:2mm:10:13	0.000172369	0.0308839	3.21e-17	0.395536	0.5	87.5475	-0.0234305
UCCUGGAUGUCGAACCUUAGAAUUUAGUUA	g2:g15:2mm:10:14	0.000319478	0.0187841	2.04e-14	0.126081	0.5	28.1673	-0.0299104
UCCUGGAUGUCGAACGAUAGAAUUUAGUUA	g2:g15:2mm:10:15	5.77e-12	0.00102024	3.11e-14	2.40434e+07	0.5	8.86759e+07	-0.0565202
UCCUGGAUGUCGAACCAUUCUAUUUAGUUA	g2:g15:2mm:11:12	0.00035114	0.0119051	1.2e-15	0.0722511	0.5	16.1733	-0.0161008
UCCUGGAUGUCGAACCAAACUAUUUAGUUA	g2:g15:2mm:11:13	0.000285716	0.020693	2.08e-15	0.156343	0.5	34.8541	-0.0219501
UCCUGGAUGUCGAACCUUACUAUUUAGUUA	g2:g15:2mm:11:14	0.000140083	0.0313301	8.71e-18	0.496895	0.5	109.755	-0.130854
UCCUGGAUGUCGAACGAUACUAUUUAGUUA	g2:g15:2mm:11:15	0.000141579	0.0367727	6.77e-18	0.576881	0.5	127.434	0.0131817
UCCUGGAUGUCGAACCAAUGUAUUUAGUUA	g2:g15:2mm:12:13	2.37e-05	0.0962867	0.0001	9.34916	1	4054.86	0.0100796
UCCUGGAUGUCGAACCUUUGUAUUUAGUUA	g2:g15:2mm:12:14	0.000245964	0.0311773	1.44e-15	0.275781	0.5	61.327	-0.502058
UCCUGGAUGUCGAACGAUUGUAUUUAGUUA	g2:g15:2mm:12:15	6.74e-12	0.00100097	4.73e-16	1.33032e+07	0.5	6.93897e+07	-0.127737
UCCUGGAUGUCGAACCUAAGUAUUUAGUUA	g2:g15:2mm:13:14	0.000204788	0.0128415	0.0001	0.13908	1	61.0409	0.274275
UCCUGGAUGUCGAACGAAAGUAUUUAGUUA	g2:g15:2mm:13:15	6.88e-05	0.0804879	4.37e-17	2.63562	0.5	579.454	-0.450637
UCCUGGAUGUCGAACGUUAGUAUUUAGUUA	g2:g15:2mm:14:15	6.98e-05	0.0337057	0.0001	1.09901	1	478.238	0.0241388
UCCUGGAUGUCGAACCAUAGAAUUUAGUAA	g2:g15:2mm:2:10	2.25e-05	0.1526	0.0001	15.5922	0.999999	6761.76	-0.0909253
UCCUGGAUGUCGAACCAUACUAUUUAGUAA	g2:g15:2mm:2:11	2.95e-05	0.107921	0.0001	8.39548	1	3643.01	-0.0493042
UCCUGGAUGUCGAACCAUUGUAUUUAGUAA	g2:g15:2mm:2:12	0.000215307	0.0338231	5.43e-15	0.343861	0.5	76.318	-0.42568
UCCUGGAUGUCGAACCAAAGUAUUUAGUAA	g2:g15:2mm:2:13	0.000399082	0.0172991	2.24e-16	0.0915077	0.5	20.545	0.0414062
UCCUGGAUGUCGAACCUUAGUAUUUAGUAA	g2:g15:2mm:2:14	0.000243036	0.0231393	6.82e-15	0.207266	0.5	46.0824	-0.504532
UCCUGGAUGUCGAACGAUAGUAUUUAGUAA	g2:g15:2mm:2:15	1.24e-05	0.179175	0.0001	33.3401	1	14441.4	0.00478014
UCCUGGAUGUCGAACCAUAGUAUUUAGAAA	g2:g15:2mm:2:3	1.87e-05	0.376199	1.79e-19	45.9314	0.5	10060	-0.129905
UCCUGGAUGUCGAACCAUAGUAUUUACUAA	g2:g15:2mm:2:4	3.71e-05	0.0735826	0.0001	4.55089	1	1975.89	-0.174339
UCCUGGAUGUCGAACCAUAGUAUUUUGUAA	g2:g15:2mm:2:5	0.000222785	0.0423074	5.03e-15	0.415064	0.5	92.1648	0.0485056
UCCUGGAUGUCGAACCAUAGUAUUAAGUAA	g2:g15:2mm:2:6	9.07e-11	0.00855172	1.29e-09	367.092	0.5	4.7045e+07	-0.0118982
UCCUGGAUGUCGAACCAUAGUAUAUAGUAA	g2:g15:2mm:2:7	7.19e-05	0.0334171	0.0001	1.05826	0.99998	460.561	0.0295321
UCCUGGAUGUCGAACCAUAGUAAUUAGUAA	g2:g15:2mm:2:8	2.53e-10	0.0187145	0.0001	0	0.5	3.69304e+07	-0.050329
UCCUGGAUGUCGAACCAUAGUUUUUAGUAA	g2:g15:2mm:2:9	0.000225805	0.0207201	1.62e-11	0.20044	0.5	44.5161	0.213023
UCCUGGAUGUCGAACCAUAGAAUUUAGAUA	g2:g15:2mm:3:10	5.01e-05	0.0744925	0.0001	3.40153	1	1478.23	-0.188648
UCCUGGAUGUCGAACCAUACUAUUUAGAUA	g2:g15:2mm:3:11	0.000362833	0.012365	3.65e-17	0.0724568	0.5	16.2312	-0.319832
UCCUGGAUGUCGAACCAUUGUAUUUAGAUA	g2:g15:2mm:3:12	5.76e-06	0.551981	0.0001	221.466	1	95770.3	-0.176581
UCCUGGAUGUCGAACCAAAGUAUUUAGAUA	g2:g15:2mm:3:13	0.000138883	0.0425577	2.77e-14	0.68096	0.5	150.4	-0.21595
UCCUGGAUGUCGAACCUUAGUAUUUAGAUA	g2:g15:2mm:3:14	0.000217752	0.0305228	2.37e-15	0.306675	0.5	68.0754	-0.224861
UCCUGGAUGUCGAACGAUAGUAUUUAGAUA	g2:g15:2mm:3:15	4.19e-05	0.133107	7.02e-17	7.19337	0.5	1578.56	-0.248816
UCCUGGAUGUCGAACCAUAGUAUUUACAUA	g2:g15:2mm:3:4	0.000289391	0.0153448	2.75e-16	0.114381	0.5	25.5052	0.0189049
UCCUGGAUGUCGAACCAUAGUAUUUUGAUA	g2:g15:2mm:3:5	0.000296873	0.0400816	2.02e-10	0.290811	0.5	64.8768	-0.249967
UCCUGGAUGUCGAACCAUAGUAUUAAGAUA	g2:g15:2mm:3:6	0.000126805	0.0558898	5.58e-17	0.981813	0.5	216.678	-0.664656
UCCUGGAUGUCGAACCAUAGUAUAUAGAUA	g2:g15:2mm:3:7	1.58e-05	0.149336	0.0001	21.8287	1	9459.6	-0.073327
UCCUGGAUGUCGAACCAUAGUAAUUAGAUA	g2:g15:2mm:3:8	5.54e-05	0.056861	0.0001	2.34349	1	1018.8	-0.070595
UCCUGGAUGUCGAACCAUAGUUUUUAGAUA	g2:g15:2mm:3:9	0.000228575	0.0189324	5.47e-18	0.180828	0.5	40.1676	-0.435536
UCCUGGAUGUCGAACCAUAGAAUUUACUUA	g2:g15:2mm:4:10	6.49e-06	0.611871	0.0001	217.889	1	94245.3	-0.1025
UCCUGGAUGUCGAACCAUACUAUUUACUUA	g2:g15:2mm:4:11	0.000221932	0.023941	5.93e-15	0.23582	0.5	52.3609	0.0367475
UCCUGGAUGUCGAACCAUUGUAUUUACUUA	g2:g15:2mm:4:12	0.000131248	0.0481768	4.26e-17	0.816951	0.5	180.346	-0.0621822
UCCUGGAUGUCGAACCAAAGUAUUUACUUA	g2:g15:2mm:4:13	1e-10	0.00703603	9.98e-05	0	0.5	3.50756e+07	-0.109165
UCCUGGAUGUCGAACCUUAGUAUUUACUUA	g2:g15:2mm:4:14	3.41e-11	0.00408289	7.94e-13	1.39604e+07	0.5	5.95299e+07	-0.425506
UCCUGGAUGUCGAACGAUAGUAUUUACUUA	g2:g15:2mm:4:15	3.6e-14	0.000107485	1.65e-18	2.06989e+07	0.5	3612696263	-0.0366574
UCCUGGAUGUCGAACCAUAGUAUUUUCUUA	g2:g15:2mm:4:5	0.000114088	0.0268489	0.0001	0.531249	1	231.836	0.11082
UCCUGGAUGUCGAACCAUAGUAUUAACUUA	g2:g15:2mm:4:6	1.79e-10	0.0149665	1.31e-09	0	0.5	4.16822e+07	-0.0882293
UCCUGGAUGUCGAACCAUAGUAUAUACUUA	g2:g15:2mm:4:7	2.1e-05	0.109367	0.0001	11.9654	0.999673	5186.57	-0.161784
UCCUGGAUGUCGAACCAUAGUAAUUACUUA	g2:g15:2mm:4:8	3.67e-14	0.000101985	0.0001	0	0.5	0	-0.58725
UCCUGGAUGUCGAACCAUAGUUUUUACUUA	g2:g15:2mm:4:9	0.000280677	0.0245593	2.89e-16	0.189074	0.5	42.1376	0.162896
UCCUGGAUGUCGAACCAUAGAAUUUUGUUA	g2:g15:2mm:5:10	0.250927	0.12905	0.0001	0.000325831	0.5	0.0703964	0.104939
UCCUGGAUGUCGAACCAUACUAUUUUGUUA	g2:g15:2mm:5:11	6.77e-12	0.000609523	2.25e-13	2.27993e+07	0.5	4.21136e+07	-0.350476
UCCUGGAUGUCGAACCAUUGUAUUUUGUUA	g2:g15:2mm:5:12	8.13e-05	0.0881926	2.19e-17	2.4381	0.5	536.475	-0.217269
UCCUGGAUGUCGAACCAAAGUAUUUUGUUA	g2:g15:2mm:5:13	1.65e-05	0.144365	0.0001	20.0917	1	8707.69	0.00732209
UCCUGGAUGUCGAACCUUAGUAUUUUGUUA	g2:g15:2mm:5:14	0.000314711	0.0152788	4.23e-17	0.104204	0.5	23.2729	-0.395599
UCCUGGAUGUCGAACGAUAGUAUUUUGUUA	g2:g15:2mm:5:15	3.16e-05	0.11272	0.0001	8.17796	1	3549.23	-0.0273387
UCCUGGAUGUCGAACCAUAGUAUUAUGUUA	g2:g15:2mm:5:6	0.000142641	0.0529002	1.65e-13	0.823531	0.5	181.932	-0.139804
UCCUGGAUGUCGAACCAUAGUAUAUUGUUA	g2:g15:2mm:5:7	7.09e-05	0.0294712	0.0001	0.945679	1	411.547	-0.172036
UCCUGGAUGUCGAACCAUAGUAAUUUGUUA	g2:g15:2mm:5:8	0.000389345	0.0181436	6.82e-16	0.0985631	0.5	22.1157	0.164609
UCCUGGAUGUCGAACCAUAGUUUUUUGUUA	g2:g15:2mm:5:9	4.85e-05	0.0822254	0.0001	3.88075	1	1686.3	0.018909
UCCUGGAUGUCGAACCAUAGAAUUAAGUUA	g2:g15:2mm:6:10	3.68e-11	0.00272683	5.88e-13	2.02807e+07	0.5	3.6775e+07	-0.0160493
UCCUGGAUGUCGAACCAUACUAUUAAGUUA	g2:g15:2mm:6:11	0.000234294	0.0216784	5.54e-18	0.201773	0.5	44.8364	-0.428391
UCCUGGAUGUCGAACCAUUGUAUUAAGUUA	g2:g15:2mm:6:12	0.000111168	0.0602958	4.84e-16	1.21196	0.5	267.199	-0.482
UCCUGGAUGUCGAACCAAAGUAUUAAGUUA	g2:g15:2mm:6:13	0.000221242	0.0233053	4.7e-13	0.230306	0.5	51.1343	-0.455678
UCCUGGAUGUCGAACCUUAGUAUUAAGUUA	g2:g15:2mm:6:14	8.91e-06	0.396713	0.0001	102.687	0.998404	44378.1	-0.0525849
UCCUGGAUGUCGAACGAUAGUAUUAAGUUA	g2:g15:2mm:6:15	4.83e-05	0.102242	1.37e-17	4.78519	0.5	1050.57	-0.537322
UCCUGGAUGUCGAACCAUAGUAUAAAGUUA	g2:g15:2mm:6:7	8.67e-05	0.0714667	5.11e-16	1.85014	0.5	407.246	-0.0220341
UCCUGGAUGUCGAACCAUAGUAAUAAGUUA	g2:g15:2mm:6:8	6.44e-06	0.962329	8.6e-19	341.698	0.500006	74660.4	-0.0699928
UCCUGGAUGUCGAACCAUAGUUUUAAGUUA	g2:g15:2mm:6:9	0.000377211	0.0227171	7.01e-16	0.127683	0.5	28.628	-0.102037
UCCUGGAUGUCGAACCAUAGAAUAUAGUUA	g2:g15:2mm:7:10	3.76e-15	0.000108256	0.0001	0	0.5	0	-0.053858
UCCUGGAUGUCGAACCAUACUAUAUAGUUA	g2:g15:2mm:7:11	0.000112865	0.0454227	4.32e-16	0.898971	0.5	198.217	-0.00484988
UCCUGGAUGUCGAACCAUUGUAUAUAGUUA	g2:g15:2mm:7:12	4.77e-05	0.0699159	0.0001	3.35406	1	1457.36	0.0290217
UCCUGGAUGUCGAACCAAAGUAUAUAGUUA	g2:g15:2mm:7:13	0.00029571	0.0151464	1.22e-13	0.110352	0.5	24.6165	-0.0509809
UCCUGGAUGUCGAACCUUAGUAUAUAGUUA	g2:g15:2mm:7:14	0.000196285	0.0267055	2.91e-17	0.298932	0.5	66.2661	-1.26436
UCCUGGAUGUCGAACGAUAGUAUAUAGUUA	g2:g15:2mm:7:15	1.52e-15	9.29e-05	2.29e-15	3.29588e+07	0.5	0	-0.119909
UCCUGGAUGUCGAACCAUAGUAAAUAGUUA	g2:g15:2mm:7:8	0.000167112	0.0289502	3.19e-17	0.382831	0.5	84.7068	-0.183968
UCCUGGAUGUCGAACCAUAGUUUAUAGUUA	g2:g15:2mm:7:9	0.000324057	0.0185782	4.61e-15	0.122826	0.5	27.448	0.193546
UCCUGGAUGUCGAACCAUAGAAAUUAGUUA	g2:g15:2mm:8:10	1.59e-05	0.203413	0.0001	29.5365	1	12799.9	0.00348039
UCCUGGAUGUCGAACCAUACUAAUUAGUUA	g2:g15:2mm:8:11	0.000170086	0.0319789	7.49e-19	0.415244	0.5	91.8961	-0.181382
UCCUGGAUGUCGAACCAUUGUAAUUAGUUA	g2:g15:2mm:8:12	0.000180713	0.0439871	1.06e-13	0.536452	0.5	118.801	0.0401552
UCCUGGAUGUCGAACCAAAGUAAUUAGUUA	g2:g15:2mm:8:13	3.56e-05	0.129301	7.43e-18	8.23363	0.5	1805.99	-0.374735
UCCUGGAUGUCGAACCUUAGUAAUUAGUUA	g2:g15:2mm:8:14	7.67e-05	0.0608771	0.0001	1.80458	0.5	392.812	-0.0645694
UCCUGGAUGUCGAACGAUAGUAAUUAGUUA	g2:g15:2mm:8:15	3.97e-11	0.0041236	1.03e-11	2.5107e+07	0.5	5.17043e+07	-0.000374563
UCCUGGAUGUCGAACCAUAGUUAUUAGUUA	g2:g15:2mm:8:9	0.000223921	0.0247724	7.28e-18	0.241747	0.5	53.6836	-0.147338
UCCUGGAUGUCGAACCAUAGAUUUUAGUUA	g2:g15:2mm:9:10	0.000235212	0.0221082	8.26e-18	0.204933	0.5	45.5412	-0.694766
UCCUGGAUGUCGAACCAUACUUUUUAGUUA	g2:g15:2mm:9:11	0.000323962	0.0191226	2.08e-16	0.126465	0.5	28.2609	-0.255973
UCCUGGAUGUCGAACCAUUGUUUUUAGUUA	g2:g15:2mm:9:12	0.000312632	0.0165894	6.89e-17	0.113942	0.5	25.4444	-0.00720463
UCCUGGAUGUCGAACCAAAGUUUUUAGUUA	g2:g15:2mm:9:13	0.000330705	0.0201218	5.48e-14	0.130186	0.5	29.1049	-0.493162
UCCUGGAUGUCGAACCUUAGUUUUUAGUUA	g2:g15:2mm:9:14	0.000308414	0.0200113	3.1e-15	0.139441	0.5	31.1303	0.0885791
UCCUGGAUGUCGAACGAUAGUUUUUAGUUA	g2:g15:2mm:9:15	0.000106737	0.0512546	1.35e-16	1.07395	0.5	236.703	-0.170326
UCCUGGAUGUCGAACCAUUCAAUUUAGUUA	g2:g15:3mm:10	0.000392279	0.0200994	2.23e-16	0.108309	0.5	24.3069	-0.803782
UCCUGGAUGUCGAACCAAUCUAUUUAGUUA	g2:g15:3mm:11	0.000111813	0.0152392	0.0001	0.307804	1	134.305	0.323175
UCCUGGAUGUCGAACCUAUGUAUUUAGUUA	g2:g15:3mm:12	0.000413262	0.0183009	1.25e-15	0.0932244	0.5	20.9489	-0.186696
UCCUGGAUGUCGAACGUAAGUAUUUAGUUA	g2:g15:3mm:13	0.000174794	0.028467	8.23e-16	0.359352	0.5	79.5508	-0.798794
UCCUGGAUGUCGAACCAUAGUAUUUACAAA	g2:g15:3mm:2	5.86e-05	0.0455427	0.0001	1.77384	1	771.32	0.0393814
UCCUGGAUGUCGAACCAUAGUAUUUUCAUA	g2:g15:3mm:3	0.000108409	0.0272978	0.0001	0.569055	1	248.245	-0.106517
UCCUGGAUGUCGAACCAUAGUAUUAUCUUA	g2:g15:3mm:4	0.000168213	0.0408833	4.19e-13	0.536977	0.5	118.822	-0.231822
UCCUGGAUGUCGAACCAUAGUAUAAUGUUA	g2:g15:3mm:5	2.92e-06	1.23756	0.0001	982.166	0.999743	423277	-0.00333829
UCCUGGAUGUCGAACCAUAGUAAAAAGUUA	g2:g15:3mm:6	9.02e-05	0.067488	6.4e-15	1.67847	0.5	369.544	-0.0680891
UCCUGGAUGUCGAACCAUAGUUAAUAGUUA	g2:g15:3mm:7	2.51e-05	0.124227	0.0001	11.3826	1	4937.41	0.00922458
UCCUGGAUGUCGAACCAUAGAUAUUAGUUA	g2:g15:3mm:8	1.32e-05	0.238997	0.0001	41.8116	0.99998	18112.9	-0.013328
UCCUGGAUGUCGAACCAUACAUUUUAGUUA	g2:g15:3mm:9	4.34e-05	0.110518	1.22e-11	5.77133	0.500154	1267.02	-0.066984
UCCUGGAUGUCGAACCAUAGUAUUUAGUUA	g2:g15:cont:t1A	0.00718229	0.00192112	9.16e-05	0.000246936	0.5	0.066982	0.911326
UCCUGGAUGUCGAACCAUAGUAUUUAGUUC	g2:g15:cont:t1C	0.00224309	0.0046143	2.2e-15	0.00307902	0.5	0.765344	0.541731
UCCUGGAUGUCGAACCAUAGUAUUUAGUUG	g2:g15:cont:t1G	0.00147907	0.00718489	7.26e-15	0.00833265	0.5	1.99233	-0.0246354
UCCUGGAUGUCGAACCAUAGUAUUUAGUUU	g2:g15:cont:t1U	0.00385313	0.0020555	3.78e-24	0.000628884	0.574932	0.191299	0.893448
UCCUGGAUGUCGAACCAUAGAUUUAGUUA	g2:g15:gb:10	0.000142608	0.0368223	2.2e-16	0.573376	0.5	126.668	0.0279979
UCCUGGAUGUCGAACCAUAUAUUUAGUUA	g2:g15:gb:11	0.00016839	0.0409442	8.58e-13	0.537193	0.5	118.871	-0.100127
UCCUGGAUGUCGAACCAUGUAUUUAGUUA	g2:g15:gb:12	6.19e-15	0.000121498	0.0001	0	0.5	0	-0.0473758
UCCUGGAUGUCGAACCAAGUAUUUAGUUA	g2:g15:gb:13	0.000158551	0.0195885	0.0001	0.276494	1	121.001	0.140426
UCCUGGAUGUCGAACCUAGUAUUUAGUUA	g2:g15:gb:14	0.000457766	0.0113867	1.05e-13	0.0519089	0.53136	12.4304	0.182041
UCCUGGAUGUCGAACCAUAGUAUUUAGUA	g2:g15:gb:2	0.000189234	0.0173493	6.55e-31	0.20172	0.990477	88.5415	0.298716
UCCUGGAUGUCGAACCAUAGUAUUUAGUA	g2:g15:gb:3	0.000189234	0.0173493	6.55e-31	0.20172	0.990477	88.5415	0.298716
UCCUGGAUGUCGAACCAUAGUAUUUAUUA	g2:g15:gb:4	0.0001481	0.029401	9.83e-17	0.440358	0.5	97.3168	0.0171777
UCCUGGAUGUCGAACCAUAGUAUUUGUUA	g2:g15:gb:5	6.8e-08	5.7399	0.0001	421626	0.500002	4.22353e+07	-0.0139178
UCCUGGAUGUCGAACCAUAGUAUUAGUUA	g2:g15:gb:6	1.32e-09	0.141053	0.0001	0	0.5	5.35324e+07	-0.0122803
UCCUGGAUGUCGAACCAUAGUAUUAGUUA	g2:g15:gb:7	1.32e-09	0.141053	0.0001	0	0.5	5.35324e+07	-0.0122803
UCCUGGAUGUCGAACCAUAGUAUUAGUUA	g2:g15:gb:8	1.32e-09	0.141053	0.0001	0	0.5	5.35324e+07	-0.0122803
UCCUGGAUGUCGAACCAUAGUUUUAGUUA	g2:g15:gb:9	5.37e-05	0.0703396	0.0001	2.99477	0.5	650.891	-0.26799
UCCUGGAUGUCGAACCAUAGUAAUUUAGUUA	g2:g15:tb:10:A	0.000414358	0.0176577	2.69e-15	0.0896908	0.5	20.1562	-0.411853
UCCUGGAUGUCGAACCAUAGUCAUUUAGUUA	g2:g15:tb:10:C	0.000371788	0.0201628	4.49e-17	0.115102	0.5	25.7985	-1.02847
UCCUGGAUGUCGAACCAUAGUGAUUUAGUUA	g2:g15:tb:10:G	0.000104405	0.0250507	0.0001	0.542666	1	236.672	0.00777895
UCCUGGAUGUCGAACCAUAGUUAUUUAGUUA	g2:g15:tb:10:U	5.54e-05	0.0485584	0.0001	2.00218	1	870.421	-0.0342699
UCCUGGAUGUCGAACCAUAGAUAUUUAGUUA	g2:g15:tb:11:A	0.000107814	0.0272335	0.0001	0.570916	1	249.047	-0.0695379
UCCUGGAUGUCGAACCAUAGCUAUUUAGUUA	g2:g15:tb:11:C	0.000609166	0.0122669	1.61e-23	0.0407945	0.5	9.27787	-0.908355
UCCUGGAUGUCGAACCAUAGGUAUUUAGUUA	g2:g15:tb:11:G	8.97e-05	0.0321835	0.0001	0.814202	1	354.761	-0.0664691
UCCUGGAUGUCGAACCAUAGUUAUUUAGUUA	g2:g15:tb:11:U	5.54e-05	0.0485584	0.0001	2.00218	1	870.421	-0.0342699
UCCUGGAUGUCGAACCAUAAGUAUUUAGUUA	g2:g15:tb:12:A	0.000582457	0.0150728	8.66e-17	0.0526988	0.5	11.9658	-0.866681
UCCUGGAUGUCGAACCAUACGUAUUUAGUUA	g2:g15:tb:12:C	0.000247768	0.0207453	7.27e-15	0.182103	0.5	40.4998	-0.159392
UCCUGGAUGUCGAACCAUAGGUAUUUAGUUA	g2:g15:tb:12:G	8.97e-05	0.0321835	0.0001	0.814202	1	354.761	-0.0664691
UCCUGGAUGUCGAACCAUAUGUAUUUAGUUA	g2:g15:tb:12:U	0.000509173	0.0109578	4.89e-16	0.0444591	0.5	10.0498	-0.824324
UCCUGGAUGUCGAACCAUAAGUAUUUAGUUA	g2:g15:tb:13:A	0.000582457	0.0150728	8.66e-17	0.0526988	0.5	11.9658	-0.866681
UCCUGGAUGUCGAACCAUCAGUAUUUAGUUA	g2:g15:tb:13:C	0.00031618	0.0266278	1.12e-15	0.18071	0.5	40.3634	-0.508461
UCCUGGAUGUCGAACCAUGAGUAUUUAGUUA	g2:g15:tb:13:G	6.83e-05	0.0489781	0.0001	1.63307	1	710.566	-0.079854
UCCUGGAUGUCGAACCAUUAGUAUUUAGUUA	g2:g15:tb:13:U	0.000224792	0.0113405	0.0001	0.11146	1	48.9796	0.353907
UCCUGGAUGUCGAACCAAUAGUAUUUAGUUA	g2:g15:tb:14:A	0.000681874	0.00533574	1.04e-17	0.0156289	0.682775	4.87515	0.724747
UCCUGGAUGUCGAACCACUAGUAUUUAGUUA	g2:g15:tb:14:C	0.000660077	0.0115142	1.38e-13	0.0349882	0.5	7.98189	-0.513202
UCCUGGAUGUCGAACCAGUAGUAUUUAGUUA	g2:g15:tb:14:G	7.7e-05	0.0511758	0.0001	1.51046	0.999998	657.591	-0.24899
UCCUGGAUGUCGAACCAUUAGUAUUUAGUUA	g2:g15:tb:14:U	0.000224792	0.0113405	0.0001	0.11146	1	48.9796	0.353907
UCCUGGAUGUCGAACCAAUAGUAUUUAGUUA	g2:g15:tb:15:A	0.000681874	0.00533574	1.04e-17	0.0156289	0.682775	4.87515	0.724747
UCCUGGAUGUCGAACCCAUAGUAUUUAGUUA	g2:g15:tb:15:C	0.00320263	0.00189103	4.88e-05	0.000769155	0.699188	0.276067	0.909264
UCCUGGAUGUCGAACCGAUAGUAUUUAGUUA	g2:g15:tb:15:G	0.0011509	0.00749506	2.13e-13	0.0118822	0.5	2.78973	0.257632
UCCUGGAUGUCGAACCUAUAGUAUUUAGUUA	g2:g15:tb:15:U	0.00361675	0.00289668	5.28e-05	0.000987392	0.5	0.256753	0.733361
UCCUGGAUGUCGAACCAUAGUAUUUAGUAUA	g2:g15:tb:3:A	0.000795152	0.0073266	3.34e-17	0.0180019	0.5	4.14011	0.121545
UCCUGGAUGUCGAACCAUAGUAUUUAGUCUA	g2:g15:tb:3:C	9.77e-05	0.0546767	5.08e-15	1.25343	0.5	276.1	-0.157908
UCCUGGAUGUCGAACCAUAGUAUUUAGUGUA	g2:g15:tb:3:G	0.000183092	0.0205973	0.0001	0.250566	1	109.823	-0.177667
UCCUGGAUGUCGAACCAUAGUAUUUAGUUUA	g2:g15:tb:3:U	0.00591639	0.00308685	2.79e-05	0.00050869	0.5	0.139156	0.800757
UCCUGGAUGUCGAACCAUAGUAUUUAGAUUA	g2:g15:tb:4:A	0.000244466	0.0216532	4.76e-16	0.192766	0.5	42.8623	-0.252466
UCCUGGAUGUCGAACCAUAGUAUUUAGCUUA	g2:g15:tb:4:C	9.7e-05	0.0261735	2.7e-23	0.604448	1	266.278	0.15083
UCCUGGAUGUCGAACCAUAGUAUUUAGGUUA	g2:g15:tb:4:G	0.0001498	0.0311966	0.0001	0.46686	1	204.197	-0.170146
UCCUGGAUGUCGAACCAUAGUAUUUAGUUUA	g2:g15:tb:4:U	0.00591639	0.00308685	2.79e-05	0.00050869	0.5	0.139156	0.800757
UCCUGGAUGUCGAACCAUAGUAUUUAAGUUA	g2:g15:tb:5:A	0.00068078	0.00929856	2.14e-17	0.0272859	0.5	6.23252	0.232372
UCCUGGAUGUCGAACCAUAGUAUUUACGUUA	g2:g15:tb:5:C	0.000423817	0.0171551	5e-16	0.085035	0.5	19.1211	-0.256085
UCCUGGAUGUCGAACCAUAGUAUUUAGGUUA	g2:g15:tb:5:G	0.0001498	0.0311966	0.0001	0.46686	1	204.197	-0.170146
UCCUGGAUGUCGAACCAUAGUAUUUAUGUUA	g2:g15:tb:5:U	3.13e-05	0.0876778	6.13e-45	6.36954	0.9997	2792.45	-0.0027065
UCCUGGAUGUCGAACCAUAGUAUUUAAGUUA	g2:g15:tb:6:A	0.00068078	0.00929856	2.14e-17	0.0272859	0.5	6.23252	0.232372
UCCUGGAUGUCGAACCAUAGUAUUUCAGUUA	g2:g15:tb:6:C	0.000515039	0.00984794	5.17e-16	0.0394557	0.5	8.92205	0.332083
UCCUGGAUGUCGAACCAUAGUAUUUGAGUUA	g2:g15:tb:6:G	1.82e-05	0.155261	0.0001	19.5842	1	8489.34	0.0026328
UCCUGGAUGUCGAACCAUAGUAUUUUAGUUA	g2:g15:tb:6:U	0.000812901	0.00766988	9.19e-14	0.0183705	0.5	4.22934	0.110199
UCCUGGAUGUCGAACCAUAGUAUUAUAGUUA	g2:g15:tb:7:A	0.000444186	0.0142509	6.77e-16	0.0671308	0.5	15.1142	-0.289423
UCCUGGAUGUCGAACCAUAGUAUUCUAGUUA	g2:g15:tb:7:C	0.000430271	0.0150691	1.52e-15	0.0734814	0.5	16.5298	-0.235964
UCCUGGAUGUCGAACCAUAGUAUUGUAGUUA	g2:g15:tb:7:G	2.21e-11	0.00223099	4.07e-13	1.47335e+07	0.5	5.03431e+07	-0.00154461
UCCUGGAUGUCGAACCAUAGUAUUUUAGUUA	g2:g15:tb:7:U	0.000812901	0.00766988	9.19e-14	0.0183705	0.5	4.22934	0.110199
UCCUGGAUGUCGAACCAUAGUAUAUUAGUUA	g2:g15:tb:8:A	0.000144737	0.0236457	0.0001	0.3666	1	160.294	-0.338567
UCCUGGAUGUCGAACCAUAGUAUCUUAGUUA	g2:g15:tb:8:C	0.000398818	0.0157279	7.56e-16	0.0832553	0.5	18.6919	-0.405299
UCCUGGAUGUCGAACCAUAGUAUGUUAGUUA	g2:g15:tb:8:G	0.000388318	0.0148691	5.37e-13	0.0810052	0.5	18.1749	-0.0998428
UCCUGGAUGUCGAACCAUAGUAUUUUAGUUA	g2:g15:tb:8:U	0.000812901	0.00766988	9.19e-14	0.0183705	0.5	4.22934	0.110199
UCCUGGAUGUCGAACCAUAGUAAUUUAGUUA	g2:g15:tb:9:A	0.000414358	0.0176577	2.69e-15	0.0896908	0.5	20.1562	-0.411853
UCCUGGAUGUCGAACCAUAGUACUUUAGUUA	g2:g15:tb:9:C	0.00054479	0.020441	5.08e-13	0.0769742	0.5	17.4378	-0.226072
UCCUGGAUGUCGAACCAUAGUAGUUUAGUUA	g2:g15:tb:9:G	4.52e-05	0.055592	0.0001	2.81178	1	1221.53	0.0359157
UCCUGGAUGUCGAACCAUAGUAUUUUAGUUA	g2:g15:tb:9:U	0.000812901	0.00766988	9.19e-14	0.0183705	0.5	4.22934	0.110199
UCCUGGAUGUCGAAGCAUAGAAUUUAGUUA	g2:g16:1mm:10:AA	0.00179502	0.00384132	7.64e-18	0.00346473	0.5	0.842361	0.474532
UCCUGGAUGUCGAAGCAUAGCAUUUAGUUA	g2:g16:1mm:10:AC	0.00187271	0.00602783	3.21e-20	0.00513929	0.5	1.25446	0.0305509
UCCUGGAUGUCGAAGCAUAGGAUUUAGUUA	g2:g16:1mm:10:AG	0.000335148	0.0100122	0.0001	0.0646077	1	28.5846	0.411561
UCCUGGAUGUCGAAGCAUAAUAUUUAGUUA	g2:g16:1mm:11:CA	0.00970284	0.00386889	6.02e-18	0.000319689	0.5	0.0892682	0.481076
UCCUGGAUGUCGAAGCAUACUAUUUAGUUA	g2:g16:1mm:11:CC	0.00192525	0.00654086	1.53e-25	0.00537404	0.5	1.31525	0.176471
UCCUGGAUGUCGAAGCAUAUUAUUUAGUUA	g2:g16:1mm:11:CU	0.00702631	0.00369268	5.77e-05	0.000483098	0.5	0.132178	0.666098
UCCUGGAUGUCGAAGCAUCGUAUUUAGUUA	g2:g16:1mm:12:UC	0.00754754	0.00305316	5.35e-17	0.000354034	0.5	0.0986442	0.757437
UCCUGGAUGUCGAAGCAUGGUAUUUAGUUA	g2:g16:1mm:12:UG	0.0111001	0.00482352	0.0001	0.00034754	0.508317	0.0953798	0.678539
UCCUGGAUGUCGAAGCAUUGUAUUUAGUUA	g2:g16:1mm:12:UU	0.00239694	0.00361949	8.44e-19	0.0022024	0.5	0.551376	0.418424
UCCUGGAUGUCGAAGCAAAGUAUUUAGUUA	g2:g16:1mm:13:AA	0.00206381	0.00459138	6.96e-15	0.00343435	0.5	0.84633	0.411566
UCCUGGAUGUCGAAGCACAGUAUUUAGUUA	g2:g16:1mm:13:AC	0.0081851	0.00380382	0.0001	0.000410439	0.511965	0.11394	0.730031
UCCUGGAUGUCGAAGCAGAGUAUUUAGUUA	g2:g16:1mm:13:AG	0.00191224	0.0056237	3.79e-17	0.00466267	0.5	1.1404	0.0492544
UCCUGGAUGUCGAAGCCUAGUAUUUAGUUA	g2:g16:1mm:14:UC	0.00214354	0.00263362	1.66e-16	0.00187062	0.5	0.462771	0.812907
UCCUGGAUGUCGAAGCGUAGUAUUUAGUUA	g2:g16:1mm:14:UG	0.00312722	0.0025313	3.58e-05	0.00106238	0.5	0.272549	0.8208
UCCUGGAUGUCGAAGCUUAGUAUUUAGUUA	g2:g16:1mm:14:UU	0.00685215	0.00292467	7.08e-05	0.000398119	0.5	0.108453	0.784119
UCCUGGAUGUCGAAGAAUAGUAUUUAGUUA	g2:g16:1mm:15:GA	0.00091675	0.00725059	1.39e-16	0.0150928	0.5	3.49603	0.198646
UCCUGGAUGUCGAAGGAUAGUAUUUAGUUA	g2:g16:1mm:15:GG	0.00241661	0.002581	6.11e-17	0.00155263	0.5	0.389053	0.788329
UCCUGGAUGUCGAAGUAUAGUAUUUAGUUA	g2:g16:1mm:15:GU	0.0142297	0.00395323	0.0001	0.000206894	0.665465	0.0735238	0.869866
UCCUGGAUGUCGAAACAUAGUAUUUAGUUA	g2:g16:1mm:16:CA	0.0131006	0.0039548	0.0001	0.000230014	0.64351	0.0793849	0.888517
UCCUGGAUGUCGAACCAUAGUAUUUAGUUA	g2:g16:1mm:16:CC	0.00718229	0.00192112	9.16e-05	0.000246936	0.5	0.066982	0.911326
UCCUGGAUGUCGAAUCAUAGUAUUUAGUUA	g2:g16:1mm:16:CU	0.00553981	0.00259095	0.0001	0.000481022	0.527981	0.135946	0.782827
UCCUGGAUGUCGAAGCAUAGUAUUUAGUAA	g2:g16:1mm:2:AA	0.0199052	0.00466714	0.0001	0.000160661	0.567485	0.0475666	0.909745
UCCUGGAUGUCGAAGCAUAGUAUUUAGUCA	g2:g16:1mm:2:AC	0.0245176	0.00574343	0.0001	0.000154078	0.538518	0.0424997	0.875149
UCCUGGAUGUCGAAGCAUAGUAUUUAGUGA	g2:g16:1mm:2:AG	0.0495016	0.0154446	0.0001	0.000198269	0.5	0.0474474	0.66806
UCCUGGAUGUCGAAGCAUAGUAUUUAGAUA	g2:g16:1mm:3:AA	0.00990685	0.004429	1.23e-17	0.000356024	0.5	0.0993936	0.355534
UCCUGGAUGUCGAAGCAUAGUAUUUAGCUA	g2:g16:1mm:3:AC	0.000751617	0.0109281	5.06e-21	0.0286476	0.5	6.57138	-0.620757
UCCUGGAUGUCGAAGCAUAGUAUUUAGGUA	g2:g16:1mm:3:AG	0.00925643	0.0047088	9.33e-19	0.000414245	0.5	0.115701	0.446217
UCCUGGAUGUCGAAGCAUAGUAUUUAAUUA	g2:g16:1mm:4:CA	0.0101616	0.00531861	1.38e-18	0.000413437	0.5	0.115384	-0.266416
UCCUGGAUGUCGAAGCAUAGUAUUUACUUA	g2:g16:1mm:4:CC	0.00487701	0.00290562	1.7e-18	0.000627519	0.5	0.170203	0.458416
UCCUGGAUGUCGAAGCAUAGUAUUUAUUUA	g2:g16:1mm:4:CU	0.0072989	0.00344327	6.01e-18	0.00041813	0.5	0.116388	0.649442
UCCUGGAUGUCGAAGCAUAGUAUUUCGUUA	g2:g16:1mm:5:UC	0.00855159	0.00457287	2.44e-18	0.00044737	0.5	0.124924	0.29766
UCCUGGAUGUCGAAGCAUAGUAUUUGGUUA	g2:g16:1mm:5:UG	0.0177811	0.0054857	0.0001	0.000216985	0.570534	0.0651572	0.826368
UCCUGGAUGUCGAAGCAUAGUAUUUUGUUA	g2:g16:1mm:5:UU	0.0221126	0.00608181	5.16e-05	0.000180913	0.5	0.047537	0.823237
UCCUGGAUGUCGAAGCAUAGUAUUAAGUUA	g2:g16:1mm:6:AA	0.0339693	0.00874752	0.0001	0.000163271	0.55039	0.0445556	0.877384
UCCUGGAUGUCGAAGCAUAGUAUUCAGUUA	g2:g16:1mm:6:AC	0.00908211	0.00414959	2.54e-17	0.00037444	0.5	0.104586	0.4286
UCCUGGAUGUCGAAGCAUAGUAUUGAGUUA	g2:g16:1mm:6:AG	0.00685087	0.0034341	6.26e-17	0.000455373	0.5	0.126456	0.446137
UCCUGGAUGUCGAAGCAUAGUAUAUAGUUA	g2:g16:1mm:7:AA	0.0507762	0.0148267	0.0001	0.000185802	0.521357	0.0462678	0.696558
UCCUGGAUGUCGAAGCAUAGUAUCUAGUUA	g2:g16:1mm:7:AC	0.0262802	0.00771213	0.0001	0.000190918	0.514943	0.0500214	0.778763
UCCUGGAUGUCGAAGCAUAGUAUGUAGUUA	g2:g16:1mm:7:AG	0.0112693	0.00446641	1.42e-18	0.000303158	0.5	0.0844251	0.501578
UCCUGGAUGUCGAAGCAUAGUAAUUAGUUA	g2:g16:1mm:8:AA	0.0098808	0.00365026	9.87e-05	0.000306204	0.5	0.082936	0.759098
UCCUGGAUGUCGAAGCAUAGUACUUAGUUA	g2:g16:1mm:8:AC	0.00745896	0.00312157	4.07e-05	0.00037367	0.5	0.102891	0.766149
UCCUGGAUGUCGAAGCAUAGUAGUUAGUUA	g2:g16:1mm:8:AG	0.00344536	0.0035262	6.2e-18	0.00127266	0.5	0.332301	0.526284
UCCUGGAUGUCGAAGCAUAGUCUUUAGUUA	g2:g16:1mm:9:UC	0.0102393	0.00512701	8.66e-05	0.000408409	0.5	0.110947	0.466125
UCCUGGAUGUCGAAGCAUAGUGUUUAGUUA	g2:g16:1mm:9:UG	0.011456	0.00444097	0.0001	0.000307101	0.506756	0.0839348	0.728524
UCCUGGAUGUCGAAGCAUAGUUUUUAGUUA	g2:g16:1mm:9:UU	0.00891585	0.00394215	0.0001	0.000379218	0.5	0.102804	0.781198
UCCUGGAUGUCGAAGCAUACAAUUUAGUUA	g2:g16:2mm:10:11	0.000782564	0.0104936	1.12e-17	0.0262622	0.5	6.03531	-0.6518
UCCUGGAUGUCGAAGCAUUGAAUUUAGUUA	g2:g16:2mm:10:12	0.000428876	0.0154278	2.52e-17	0.075496	0.5	16.9815	-0.720878
UCCUGGAUGUCGAAGCAAAGAAUUUAGUUA	g2:g16:2mm:10:13	0.000190736	0.0371065	3.06e-19	0.42791	0.5	94.824	-0.403584
UCCUGGAUGUCGAAGCUUAGAAUUUAGUUA	g2:g16:2mm:10:14	4.13e-05	0.153735	4.73e-12	8.43918	0.500185	1852.55	-0.412466
UCCUGGAUGUCGAAGGAUAGAAUUUAGUUA	g2:g16:2mm:10:15	8.3e-14	9.81e-05	0.0001	0	0.5	0	-0.00992072
UCCUGGAUGUCGAACCAUAGAAUUUAGUUA	g2:g16:2mm:10:16	9.69e-05	0.0366553	0.0001	0.856481	1	373.357	0.0440568
UCCUGGAUGUCGAAGCAUUCUAUUUAGUUA	g2:g16:2mm:11:12	0.00197164	0.00705916	4.8e-38	0.00561713	0.5	1.37794	-1.30657
UCCUGGAUGUCGAAGCAAACUAUUUAGUUA	g2:g16:2mm:11:13	0.000540514	0.0162262	1.48e-20	0.0616378	0.5	13.9598	-0.411988
UCCUGGAUGUCGAAGCUUACUAUUUAGUUA	g2:g16:2mm:11:14	0.00030515	0.022824	2.35e-16	0.160844	0.5	35.9012	-1.69734
UCCUGGAUGUCGAAGGAUACUAUUUAGUUA	g2:g16:2mm:11:15	0.000183616	0.0233855	2.34e-17	0.280533	0.5	62.1374	-0.356967
UCCUGGAUGUCGAACCAUACUAUUUAGUUA	g2:g16:2mm:11:16	4.96e-05	0.0563456	0.0001	2.59694	1	1128.54	-0.163796
UCCUGGAUGUCGAAGCAAUGUAUUUAGUUA	g2:g16:2mm:12:13	0.000427229	0.0199586	1.34e-15	0.0980755	0.5	22.0581	-0.955544
UCCUGGAUGUCGAAGCUUUGUAUUUAGUUA	g2:g16:2mm:12:14	0.000368194	0.017699	7.39e-17	0.102095	0.5	22.8782	-0.32904
UCCUGGAUGUCGAAGGAUUGUAUUUAGUUA	g2:g16:2mm:12:15	3.58e-12	0.000656943	5.27e-14	1.50791e+07	0.5	1.0126e+08	-0.672307
UCCUGGAUGUCGAACCAUUGUAUUUAGUUA	g2:g16:2mm:12:16	0.000335911	0.0167123	3.94e-13	0.106342	0.5	23.782	0.289716
UCCUGGAUGUCGAAGCUAAGUAUUUAGUUA	g2:g16:2mm:13:14	0.000696485	0.0108012	1.95e-17	0.0308858	0.5	7.06146	0.283622
UCCUGGAUGUCGAAGGAAAGUAUUUAGUUA	g2:g16:2mm:13:15	0.000384143	0.0181383	1.6e-15	0.0999714	0.5	22.4245	0.147444
UCCUGGAUGUCGAACCAAAGUAUUUAGUUA	g2:g16:2mm:13:16	0.000588364	0.0106867	1.55e-13	0.0369458	0.5	8.39196	0.109182
UCCUGGAUGUCGAAGGUUAGUAUUUAGUUA	g2:g16:2mm:14:15	0.00012008	0.036474	0.0001	0.684886	1	298.997	0.0921415
UCCUGGAUGUCGAACCUUAGUAUUUAGUUA	g2:g16:2mm:14:16	0.000920686	0.00554781	4.62e-15	0.0114902	0.5	2.66215	0.524279
UCCUGGAUGUCGAACGAUAGUAUUUAGUUA	g2:g16:2mm:15:16	0.000219263	0.0105713	0.0001	0.106634	1	46.8429	0.411737
UCCUGGAUGUCGAAGCAUAGAAUUUAGUAA	g2:g16:2mm:2:10	5.63e-05	0.100831	1.37e-14	4.04408	0.5	888.359	-0.123738
UCCUGGAUGUCGAAGCAUACUAUUUAGUAA	g2:g16:2mm:2:11	0.000203698	0.0261544	1.75e-17	0.281697	0.5	62.475	-0.135047
UCCUGGAUGUCGAAGCAUUGUAUUUAGUAA	g2:g16:2mm:2:12	0.000122802	0.0535553	2.47e-17	0.972242	0.5	214.511	-0.700575
UCCUGGAUGUCGAAGCAAAGUAUUUAGUAA	g2:g16:2mm:2:13	0.00048673	0.013685	6.46e-16	0.0583411	0.5	13.1697	-0.136386
UCCUGGAUGUCGAAGCUUAGUAUUUAGUAA	g2:g16:2mm:2:14	0.000513131	0.0125098	1.69e-16	0.0503256	0.5	11.3787	-0.157814
UCCUGGAUGUCGAAGGAUAGUAUUUAGUAA	g2:g16:2mm:2:15	0.000314526	0.0168156	3.21e-15	0.114758	0.5	25.6296	-0.583964
UCCUGGAUGUCGAACCAUAGUAUUUAGUAA	g2:g16:2mm:2:16	0.00131248	0.00577209	4.43e-17	0.00778241	0.5	1.84384	0.298504
UCCUGGAUGUCGAAGCAUAGUAUUUAGAAA	g2:g16:2mm:2:3	0.0045698	0.00378898	1.44e-17	0.000900567	0.5	0.242709	-0.331213
UCCUGGAUGUCGAAGCAUAGUAUUUACUAA	g2:g16:2mm:2:4	0.00025424	0.0304939	2.49e-14	0.260529	0.5	57.9656	-0.223769
UCCUGGAUGUCGAAGCAUAGUAUUUUGUAA	g2:g16:2mm:2:5	0.0013318	0.00715466	1.15e-22	0.00947208	0.5	2.24657	-0.00899
UCCUGGAUGUCGAAGCAUAGUAUUAAGUAA	g2:g16:2mm:2:6	0.0171584	0.00652006	3.45e-20	0.000259064	0.5	0.070669	0.436917
UCCUGGAUGUCGAAGCAUAGUAUAUAGUAA	g2:g16:2mm:2:7	0.0120001	0.00419899	2.79e-21	0.000262677	0.5	0.0730113	0.728804
UCCUGGAUGUCGAAGCAUAGUAAUUAGUAA	g2:g16:2mm:2:8	0.000709479	0.014486	1.56e-17	0.0405609	0.5	9.28071	-3.19617
UCCUGGAUGUCGAAGCAUAGUUUUUAGUAA	g2:g16:2mm:2:9	0.00174712	0.00612434	1.15e-16	0.00572462	0.5	1.38836	0.450823
UCCUGGAUGUCGAAGCAUAGAAUUUAGAUA	g2:g16:2mm:3:10	4.19e-14	8.47e-05	6.73e-19	1.47698e+07	0.5	11559748251	-0.0712059
UCCUGGAUGUCGAAGCAUACUAUUUAGAUA	g2:g16:2mm:3:11	0.000398869	0.0228371	2.77e-17	0.120871	0.5	27.1373	-1.8268
UCCUGGAUGUCGAAGCAUUGUAUUUAGAUA	g2:g16:2mm:3:12	6.46e-05	0.0736533	1.31e-18	2.57102	0.5	565.091	-0.309069
UCCUGGAUGUCGAAGCAAAGUAUUUAGAUA	g2:g16:2mm:3:13	0.000380735	0.0185528	5.8e-19	0.10324	0.5	23.1529	-0.2881
UCCUGGAUGUCGAAGCUUAGUAUUUAGAUA	g2:g16:2mm:3:14	0.000468673	0.0140102	1.53e-16	0.0622487	0.5	14.0362	-0.657561
UCCUGGAUGUCGAAGGAUAGUAUUUAGAUA	g2:g16:2mm:3:15	0.000111689	0.0349737	3.44e-17	0.699627	0.5	154.251	0.098003
UCCUGGAUGUCGAACCAUAGUAUUUAGAUA	g2:g16:2mm:3:16	0.00027878	0.0211149	7.7e-09	0.163724	0.500003	36.4839	0.0139718
UCCUGGAUGUCGAAGCAUAGUAUUUACAUA	g2:g16:2mm:3:4	0.0021339	0.00473789	5.66e-32	0.00338609	0.5	0.837289	0.163283
UCCUGGAUGUCGAAGCAUAGUAUUUUGAUA	g2:g16:2mm:3:5	0.000815256	0.0098311	1.77e-20	0.0234683	0.5	5.40371	-0.859768
UCCUGGAUGUCGAAGCAUAGUAUUAAGAUA	g2:g16:2mm:3:6	0.000620164	0.0139603	8.79e-17	0.0455046	0.5	10.356	-1.93434
UCCUGGAUGUCGAAGCAUAGUAUAUAGAUA	g2:g16:2mm:3:7	0.000436141	0.0197415	2.59e-17	0.0948602	0.5	21.3467	-1.5314
UCCUGGAUGUCGAAGCAUAGUAAUUAGAUA	g2:g16:2mm:3:8	0.000205506	0.04431	9.63e-16	0.472873	0.5	104.886	-0.588477
UCCUGGAUGUCGAAGCAUAGUUUUUAGAUA	g2:g16:2mm:3:9	0.00106351	0.00849176	1.58e-25	0.0148134	0.5	3.46063	-0.20291
UCCUGGAUGUCGAAGCAUAGAAUUUACUUA	g2:g16:2mm:4:10	0.000115239	0.0451701	5.95e-17	0.875142	0.5	192.992	-0.293456
UCCUGGAUGUCGAAGCAUACUAUUUACUUA	g2:g16:2mm:4:11	0.000236735	0.0367646	3.12e-15	0.338498	0.5	75.2298	-0.677725
UCCUGGAUGUCGAAGCAUUGUAUUUACUUA	g2:g16:2mm:4:12	2.94e-13	0.000148036	3.18e-16	1.86172e+07	0.5	2.83219e+08	-0.176966
UCCUGGAUGUCGAAGCAAAGUAUUUACUUA	g2:g16:2mm:4:13	0.000184381	0.0343551	6e-19	0.410352	0.5	90.8964	-0.394098
UCCUGGAUGUCGAAGCUUAGUAUUUACUUA	g2:g16:2mm:4:14	0.000133721	0.0699266	2.78e-15	1.16327	0.5	256.839	0.0146512
UCCUGGAUGUCGAAGGAUAGUAUUUACUUA	g2:g16:2mm:4:15	4.16e-14	8.03e-05	5.83e-18	1.0408e+07	0.5	0	-0.00730111
UCCUGGAUGUCGAACCAUAGUAUUUACUUA	g2:g16:2mm:4:16	1.84e-05	0.311299	8.29e-19	38.4636	0.500001	8424.18	-0.251488
UCCUGGAUGUCGAAGCAUAGUAUUUUCUUA	g2:g16:2mm:4:5	0.00774086	0.00466964	3.01e-17	0.000523018	0.5	0.14582	-0.25209
UCCUGGAUGUCGAAGCAUAGUAUUAACUUA	g2:g16:2mm:4:6	0.00021595	0.0280627	1.99e-17	0.284413	0.5	63.1264	-0.301733
UCCUGGAUGUCGAAGCAUAGUAUAUACUUA	g2:g16:2mm:4:7	8.91e-05	0.0917075	7.7e-18	2.3104	0.5	508.637	-0.225162
UCCUGGAUGUCGAAGCAUAGUAAUUACUUA	g2:g16:2mm:4:8	0.000140011	0.0504574	1.89e-17	0.800679	0.5	176.854	-0.845563
UCCUGGAUGUCGAAGCAUAGUUUUUACUUA	g2:g16:2mm:4:9	0.000438724	0.0174305	3.03e-16	0.08322	0.5	18.7302	-0.059216
UCCUGGAUGUCGAAGCAUAGAAUUUUGUUA	g2:g16:2mm:5:10	0.000257477	0.0308135	2.27e-15	0.259785	0.5	57.8118	-0.28681
UCCUGGAUGUCGAAGCAUACUAUUUUGUUA	g2:g16:2mm:5:11	0.000453588	0.0191003	1.68e-20	0.0879467	0.5	19.8122	-1.56765
UCCUGGAUGUCGAAGCAUUGUAUUUUGUUA	g2:g16:2mm:5:12	0.00040097	0.0188065	5.3e-17	0.098976	0.5	22.2244	-0.221747
UCCUGGAUGUCGAAGCAAAGUAUUUUGUUA	g2:g16:2mm:5:13	0.000692885	0.0115006	2.78e-20	0.03308	0.5	7.56147	-0.344877
UCCUGGAUGUCGAAGCUUAGUAUUUUGUUA	g2:g16:2mm:5:14	0.000371115	0.0165234	1.67e-17	0.0945096	0.5	21.1822	-0.185329
UCCUGGAUGUCGAAGGAUAGUAUUUUGUUA	g2:g16:2mm:5:15	0.000462346	0.0158965	1.96e-17	0.0716851	0.5	16.1576	-2.53297
UCCUGGAUGUCGAACCAUAGUAUUUUGUUA	g2:g16:2mm:5:16	0.000387764	0.01521	1.06e-10	0.0829898	0.5	18.6196	-0.0865148
UCCUGGAUGUCGAAGCAUAGUAUUAUGUUA	g2:g16:2mm:5:6	0.00858908	0.00445082	1.54e-18	0.000432868	0.5	0.120879	0.0467344
UCCUGGAUGUCGAAGCAUAGUAUAUUGUUA	g2:g16:2mm:5:7	0.00971447	0.00473729	3.84e-18	0.000390824	0.5	0.10913	0.393798
UCCUGGAUGUCGAAGCAUAGUAAUUUGUUA	g2:g16:2mm:5:8	0.00154282	0.00655754	1.35e-31	0.00720534	0.5	1.72872	-0.420154
UCCUGGAUGUCGAAGCAUAGUUUUUUGUUA	g2:g16:2mm:5:9	0.00147089	0.00689215	6.8e-27	0.0080498	0.5	1.92384	0.307681
UCCUGGAUGUCGAAGCAUAGAAUUAAGUUA	g2:g16:2mm:6:10	0.000131858	0.0563343	1.84e-17	0.950746	0.5	209.891	-0.485311
UCCUGGAUGUCGAAGCAUACUAUUAAGUUA	g2:g16:2mm:6:11	0.000351487	0.0227562	5.81e-17	0.13796	0.5	30.8828	-1.0742
UCCUGGAUGUCGAAGCAUUGUAUUAAGUUA	g2:g16:2mm:6:12	6.3e-06	0.977759	1.31e-19	354.943	0.500008	77561	-0.401235
UCCUGGAUGUCGAAGCAAAGUAUUAAGUUA	g2:g16:2mm:6:13	0.00060399	0.0123528	1.33e-21	0.041474	0.5	9.42944	0.0701603
UCCUGGAUGUCGAAGCUUAGUAUUAAGUUA	g2:g16:2mm:6:14	0.000178038	0.0344018	8.69e-19	0.426083	0.5	94.3428	-1.01881
UCCUGGAUGUCGAAGGAUAGUAUUAAGUUA	g2:g16:2mm:6:15	6.22e-11	0.00750897	3.98e-12	1.68162e+07	0.5	6.04255e+07	-0.294303
UCCUGGAUGUCGAACCAUAGUAUUAAGUUA	g2:g16:2mm:6:16	0.000331293	0.0234168	2.35e-17	0.151218	0.5	33.8081	-0.778497
UCCUGGAUGUCGAAGCAUAGUAUAAAGUUA	g2:g16:2mm:6:7	0.0126777	0.00533771	1.89e-20	0.000311066	0.5	0.0862845	0.307338
UCCUGGAUGUCGAAGCAUAGUAAUAAGUUA	g2:g16:2mm:6:8	0.000546557	0.0152602	1.32e-16	0.0572593	0.5	12.9729	-0.302554
UCCUGGAUGUCGAAGCAUAGUUUUAAGUUA	g2:g16:2mm:6:9	0.000766269	0.0107258	5.39e-20	0.0275011	0.5	6.31389	-0.281207
UCCUGGAUGUCGAAGCAUAGAAUAUAGUUA	g2:g16:2mm:7:10	0.000242936	0.0357654	6.25e-15	0.3205	0.5	71.2578	-0.0901355
UCCUGGAUGUCGAAGCAUACUAUAUAGUUA	g2:g16:2mm:7:11	0.000321069	0.024615	5.98e-18	0.164349	0.5	36.7202	-2.18919
UCCUGGAUGUCGAAGCAUUGUAUAUAGUUA	g2:g16:2mm:7:12	0.000189832	0.0446227	1.02e-14	0.517131	0.5	114.589	-1.03936
UCCUGGAUGUCGAAGCAAAGUAUAUAGUUA	g2:g16:2mm:7:13	0.00048988	0.0226902	2.25e-23	0.0960499	0.5	21.6861	-0.335219
UCCUGGAUGUCGAAGCUUAGUAUAUAGUUA	g2:g16:2mm:7:14	0.00064251	0.0119768	7.41e-17	0.0375175	0.5	8.54983	-0.322623
UCCUGGAUGUCGAAGGAUAGUAUAUAGUUA	g2:g16:2mm:7:15	0.000147638	0.0445927	3.41e-13	0.670046	0.5	148.072	0.0631978
UCCUGGAUGUCGAACCAUAGUAUAUAGUUA	g2:g16:2mm:7:16	0.000527688	0.0124755	7.33e-17	0.0486642	0.5	11.0129	-0.623001
UCCUGGAUGUCGAAGCAUAGUAAAUAGUUA	g2:g16:2mm:7:8	0.00318794	0.00381287	1.45e-17	0.00154213	0.5	0.398971	0.408961
UCCUGGAUGUCGAAGCAUAGUUUAUAGUUA	g2:g16:2mm:7:9	0.000969021	0.00944117	3.93e-15	0.0184063	0.5	4.27657	0.191055
UCCUGGAUGUCGAAGCAUAGAAAUUAGUUA	g2:g16:2mm:8:10	0.000201797	0.0343349	3.09e-17	0.373428	0.5	82.8092	-0.440305
UCCUGGAUGUCGAAGCAUACUAAUUAGUUA	g2:g16:2mm:8:11	0.00029035	0.0285499	2.15e-25	0.212069	0.5	47.2911	-1.31018
UCCUGGAUGUCGAAGCAUUGUAAUUAGUUA	g2:g16:2mm:8:12	5.64e-05	0.141512	1.82e-20	5.66962	0.5	1245.44	-0.168573
UCCUGGAUGUCGAAGCAAAGUAAUUAGUUA	g2:g16:2mm:8:13	0.000247515	0.0408745	1.82e-15	0.359183	0.5	79.8813	-1.14915
UCCUGGAUGUCGAAGCUUAGUAAUUAGUUA	g2:g16:2mm:8:14	0.000215051	0.0330986	9.3e-15	0.336912	0.5	74.7746	-0.244774
UCCUGGAUGUCGAAGGAUAGUAAUUAGUUA	g2:g16:2mm:8:15	1.51e-05	0.172926	0.0001	26.4312	1	11453.3	-0.10331
UCCUGGAUGUCGAACCAUAGUAAUUAGUUA	g2:g16:2mm:8:16	0.0002637	0.0166671	5.55e-16	0.137034	0.5	30.507	0.155544
UCCUGGAUGUCGAAGCAUAGUUAUUAGUUA	g2:g16:2mm:8:9	0.00245368	0.00476839	1.35e-17	0.00280787	0.5	0.704771	0.369484
UCCUGGAUGUCGAAGCAUAGAUUUUAGUUA	g2:g16:2mm:9:10	0.000741794	0.0124541	2.11e-17	0.0331435	0.5	7.59821	0.100768
UCCUGGAUGUCGAAGCAUACUUUUUAGUUA	g2:g16:2mm:9:11	0.00040857	0.017109	1.85e-18	0.0882356	0.5	19.8221	-0.669445
UCCUGGAUGUCGAAGCAUUGUUUUUAGUUA	g2:g16:2mm:9:12	0.000411013	0.0322854	5.54e-17	0.165435	0.5	37.1704	0.0795155
UCCUGGAUGUCGAAGCAAAGUUUUUAGUUA	g2:g16:2mm:9:13	0.000699768	0.0156032	4.78e-20	0.0443795	0.5	10.1485	-0.00587489
UCCUGGAUGUCGAAGCUUAGUUUUUAGUUA	g2:g16:2mm:9:14	0.000507668	0.0158876	2.38e-22	0.064671	0.5	14.6173	0.10118
UCCUGGAUGUCGAAGGAUAGUUUUUAGUUA	g2:g16:2mm:9:15	0.00028209	0.0161255	2.91e-16	0.123489	0.5	27.5236	0.201458
UCCUGGAUGUCGAACCAUAGUUUUUAGUUA	g2:g16:2mm:9:16	0.000420375	0.0131531	1.4e-15	0.065776	0.5	14.7874	-0.708638
UCCUGGAUGUCGAAGCAUUCAAUUUAGUUA	g2:g16:3mm:10	0.000452678	0.0181432	2.76e-17	0.0837229	0.5	18.8597	-1.25127
UCCUGGAUGUCGAAGCAAUCUAUUUAGUUA	g2:g16:3mm:11	0.000385083	0.020684	2.76e-20	0.113702	0.5	25.506	-2.17538
UCCUGGAUGUCGAAGCUAUGUAUUUAGUUA	g2:g16:3mm:12	0.000405439	0.0173821	6.39e-16	0.0903918	0.5	20.3025	-1.43765
UCCUGGAUGUCGAAGGUAAGUAUUUAGUUA	g2:g16:3mm:13	0.000412735	0.0150474	5.52e-16	0.0767574	0.5	17.2479	-0.665858
UCCUGGAUGUCGAACGUUAGUAUUUAGUUA	g2:g16:3mm:14	6.98e-05	0.0337057	0.0001	1.09901	1	478.238	0.0241388
UCCUGGAUGUCGAAGCAUAGUAUUUACAAA	g2:g16:3mm:2	0.000854829	0.00931065	2.33e-22	0.0210351	0.5	4.85479	-0.865939
UCCUGGAUGUCGAAGCAUAGUAUUUUCAUA	g2:g16:3mm:3	0.00125494	0.00914838	3.17e-27	0.0130409	0.5	3.0798	-1.758
UCCUGGAUGUCGAAGCAUAGUAUUAUCUUA	g2:g16:3mm:4	0.000610378	0.0129583	2.59e-17	0.0429981	0.5	9.77976	0.0686652
UCCUGGAUGUCGAAGCAUAGUAUAAUGUUA	g2:g16:3mm:5	0.00520034	0.00293111	1.84e-18	0.00057626	0.5	0.157206	0.698763
UCCUGGAUGUCGAAGCAUAGUAAAAAGUUA	g2:g16:3mm:6	0.000304187	0.0259779	1.56e-16	0.183685	0.5	40.997	-0.577951
UCCUGGAUGUCGAAGCAUAGUUAAUAGUUA	g2:g16:3mm:7	0.00154938	0.0067255	4.34e-25	0.00734967	0.5	1.76397	-0.422129
UCCUGGAUGUCGAAGCAUAGAUAUUAGUUA	g2:g16:3mm:8	0.000283306	0.0269179	4.47e-16	0.205203	0.5	45.7397	-1.23593
UCCUGGAUGUCGAAGCAUACAUUUUAGUUA	g2:g16:3mm:9	0.000860187	0.010347	4.1e-23	0.0232068	0.5	5.35771	-1.58821
UCCUGGAUGUCGAAGCAUAGUAUUUAGUUA	g2:g16:cont:t1A	0.0359111	0.00669756	0.0001	0.000117966	0.610769	0.0355238	0.916877
UCCUGGAUGUCGAAGCAUAGUAUUUAGUUC	g2:g16:cont:t1C	0.0283917	0.00756439	0.0001	0.000171563	0.562134	0.0486958	0.842288
UCCUGGAUGUCGAAGCAUAGUAUUUAGUUG	g2:g16:cont:t1G	0.02252	0.00630538	0.0001	0.000187008	0.56634	0.0546739	0.812144
UCCUGGAUGUCGAAGCAUAGUAUUUAGUUU	g2:g16:cont:t1U	0.0307189	0.00824323	0.0001	0.000171372	0.60538	0.0519683	0.874528
UCCUGGAUGUCGAAGCAUAGAUUUAGUUA	g2:g16:gb:10	0.00095208	0.00937871	5.98e-15	0.0186706	0.5	4.33372	0.375348
UCCUGGAUGUCGAAGCAUAUAUUUAGUUA	g2:g16:gb:11	0.000469383	0.0146043	1.41e-16	0.0647812	0.5	14.6078	-0.0235326
UCCUGGAUGUCGAAGCAUGUAUUUAGUUA	g2:g16:gb:12	0.000441026	0.0151623	5.46e-16	0.0719806	0.5	16.2029	-0.396474
UCCUGGAUGUCGAAGCAAGUAUUUAGUUA	g2:g16:gb:13	0.000910463	0.00912633	7.72e-15	0.0191517	0.5	4.43459	-0.310787
UCCUGGAUGUCGAAGCUAGUAUUUAGUUA	g2:g16:gb:14	0.00046673	0.0142725	1.92e-16	0.0637023	0.5	14.3622	-0.0469404
UCCUGGAUGUCGAAGAUAGUAUUUAGUUA	g2:g16:gb:15	0.00153865	0.0043161	1.75e-14	0.00475898	0.5	1.14153	0.563805
UCCUGGAUGUCGAAGCAUAGUAUUUAGUA	g2:g16:gb:2	0.024571	0.00796891	0.0001	0.000213239	0.513763	0.0561029	0.808974
UCCUGGAUGUCGAAGCAUAGUAUUUAGUA	g2:g16:gb:3	0.024571	0.00796891	0.0001	0.000213239	0.513763	0.0561029	0.808974
UCCUGGAUGUCGAAGCAUAGUAUUUAUUA	g2:g16:gb:4	0.00103955	0.00941318	1.48e-23	0.0168764	0.5	3.93715	-0.220575
UCCUGGAUGUCGAAGCAUAGUAUUUGUUA	g2:g16:gb:5	0.000361084	0.0129992	2.11e-16	0.0765684	0.5	17.1504	-0.329615
UCCUGGAUGUCGAAGCAUAGUAUUAGUUA	g2:g16:gb:6	0.000172655	0.0401254	2.21e-14	0.513011	0.5	113.551	-0.227319
UCCUGGAUGUCGAAGCAUAGUAUUAGUUA	g2:g16:gb:7	0.000172655	0.0401254	2.21e-14	0.513011	0.5	113.551	-0.227319
UCCUGGAUGUCGAAGCAUAGUAUUAGUUA	g2:g16:gb:8	0.000172655	0.0401254	2.21e-14	0.513011	0.5	113.551	-0.227319
UCCUGGAUGUCGAAGCAUAGUUUUAGUUA	g2:g16:gb:9	0.000213245	0.0352167	3.79e-15	0.361636	0.5	80.2526	0.0148481
UCCUGGAUGUCGAAGCAUAGUAAUUUAGUUA	g2:g16:tb:10:A	0.0148397	0.00507213	0.0001	0.000251685	0.5	0.0670394	0.750875
UCCUGGAUGUCGAAGCAUAGUCAUUUAGUUA	g2:g16:tb:10:C	0.00218549	0.00482677	1.48e-19	0.0033384	0.5	0.827547	0.242898
UCCUGGAUGUCGAAGCAUAGUGAUUUAGUUA	g2:g16:tb:10:G	0.00303634	0.00389245	1.97e-17	0.00169012	0.5	0.434744	0.459942
UCCUGGAUGUCGAAGCAUAGUUAUUUAGUUA	g2:g16:tb:10:U	0.00317731	0.00434735	3.5e-17	0.0017669	0.5	0.456942	0.528066
UCCUGGAUGUCGAAGCAUAGAUAUUUAGUUA	g2:g16:tb:11:A	0.00102693	0.00622158	6.42e-17	0.0113188	0.5	2.63867	0.359131
UCCUGGAUGUCGAAGCAUAGCUAUUUAGUUA	g2:g16:tb:11:C	0.000315482	0.0263956	3.05e-16	0.179556	0.5	40.1038	-0.546127
UCCUGGAUGUCGAAGCAUAGGUAUUUAGUUA	g2:g16:tb:11:G	0.000995819	0.00868194	8.59e-14	0.016386	0.5	3.81309	0.136737
UCCUGGAUGUCGAAGCAUAGUUAUUUAGUUA	g2:g16:tb:11:U	0.00317731	0.00434735	3.5e-17	0.0017669	0.5	0.456942	0.528066
UCCUGGAUGUCGAAGCAUAAGUAUUUAGUUA	g2:g16:tb:12:A	0.000678421	0.0118795	3.37e-17	0.0349967	0.5	7.99265	-0.200305
UCCUGGAUGUCGAAGCAUACGUAUUUAGUUA	g2:g16:tb:12:C	0.000337048	0.0267804	4.83e-14	0.169794	0.5	37.9747	0.0703372
UCCUGGAUGUCGAAGCAUAGGUAUUUAGUUA	g2:g16:tb:12:G	0.000995819	0.00868194	8.59e-14	0.016386	0.5	3.81309	0.136737
UCCUGGAUGUCGAAGCAUAUGUAUUUAGUUA	g2:g16:tb:12:U	0.000566854	0.0143968	2.38e-16	0.051879	0.5	11.7685	-0.610769
UCCUGGAUGUCGAAGCAUAAGUAUUUAGUUA	g2:g16:tb:13:A	0.000678421	0.0118795	3.37e-17	0.0349967	0.5	7.99265	-0.200305
UCCUGGAUGUCGAAGCAUCAGUAUUUAGUUA	g2:g16:tb:13:C	0.000938498	0.0113575	1.69e-17	0.0229972	0.5	5.33375	-1.27342
UCCUGGAUGUCGAAGCAUGAGUAUUUAGUUA	g2:g16:tb:13:G	0.000702689	0.0140984	5.91e-17	0.03991	0.5	9.12805	-1.19656
UCCUGGAUGUCGAAGCAUUAGUAUUUAGUUA	g2:g16:tb:13:U	0.00110331	0.00744593	2.55e-13	0.0124255	0.5	2.90941	0.244648
UCCUGGAUGUCGAAGCAAUAGUAUUUAGUUA	g2:g16:tb:14:A	0.0015066	0.0066649	4.22e-13	0.00754976	0.5	1.80783	0.472955
UCCUGGAUGUCGAAGCACUAGUAUUUAGUUA	g2:g16:tb:14:C	0.000617887	0.0126014	5.31e-14	0.0412448	0.5	9.38525	-0.533988
UCCUGGAUGUCGAAGCAGUAGUAUUUAGUUA	g2:g16:tb:14:G	0.000131371	0.0366227	0.0001	0.627191	1	274.005	-0.475626
UCCUGGAUGUCGAAGCAUUAGUAUUUAGUUA	g2:g16:tb:14:U	0.00110331	0.00744593	2.55e-13	0.0124255	0.5	2.90941	0.244648
UCCUGGAUGUCGAAGCAAUAGUAUUUAGUUA	g2:g16:tb:15:A	0.0015066	0.0066649	4.22e-13	0.00754976	0.5	1.80783	0.472955
UCCUGGAUGUCGAAGCCAUAGUAUUUAGUUA	g2:g16:tb:15:C	0.00266727	0.00357633	8.81e-16	0.0018713	0.5	0.474133	0.598196
UCCUGGAUGUCGAAGCGAUAGUAUUUAGUUA	g2:g16:tb:15:G	0.00135246	0.00640551	5.33e-14	0.00831845	0.5	1.9752	0.466062
UCCUGGAUGUCGAAGCUAUAGUAUUUAGUUA	g2:g16:tb:15:U	0.000595049	0.0103499	1.44e-12	0.0353332	0.5	8.02893	0.139503
UCCUGGAUGUCGAAGACAUAGUAUUUAGUUA	g2:g16:tb:16:A	0.01173	0.0055926	0.0001	0.000375056	0.5	0.101055	0.513765
UCCUGGAUGUCGAAGCCAUAGUAUUUAGUUA	g2:g16:tb:16:C	0.00266727	0.00357633	8.81e-16	0.0018713	0.5	0.474133	0.598196
UCCUGGAUGUCGAAGGCAUAGUAUUUAGUUA	g2:g16:tb:16:G	0.037129	0.00648497	0.0001	0.000110374	0.637744	0.0345901	0.931464
UCCUGGAUGUCGAAGUCAUAGUAUUUAGUUA	g2:g16:tb:16:U	0.00447016	0.00299403	7.52e-05	0.000752553	0.5	0.199142	0.759021
UCCUGGAUGUCGAAGCAUAGUAUUUAGUAUA	g2:g16:tb:3:A	0.0393673	0.00909033	0.0001	0.00014582	0.537883	0.0383218	0.870491
UCCUGGAUGUCGAAGCAUAGUAUUUAGUCUA	g2:g16:tb:3:C	0.0028627	0.00514624	4.76e-40	0.00243325	0.5	0.621578	-0.824089
UCCUGGAUGUCGAAGCAUAGUAUUUAGUGUA	g2:g16:tb:3:G	0.03501	0.0119075	0.0001	0.000215334	0.5	0.0532205	0.611582
UCCUGGAUGUCGAAGCAUAGUAUUUAGUUUA	g2:g16:tb:3:U	0.024441	0.00414999	0.0001	0.000111739	0.6053	0.0346537	0.94296
UCCUGGAUGUCGAAGCAUAGUAUUUAGAUUA	g2:g16:tb:4:A	0.00756852	0.00406798	2.83e-18	0.000469914	0.5	0.130941	0.107397
UCCUGGAUGUCGAAGCAUAGUAUUUAGCUUA	g2:g16:tb:4:C	0.00279595	0.00481924	5.04e-30	0.0023573	0.5	0.600523	-0.100852
UCCUGGAUGUCGAAGCAUAGUAUUUAGGUUA	g2:g16:tb:4:G	0.0552213	0.00966446	0.0001	0.000111882	0.507944	0.0269701	0.907871
UCCUGGAUGUCGAAGCAUAGUAUUUAGUUUA	g2:g16:tb:4:U	0.024441	0.00414999	0.0001	0.000111739	0.6053	0.0346537	0.94296
UCCUGGAUGUCGAAGCAUAGUAUUUAAGUUA	g2:g16:tb:5:A	0.0639613	0.00948788	0.0001	9.56e-05	0.594303	0.0266957	0.926685
UCCUGGAUGUCGAAGCAUAGUAUUUACGUUA	g2:g16:tb:5:C	0.0358801	0.00657476	0.0001	0.000115907	0.528542	0.0302072	0.922196
UCCUGGAUGUCGAAGCAUAGUAUUUAGGUUA	g2:g16:tb:5:G	0.0552213	0.00966446	0.0001	0.000111882	0.507944	0.0269701	0.907871
UCCUGGAUGUCGAAGCAUAGUAUUUAUGUUA	g2:g16:tb:5:U	0.0220419	0.00646736	2.42e-17	0.000189244	0.5	0.0506189	0.680967
UCCUGGAUGUCGAAGCAUAGUAUUUAAGUUA	g2:g16:tb:6:A	0.0639613	0.00948788	0.0001	9.56e-05	0.594303	0.0266957	0.926685
UCCUGGAUGUCGAAGCAUAGUAUUUCAGUUA	g2:g16:tb:6:C	0.0176137	0.00680402	1.41e-17	0.000261693	0.5	0.0712557	0.617815
UCCUGGAUGUCGAAGCAUAGUAUUUGAGUUA	g2:g16:tb:6:G	0.0579181	0.0123478	0.0001	0.000136661	0.5	0.0323185	0.818909
UCCUGGAUGUCGAAGCAUAGUAUUUUAGUUA	g2:g16:tb:6:U	0.0432873	0.0102341	0.0001	0.000149464	0.625235	0.0452512	0.845045
UCCUGGAUGUCGAAGCAUAGUAUUAUAGUUA	g2:g16:tb:7:A	0.0614181	0.0139886	0.0001	0.000146468	0.533019	0.0367807	0.801362
UCCUGGAUGUCGAAGCAUAGUAUUCUAGUUA	g2:g16:tb:7:C	0.0193452	0.00652669	1.39e-17	0.00022364	0.5	0.0604694	0.699592
UCCUGGAUGUCGAAGCAUAGUAUUGUAGUUA	g2:g16:tb:7:G	0.00800546	0.00407603	6.44e-19	0.000436059	0.5	0.121659	0.43038
UCCUGGAUGUCGAAGCAUAGUAUUUUAGUUA	g2:g16:tb:7:U	0.0432873	0.0102341	0.0001	0.000149464	0.625235	0.0452512	0.845045
UCCUGGAUGUCGAAGCAUAGUAUAUUAGUUA	g2:g16:tb:8:A	0.0302443	0.00850956	0.0001	0.000179946	0.590703	0.0533298	0.792879
UCCUGGAUGUCGAAGCAUAGUAUCUUAGUUA	g2:g16:tb:8:C	0.0223131	0.00484374	0.0001	0.000145249	0.601157	0.0451129	0.901047
UCCUGGAUGUCGAAGCAUAGUAUGUUAGUUA	g2:g16:tb:8:G	0.0233239	0.00588514	0.0001	0.000167422	0.522486	0.0450141	0.85824
UCCUGGAUGUCGAAGCAUAGUAUUUUAGUUA	g2:g16:tb:8:U	0.0432873	0.0102341	0.0001	0.000149464	0.625235	0.0452512	0.845045
UCCUGGAUGUCGAAGCAUAGUAAUUUAGUUA	g2:g16:tb:9:A	0.0148397	0.00507213	0.0001	0.000251685	0.5	0.0670394	0.750875
UCCUGGAUGUCGAAGCAUAGUACUUUAGUUA	g2:g16:tb:9:C	0.00532275	0.00267095	4.28e-15	0.000507622	0.5	0.138752	0.784698
UCCUGGAUGUCGAAGCAUAGUAGUUUAGUUA	g2:g16:tb:9:G	0.00906691	0.00344062	6.49e-05	0.000319234	0.5	0.0874381	0.815038
UCCUGGAUGUCGAAGCAUAGUAUUUUAGUUA	g2:g16:tb:9:U	0.0432873	0.0102341	0.0001	0.000149464	0.625235	0.0452512	0.845045
UCCUGGAUGUCGAUGCAUAGAAUUUAGUUA	g2:g17:1mm:10:AA	0.0056988	0.00255258	1.54e-15	0.000439496	0.5	0.120766	0.765522
UCCUGGAUGUCGAUGCAUAGCAUUUAGUUA	g2:g17:1mm:10:AC	0.0232267	0.00846138	0.0001	0.000241905	0.5	0.0622647	0.560101
UCCUGGAUGUCGAUGCAUAGGAUUUAGUUA	g2:g17:1mm:10:AG	0.00183297	0.00491503	1.1e-17	0.0043119	0.5	1.05037	0.312293
UCCUGGAUGUCGAUGCAUAAUAUUUAGUUA	g2:g17:1mm:11:CA	0.0556065	0.0126452	0.0001	0.000145432	0.546854	0.0377244	0.848582
UCCUGGAUGUCGAUGCAUACUAUUUAGUUA	g2:g17:1mm:11:CC	0.0178115	0.0056068	6.71e-05	0.000218449	0.5	0.0581092	0.749009
UCCUGGAUGUCGAUGCAUAUUAUUUAGUUA	g2:g17:1mm:11:CU	0.0160392	0.00428383	0.0001	0.000192723	0.620666	0.0634123	0.854921
UCCUGGAUGUCGAUGCAUCGUAUUUAGUUA	g2:g17:1mm:12:UC	0.0238389	0.0073093	0.0001	0.000202648	0.612316	0.0637242	0.770335
UCCUGGAUGUCGAUGCAUGGUAUUUAGUUA	g2:g17:1mm:12:UG	0.0229407	0.00783809	0.0001	0.000227402	0.550466	0.0645122	0.726377
UCCUGGAUGUCGAUGCAUUGUAUUUAGUUA	g2:g17:1mm:12:UU	0.00910052	0.0036928	0.0001	0.000345649	0.541408	0.101448	0.770916
UCCUGGAUGUCGAUGCAAAGUAUUUAGUUA	g2:g17:1mm:13:AA	0.0086304	0.00263955	0.0001	0.000265215	0.591595	0.0850817	0.881789
UCCUGGAUGUCGAUGCACAGUAUUUAGUUA	g2:g17:1mm:13:AC	0.0311196	0.00573797	0.0001	0.000117619	0.730052	0.0429564	0.918304
UCCUGGAUGUCGAUGCAGAGUAUUUAGUUA	g2:g17:1mm:13:AG	0.00472963	0.00281548	0.0001	0.000656794	0.533085	0.185242	0.829432
UCCUGGAUGUCGAUGCCUAGUAUUUAGUUA	g2:g17:1mm:14:UC	0.0127148	0.00277623	0.0001	0.000167782	0.608579	0.0548404	0.933266
UCCUGGAUGUCGAUGCGUAGUAUUUAGUUA	g2:g17:1mm:14:UG	0.0120665	0.00363397	0.0001	0.000234947	0.534572	0.0676066	0.832624
UCCUGGAUGUCGAUGCUUAGUAUUUAGUUA	g2:g17:1mm:14:UU	0.0189533	0.00535437	0.0001	0.000195726	0.696883	0.0714412	0.884147
UCCUGGAUGUCGAUGAAUAGUAUUUAGUUA	g2:g17:1mm:15:GA	0.00886687	0.00333616	6.86e-05	0.000319376	0.5	0.0873879	0.741597
UCCUGGAUGUCGAUGGAUAGUAUUUAGUUA	g2:g17:1mm:15:GG	0.0431364	0.00757582	0.0001	0.000111019	0.627549	0.033747	0.915513
UCCUGGAUGUCGAUGUAUAGUAUUUAGUUA	g2:g17:1mm:15:GU	0.0918546	0.0104658	0.0001	7.39e-05	0.788823	0.0268935	0.943391
UCCUGGAUGUCGAUACAUAGUAUUUAGUUA	g2:g17:1mm:16:CA	0.0230542	0.00458277	0.0001	0.000132181	0.681198	0.0463835	0.924711
UCCUGGAUGUCGAUCCAUAGUAUUUAGUUA	g2:g17:1mm:16:CC	0.00686336	0.00388992	6.56e-18	0.000514506	0.5	0.142888	0.274534
UCCUGGAUGUCGAUUCAUAGUAUUUAGUUA	g2:g17:1mm:16:CU	0.0156797	0.00436326	0.0001	0.000201971	0.607994	0.0651945	0.840057
UCCUGGAUGUCGAAGCAUAGUAUUUAGUUA	g2:g17:1mm:17:AA	0.0359111	0.00669756	0.0001	0.000117966	0.610769	0.0355238	0.916877
UCCUGGAUGUCGACGCAUAGUAUUUAGUUA	g2:g17:1mm:17:AC	0.0213632	0.00423253	0.0001	0.000133724	0.602921	0.0418144	0.928681
UCCUGGAUGUCGAGGCAUAGUAUUUAGUUA	g2:g17:1mm:17:AG	0.0728444	0.0157836	0.0001	0.000140338	0.582301	0.0381159	0.812525
UCCUGGAUGUCGAUGCAUAGUAUUUAGUAA	g2:g17:1mm:2:AA	0.107568	0.0150413	0.0001	9.05e-05	0.63808	0.026427	0.909348
UCCUGGAUGUCGAUGCAUAGUAUUUAGUCA	g2:g17:1mm:2:AC	0.110575	0.0196802	0.0001	0.000115184	0.562379	0.0295882	0.874296
UCCUGGAUGUCGAUGCAUAGUAUUUAGUGA	g2:g17:1mm:2:AG	0.0842585	0.0159591	0.0001	0.000122953	0.582407	0.0331546	0.854042
UCCUGGAUGUCGAUGCAUAGUAUUUAGAUA	g2:g17:1mm:3:AA	0.0383854	0.0108694	3.78e-18	0.000172394	0.5	0.0436691	0.688556
UCCUGGAUGUCGAUGCAUAGUAUUUAGCUA	g2:g17:1mm:3:AC	0.000834391	0.0120214	7.3e-23	0.027935	0.5	6.43948	-0.820083
UCCUGGAUGUCGAUGCAUAGUAUUUAGGUA	g2:g17:1mm:3:AG	0.0274642	0.0113618	5.74e-23	0.000257455	0.5	0.067459	0.158566
UCCUGGAUGUCGAUGCAUAGUAUUUAAUUA	g2:g17:1mm:4:CA	0.0256037	0.00918837	4.46e-18	0.000225524	0.5	0.0594981	0.502515
UCCUGGAUGUCGAUGCAUAGUAUUUACUUA	g2:g17:1mm:4:CC	0.0276007	0.0100551	4.46e-23	0.000226579	0.5	0.0593394	0.303178
UCCUGGAUGUCGAUGCAUAGUAUUUAUUUA	g2:g17:1mm:4:CU	0.0578453	0.0153853	8.39e-16	0.00016462	0.5	0.0402572	0.685536
UCCUGGAUGUCGAUGCAUAGUAUUUCGUUA	g2:g17:1mm:5:UC	0.0115856	0.00557696	3.97e-16	0.000365149	0.5	0.101608	0.40859
UCCUGGAUGUCGAUGCAUAGUAUUUGGUUA	g2:g17:1mm:5:UG	0.0838462	0.0162469	0.0001	0.000125784	0.639659	0.0372611	0.853229
UCCUGGAUGUCGAUGCAUAGUAUUUUGUUA	g2:g17:1mm:5:UU	0.0682438	0.0156777	0.0001	0.000148463	0.516472	0.0358938	0.838521
UCCUGGAUGUCGAUGCAUAGUAUUAAGUUA	g2:g17:1mm:6:AA	0.121505	0.0174205	0.0001	9.26e-05	0.618336	0.026026	0.898613
UCCUGGAUGUCGAUGCAUAGUAUUCAGUUA	g2:g17:1mm:6:AC	0.026283	0.00827066	3.64e-18	0.000196996	0.5	0.0518404	0.66551
UCCUGGAUGUCGAUGCAUAGUAUUGAGUUA	g2:g17:1mm:6:AG	0.0608247	0.0133501	9.34e-05	0.000140752	0.5	0.0332492	0.803894
UCCUGGAUGUCGAUGCAUAGUAUAUAGUUA	g2:g17:1mm:7:AA	0.142927	0.0280221	0.0001	0.000126421	0.59312	0.0337243	0.800425
UCCUGGAUGUCGAUGCAUAGUAUCUAGUUA	g2:g17:1mm:7:AC	0.0914859	0.0166988	0.0001	0.000118463	0.583282	0.0318645	0.856267
UCCUGGAUGUCGAUGCAUAGUAUGUAGUUA	g2:g17:1mm:7:AG	0.0337096	0.00866668	3.4e-05	0.000159112	0.5	0.0403652	0.831957
UCCUGGAUGUCGAUGCAUAGUAAUUAGUUA	g2:g17:1mm:8:AA	0.0524162	0.0107	0.0001	0.000130115	0.613582	0.0380372	0.865944
UCCUGGAUGUCGAUGCAUAGUACUUAGUUA	g2:g17:1mm:8:AC	0.0249733	0.00662388	0.0001	0.000173924	0.569788	0.0506711	0.82657
UCCUGGAUGUCGAUGCAUAGUAGUUAGUUA	g2:g17:1mm:8:AG	0.0192718	0.00494544	0.0001	0.000177114	0.525055	0.0486439	0.861082
UCCUGGAUGUCGAUGCAUAGUCUUUAGUUA	g2:g17:1mm:9:UC	0.0205224	0.00556753	0.0001	0.00018466	0.588298	0.0565339	0.836597
UCCUGGAUGUCGAUGCAUAGUGUUUAGUUA	g2:g17:1mm:9:UG	0.037168	0.0093476	0.0001	0.000158926	0.582373	0.0454766	0.832018
UCCUGGAUGUCGAUGCAUAGUUUUUAGUUA	g2:g17:1mm:9:UU	0.0107757	0.00423393	0.0001	0.000317099	0.505049	0.0865431	0.757211
UCCUGGAUGUCGAUGCAUACAAUUUAGUUA	g2:g17:2mm:10:11	0.00132788	0.00738694	5.35e-23	0.00981573	0.5	2.32756	-0.596994
UCCUGGAUGUCGAUGCAUUGAAUUUAGUUA	g2:g17:2mm:10:12	0.000463491	0.0206138	4.73e-17	0.0927071	0.5	20.8974	-1.39108
UCCUGGAUGUCGAUGCAAAGAAUUUAGUUA	g2:g17:2mm:10:13	0.000368392	0.0209268	6.14e-17	0.120645	0.5	27.0352	-1.98106
UCCUGGAUGUCGAUGCUUAGAAUUUAGUUA	g2:g17:2mm:10:14	0.000228111	0.0265156	1.15e-17	0.253795	0.5	56.3741	-1.34428
UCCUGGAUGUCGAUGGAUAGAAUUUAGUUA	g2:g17:2mm:10:15	2.26e-12	0.000416305	6.61e-15	1.37349e+07	0.5	8.45991e+07	-0.0103522
UCCUGGAUGUCGAUCCAUAGAAUUUAGUUA	g2:g17:2mm:10:16	0.000912488	0.0144515	2.71e-21	0.0302475	0.5	7.00464	-2.31223
UCCUGGAUGUCGAAGCAUAGAAUUUAGUUA	g2:g17:2mm:10:17	0.00179502	0.00384132	7.64e-18	0.00346473	0.5	0.842361	0.474532
UCCUGGAUGUCGAUGCAUUCUAUUUAGUUA	g2:g17:2mm:11:12	0.00156529	0.00779262	3.07e-31	0.00840461	0.5	2.01888	-0.320394
UCCUGGAUGUCGAUGCAAACUAUUUAGUUA	g2:g17:2mm:11:13	0.000404565	0.016735	3.11e-17	0.0872296	0.5	19.5912	-0.553267
UCCUGGAUGUCGAUGCUUACUAUUUAGUUA	g2:g17:2mm:11:14	0.00063736	0.0136512	2.69e-21	0.0431515	0.5	9.83068	-2.06084
UCCUGGAUGUCGAUGGAUACUAUUUAGUUA	g2:g17:2mm:11:15	0.000444765	0.0161904	3.1e-16	0.0761593	0.5	17.1475	-0.188797
UCCUGGAUGUCGAUCCAUACUAUUUAGUUA	g2:g17:2mm:11:16	0.00154279	0.0107369	3.52e-35	0.0117979	0.5	2.83056	-3.78688
UCCUGGAUGUCGAAGCAUACUAUUUAGUUA	g2:g17:2mm:11:17	0.00192525	0.00654086	1.53e-25	0.00537404	0.5	1.31525	0.176471
UCCUGGAUGUCGAUGCAAUGUAUUUAGUUA	g2:g17:2mm:12:13	0.000950566	0.00860877	2.76e-14	0.0171702	0.5	3.98509	-0.0700735
UCCUGGAUGUCGAUGCUUUGUAUUUAGUUA	g2:g17:2mm:12:14	0.00057126	0.0124833	7.12e-17	0.0445983	0.5	10.1196	0.129449
UCCUGGAUGUCGAUGGAUUGUAUUUAGUUA	g2:g17:2mm:12:15	1.32e-11	0.001513	4.86e-14	1.71829e+07	0.5	5.65742e+07	-0.11567
UCCUGGAUGUCGAUCCAUUGUAUUUAGUUA	g2:g17:2mm:12:16	0.000881791	0.0129632	8.91e-23	0.028244	0.5	6.52892	-1.37727
UCCUGGAUGUCGAAGCAUUGUAUUUAGUUA	g2:g17:2mm:12:17	0.00239694	0.00361949	8.44e-19	0.0022024	0.5	0.551376	0.418424
UCCUGGAUGUCGAUGCUAAGUAUUUAGUUA	g2:g17:2mm:13:14	0.000987299	0.00848088	7.99e-15	0.0161711	0.5	3.76123	0.131133
UCCUGGAUGUCGAUGGAAAGUAUUUAGUUA	g2:g17:2mm:13:15	0.000405563	0.0131452	1.87e-15	0.068336	0.5	15.3488	-0.165995
UCCUGGAUGUCGAUCCAAAGUAUUUAGUUA	g2:g17:2mm:13:16	0.000970517	0.0121196	9.68e-23	0.0235849	0.5	5.48026	-1.96188
UCCUGGAUGUCGAAGCAAAGUAUUUAGUUA	g2:g17:2mm:13:17	0.00206381	0.00459138	6.96e-15	0.00343435	0.5	0.84633	0.411566
UCCUGGAUGUCGAUGGUUAGUAUUUAGUUA	g2:g17:2mm:14:15	0.000910119	0.0106327	1.07e-13	0.0223228	0.5	5.16875	0.301074
UCCUGGAUGUCGAUCCUUAGUAUUUAGUUA	g2:g17:2mm:14:16	0.00101175	0.011419	9.6e-18	0.0211476	0.5	4.92567	-1.90872
UCCUGGAUGUCGAAGCUUAGUAUUUAGUUA	g2:g17:2mm:14:17	0.00685215	0.00292467	7.08e-05	0.000398119	0.5	0.108453	0.784119
UCCUGGAUGUCGAUCGAUAGUAUUUAGUUA	g2:g17:2mm:15:16	0.0014722	0.0069844	2.03e-16	0.00814833	0.5	1.94753	-1.04882
UCCUGGAUGUCGAAGGAUAGUAUUUAGUUA	g2:g17:2mm:15:17	0.00241661	0.002581	6.11e-17	0.00155263	0.5	0.389053	0.788329
UCCUGGAUGUCGAACCAUAGUAUUUAGUUA	g2:g17:2mm:16:17	0.00718229	0.00192112	9.16e-05	0.000246936	0.5	0.066982	0.911326
UCCUGGAUGUCGAUGCAUAGAAUUUAGUAA	g2:g17:2mm:2:10	0.000509527	0.0127293	1.35e-16	0.0516073	0.5	11.6659	0.121201
UCCUGGAUGUCGAUGCAUACUAUUUAGUAA	g2:g17:2mm:2:11	0.00061211	0.012201	9.82e-18	0.0403568	0.5	9.17996	-1.79545
UCCUGGAUGUCGAUGCAUUGUAUUUAGUAA	g2:g17:2mm:2:12	0.00162619	0.00653874	2.24e-29	0.00671265	0.5	1.61769	-0.182886
UCCUGGAUGUCGAUGCAAAGUAUUUAGUAA	g2:g17:2mm:2:13	0.00333953	0.00472474	5.72e-18	0.00178525	0.5	0.464424	0.0650835
UCCUGGAUGUCGAUGCUUAGUAUUUAGUAA	g2:g17:2mm:2:14	0.0164426	0.00447198	7.94e-18	0.000187387	0.5	0.0512628	0.806139
UCCUGGAUGUCGAUGGAUAGUAUUUAGUAA	g2:g17:2mm:2:15	0.00684258	0.00363812	2.84e-19	0.000483244	0.5	0.134189	0.454036
UCCUGGAUGUCGAUCCAUAGUAUUUAGUAA	g2:g17:2mm:2:16	0.00144166	0.0105129	1.94e-27	0.0125961	0.5	3.00559	-2.0164
UCCUGGAUGUCGAAGCAUAGUAUUUAGUAA	g2:g17:2mm:2:17	0.0199052	0.00466714	0.0001	0.000160661	0.567485	0.0475666	0.909745
UCCUGGAUGUCGAUGCAUAGUAUUUAGAAA	g2:g17:2mm:2:3	0.0515673	0.0144577	7.09e-25	0.000172329	0.5	0.0425071	0.446649
UCCUGGAUGUCGAUGCAUAGUAUUUACUAA	g2:g17:2mm:2:4	0.00192926	0.005674	3.93e-29	0.00464883	0.5	1.13799	-1.00069
UCCUGGAUGUCGAUGCAUAGUAUUUUGUAA	g2:g17:2mm:2:5	0.00563875	0.00380796	1.11e-16	0.000665727	0.5	0.18279	-0.0576722
UCCUGGAUGUCGAUGCAUAGUAUUAAGUAA	g2:g17:2mm:2:6	0.0810938	0.0275156	3.57e-39	0.00021286	0.5	0.0510243	-0.0659482
UCCUGGAUGUCGAUGCAUAGUAUAUAGUAA	g2:g17:2mm:2:7	0.062968	0.0128624	7.43e-05	0.000130367	0.5	0.0309233	0.840867
UCCUGGAUGUCGAUGCAUAGUAAUUAGUAA	g2:g17:2mm:2:8	0.0439191	0.0132931	1.35e-19	0.000184629	0.5	0.0461721	0.460163
UCCUGGAUGUCGAUGCAUAGUUUUUAGUAA	g2:g17:2mm:2:9	0.00579622	0.00289167	1.15e-16	0.00048589	0.5	0.133675	0.733829
UCCUGGAUGUCGAUGCAUAGAAUUUAGAUA	g2:g17:2mm:3:10	7.48e-05	0.0621411	7.68e-20	1.86881	0.5	411.033	-0.688571
UCCUGGAUGUCGAUGCAUACUAUUUAGAUA	g2:g17:2mm:3:11	0.000515262	0.0191258	1.16e-23	0.076591	0.5	17.3196	-1.95761
UCCUGGAUGUCGAUGCAUUGUAUUUAGAUA	g2:g17:2mm:3:12	0.000247072	0.0369536	1.59e-17	0.325338	0.5	72.3523	0.0208092
UCCUGGAUGUCGAUGCAAAGUAUUUAGAUA	g2:g17:2mm:3:13	0.000769513	0.0118448	9.75e-20	0.0302232	0.5	6.94019	-1.54632
UCCUGGAUGUCGAUGCUUAGUAUUUAGAUA	g2:g17:2mm:3:14	0.000865346	0.0123961	1.47e-18	0.0276092	0.5	6.37602	0.268684
UCCUGGAUGUCGAUGGAUAGUAUUUAGAUA	g2:g17:2mm:3:15	0.000172919	0.0325006	4.09e-17	0.414873	0.5	91.8307	-0.98229
UCCUGGAUGUCGAUCCAUAGUAUUUAGAUA	g2:g17:2mm:3:16	0.00122344	0.0113166	3.57e-29	0.0166458	0.5	3.92422	-2.75101
UCCUGGAUGUCGAAGCAUAGUAUUUAGAUA	g2:g17:2mm:3:17	0.00990685	0.004429	1.23e-17	0.000356024	0.5	0.0993936	0.355534
UCCUGGAUGUCGAUGCAUAGUAUUUACAUA	g2:g17:2mm:3:4	0.00272013	0.00558479	2.8e-34	0.0028415	0.5	0.721577	-0.288275
UCCUGGAUGUCGAUGCAUAGUAUUUUGAUA	g2:g17:2mm:3:5	0.0011695	0.0085274	4.12e-25	0.0132566	0.5	3.11572	-0.35592
UCCUGGAUGUCGAUGCAUAGUAUUAAGAUA	g2:g17:2mm:3:6	0.00242499	0.00679618	5.39e-51	0.00406854	0.5	1.01987	-4.95175
UCCUGGAUGUCGAUGCAUAGUAUAUAGAUA	g2:g17:2mm:3:7	0.00346997	0.00541503	4.83e-50	0.00193399	0.5	0.505406	-2.99782
UCCUGGAUGUCGAUGCAUAGUAAUUAGAUA	g2:g17:2mm:3:8	0.000602364	0.0147143	5.56e-17	0.049552	0.5	11.2649	-0.980009
UCCUGGAUGUCGAUGCAUAGUUUUUAGAUA	g2:g17:2mm:3:9	0.000872304	0.0112479	5.48e-24	0.0248187	0.5	5.73393	0.124338
UCCUGGAUGUCGAUGCAUAGAAUUUACUUA	g2:g17:2mm:4:10	6e-14	9.6e-05	2.15e-09	0	0.5	1.77028e+08	-0.0114725
UCCUGGAUGUCGAUGCAUACUAUUUACUUA	g2:g17:2mm:4:11	0.000480706	0.0196044	5.21e-20	0.0847234	0.5	19.118	-1.58577
UCCUGGAUGUCGAUGCAUUGUAUUUACUUA	g2:g17:2mm:4:12	7.38e-15	0.000118995	0.0001	0	0.5	0	-0.0105955
UCCUGGAUGUCGAUGCAAAGUAUUUACUUA	g2:g17:2mm:4:13	0.000384843	0.0216614	5.93e-17	0.119155	0.5	26.7288	-0.136752
UCCUGGAUGUCGAUGCUUAGUAUUUACUUA	g2:g17:2mm:4:14	0.000513393	0.0153877	4.04e-18	0.0618685	0.5	13.9888	0.0266896
UCCUGGAUGUCGAUGGAUAGUAUUUACUUA	g2:g17:2mm:4:15	1.06e-13	0.000101878	0.0001	0	0.5	4.19936e+08	-0.0438446
UCCUGGAUGUCGAUCCAUAGUAUUUACUUA	g2:g17:2mm:4:16	0.00100072	0.0114289	6.81e-23	0.0214446	0.5	4.99166	-0.966142
UCCUGGAUGUCGAAGCAUAGUAUUUACUUA	g2:g17:2mm:4:17	0.00487701	0.00290562	1.7e-18	0.000627519	0.5	0.170203	0.458416
UCCUGGAUGUCGAUGCAUAGUAUUUUCUUA	g2:g17:2mm:4:5	0.0110003	0.00599218	7.33e-19	0.000419744	0.5	0.116965	0.0225913
UCCUGGAUGUCGAUGCAUAGUAUUAACUUA	g2:g17:2mm:4:6	0.000650004	0.0159795	4.49e-17	0.0494066	0.5	11.2643	-2.92362
UCCUGGAUGUCGAUGCAUAGUAUAUACUUA	g2:g17:2mm:4:7	0.000922753	0.0123691	8.75e-22	0.0255503	0.5	5.92044	-1.19092
UCCUGGAUGUCGAUGCAUAGUAAUUACUUA	g2:g17:2mm:4:8	0.000767992	0.0119712	3.04e-17	0.0306154	0.5	7.02961	-0.25474
UCCUGGAUGUCGAUGCAUAGUUUUUACUUA	g2:g17:2mm:4:9	0.000541113	0.0143498	9.21e-18	0.0544431	0.5	12.3308	0.00233699
UCCUGGAUGUCGAUGCAUAGAAUUUUGUUA	g2:g17:2mm:5:10	0.000360484	0.0143123	5.17e-17	0.0844531	0.5	18.9157	-0.0382504
UCCUGGAUGUCGAUGCAUACUAUUUUGUUA	g2:g17:2mm:5:11	0.000733481	0.0121425	7.2e-24	0.0327333	0.5	7.50044	-1.19518
UCCUGGAUGUCGAUGCAUUGUAUUUUGUUA	g2:g17:2mm:5:12	0.00184467	0.00702113	3.95e-31	0.00610768	0.5	1.48871	0.221586
UCCUGGAUGUCGAUGCAAAGUAUUUUGUUA	g2:g17:2mm:5:13	0.00139157	0.00879231	7.1e-26	0.0110161	0.5	2.6214	0.239674
UCCUGGAUGUCGAUGCUUAGUAUUUUGUUA	g2:g17:2mm:5:14	0.0153921	0.00564062	4.58e-18	0.000256778	0.5	0.0705362	0.599921
UCCUGGAUGUCGAUGGAUAGUAUUUUGUUA	g2:g17:2mm:5:15	0.00766583	0.00429873	2.68e-17	0.000487941	0.5	0.136009	0.143091
UCCUGGAUGUCGAUCCAUAGUAUUUUGUUA	g2:g17:2mm:5:16	0.00138027	0.00957505	1.23e-33	0.0121207	0.5	2.88246	-1.03292
UCCUGGAUGUCGAAGCAUAGUAUUUUGUUA	g2:g17:2mm:5:17	0.0221126	0.00608181	5.16e-05	0.000180913	0.5	0.047537	0.823237
UCCUGGAUGUCGAUGCAUAGUAUUAUGUUA	g2:g17:2mm:5:6	0.0412227	0.0114365	1.48e-19	0.00016897	0.5	0.0425067	0.69463
UCCUGGAUGUCGAUGCAUAGUAUAUUGUUA	g2:g17:2mm:5:7	0.024896	0.00799656	6.52e-18	0.000202731	0.5	0.0536281	0.738989
UCCUGGAUGUCGAUGCAUAGUAAUUUGUUA	g2:g17:2mm:5:8	0.00959118	0.00530438	8.25e-19	0.000445089	0.5	0.124295	0.610645
UCCUGGAUGUCGAUGCAUAGUUUUUUGUUA	g2:g17:2mm:5:9	0.0035391	0.00508988	3.43e-17	0.00176577	0.5	0.462521	0.477585
UCCUGGAUGUCGAUGCAUAGAAUUAAGUUA	g2:g17:2mm:6:10	0.000421518	0.017829	6.25e-17	0.0888978	0.5	19.9869	-2.3566
UCCUGGAUGUCGAUGCAUACUAUUAAGUUA	g2:g17:2mm:6:11	0.000348787	0.0225821	1.59e-18	0.138037	0.5	30.8949	-0.262619
UCCUGGAUGUCGAUGCAUUGUAUUAAGUUA	g2:g17:2mm:6:12	0.000491258	0.0159751	2.1e-17	0.0674161	0.5	15.2225	-0.282966
UCCUGGAUGUCGAUGCAAAGUAUUAAGUUA	g2:g17:2mm:6:13	0.00432784	0.0038163	6.05e-18	0.000983013	0.5	0.26343	0.188142
UCCUGGAUGUCGAUGCUUAGUAUUAAGUUA	g2:g17:2mm:6:14	0.00316366	0.00479823	9.73e-55	0.00196245	0.5	0.507255	0.185577
UCCUGGAUGUCGAUGGAUAGUAUUAAGUUA	g2:g17:2mm:6:15	0.000771562	0.00921627	1.97e-20	0.0234445	0.5	5.38424	-0.765503
UCCUGGAUGUCGAUCCAUAGUAUUAAGUUA	g2:g17:2mm:6:16	0.00133429	0.00973801	4.29e-29	0.0128622	0.5	3.05105	-2.06152
UCCUGGAUGUCGAAGCAUAGUAUUAAGUUA	g2:g17:2mm:6:17	0.0339693	0.00874752	0.0001	0.000163271	0.55039	0.0445556	0.877384
UCCUGGAUGUCGAUGCAUAGUAUAAAGUUA	g2:g17:2mm:6:7	0.0643098	0.0163965	0.0001	0.000164341	0.5	0.0386007	0.722672
UCCUGGAUGUCGAUGCAUAGUAAUAAGUUA	g2:g17:2mm:6:8	0.00446353	0.00333146	7.79e-18	0.000819827	0.5	0.220415	0.620559
UCCUGGAUGUCGAUGCAUAGUUUUAAGUUA	g2:g17:2mm:6:9	0.00653966	0.00387408	5.58e-19	0.000548317	0.5	0.151941	0.376233
UCCUGGAUGUCGAUGCAUAGAAUAUAGUUA	g2:g17:2mm:7:10	0.00055576	0.0126424	4.2e-17	0.0465672	0.5	10.5564	0.0922793
UCCUGGAUGUCGAUGCAUACUAUAUAGUUA	g2:g17:2mm:7:11	0.000527155	0.0176833	1.79e-17	0.0690556	0.5	15.627	-0.766965
UCCUGGAUGUCGAUGCAUUGUAUAUAGUUA	g2:g17:2mm:7:12	0.000986611	0.0108433	4.17e-23	0.0206929	0.5	4.81275	-1.70855
UCCUGGAUGUCGAUGCAAAGUAUAUAGUUA	g2:g17:2mm:7:13	0.00242471	0.00414178	7.03e-34	0.00247988	0.5	0.62163	0.419436
UCCUGGAUGUCGAUGCUUAGUAUAUAGUUA	g2:g17:2mm:7:14	0.0303763	0.00728893	5.36e-17	0.000147705	0.5	0.0383118	0.842388
UCCUGGAUGUCGAUGGAUAGUAUAUAGUUA	g2:g17:2mm:7:15	0.00268927	0.00476481	3.99e-43	0.00246413	0.5	0.624925	-0.323224
UCCUGGAUGUCGAUCCAUAGUAUAUAGUUA	g2:g17:2mm:7:16	0.00112662	0.0139762	7.05e-25	0.0227394	0.5	5.33146	-1.47799
UCCUGGAUGUCGAAGCAUAGUAUAUAGUUA	g2:g17:2mm:7:17	0.0507762	0.0148267	0.0001	0.000185802	0.521357	0.0462678	0.696558
UCCUGGAUGUCGAUGCAUAGUAAAUAGUUA	g2:g17:2mm:7:8	0.0190806	0.00678604	0.0001	0.000246026	0.5	0.0643965	0.662506
UCCUGGAUGUCGAUGCAUAGUUUAUAGUUA	g2:g17:2mm:7:9	0.00500655	0.00448154	3e-17	0.00093136	0.5	0.253228	0.0499212
UCCUGGAUGUCGAUGCAUAGAAAUUAGUUA	g2:g17:2mm:8:10	0.000407977	0.019773	3.16e-16	0.102134	0.5	22.9435	-0.650644
UCCUGGAUGUCGAUGCAUACUAAUUAGUUA	g2:g17:2mm:8:11	0.000245883	0.0347554	2.18e-19	0.307537	0.5	68.3884	-1.02654
UCCUGGAUGUCGAUGCAUUGUAAUUAGUUA	g2:g17:2mm:8:12	0.000163418	0.0630327	6.29e-18	0.852997	0.5	188.693	-0.0739031
UCCUGGAUGUCGAUGCAAAGUAAUUAGUUA	g2:g17:2mm:8:13	0.0008022	0.0106149	3.12e-18	0.025817	0.5	5.93992	-1.32902
UCCUGGAUGUCGAUGCUUAGUAAUUAGUUA	g2:g17:2mm:8:14	0.00136494	0.00761834	2.67e-25	0.0097801	0.5	2.32387	-0.691889
UCCUGGAUGUCGAUGGAUAGUAAUUAGUUA	g2:g17:2mm:8:15	0.00036147	0.0234684	9.45e-17	0.138076	0.5	30.9281	-0.997134
UCCUGGAUGUCGAUCCAUAGUAAUUAGUUA	g2:g17:2mm:8:16	0.000597879	0.0237486	9.56e-21	0.0806465	0.5	18.3288	-1.6774
UCCUGGAUGUCGAAGCAUAGUAAUUAGUUA	g2:g17:2mm:8:17	0.0098808	0.00365026	9.87e-05	0.000306204	0.5	0.082936	0.759098
UCCUGGAUGUCGAUGCAUAGUUAUUAGUUA	g2:g17:2mm:8:9	0.00564643	0.0032566	4.28e-18	0.000568221	0.5	0.156033	0.677044
UCCUGGAUGUCGAUGCAUAGAUUUUAGUUA	g2:g17:2mm:9:10	0.00150132	0.00735794	7.34e-17	0.0083723	0.5	2.00422	0.0854435
UCCUGGAUGUCGAUGCAUACUUUUUAGUUA	g2:g17:2mm:9:11	0.000472376	0.0212341	9.58e-17	0.0935374	0.5	21.0961	0.105779
UCCUGGAUGUCGAUGCAUUGUUUUUAGUUA	g2:g17:2mm:9:12	0.000564427	0.013126	8.87e-17	0.0475258	0.5	10.7794	0.188217
UCCUGGAUGUCGAUGCAAAGUUUUUAGUUA	g2:g17:2mm:9:13	0.000698021	0.0162577	8.27e-18	0.0463724	0.5	10.6032	-0.0532046
UCCUGGAUGUCGAUGCUUAGUUUUUAGUUA	g2:g17:2mm:9:14	0.00221058	0.00512737	1.65e-32	0.00349102	0.5	0.866417	0.424693
UCCUGGAUGUCGAUGGAUAGUUUUUAGUUA	g2:g17:2mm:9:15	0.000479075	0.0154444	1.99e-16	0.0669941	0.5	15.1159	0.0800894
UCCUGGAUGUCGAUCCAUAGUUUUUAGUUA	g2:g17:2mm:9:16	0.00126512	0.00984438	3.28e-30	0.0138934	0.5	3.28301	-1.54677
UCCUGGAUGUCGAAGCAUAGUUUUUAGUUA	g2:g17:2mm:9:17	0.00891585	0.00394215	0.0001	0.000379218	0.5	0.102804	0.781198
UCCUGGAUGUCGAUGCAUUCAAUUUAGUUA	g2:g17:3mm:10	0.000752695	0.0114655	1.32e-22	0.0300071	0.5	6.88367	-0.556032
UCCUGGAUGUCGAUGCAAUCUAUUUAGUUA	g2:g17:3mm:11	0.000609215	0.015503	4.44e-23	0.0515516	0.5	11.7244	-1.20295
UCCUGGAUGUCGAUGCUAUGUAUUUAGUUA	g2:g17:3mm:12	0.000507644	0.014394	1.69e-16	0.0585946	0.5	13.2439	0.0575731
UCCUGGAUGUCGAUGGUAAGUAUUUAGUUA	g2:g17:3mm:13	0.000269654	0.028182	5.2e-15	0.226325	0.5	50.4043	-0.143489
UCCUGGAUGUCGAUCGUUAGUAUUUAGUUA	g2:g17:3mm:14	0.000912411	0.0105804	2.26e-17	0.0221475	0.5	5.12884	-0.565797
UCCUGGAUGUCGAACGAUAGUAUUUAGUUA	g2:g17:3mm:15	0.000219263	0.0105713	0.0001	0.106634	1	46.8429	0.411737
UCCUGGAUGUCGAUGCAUAGUAUUUACAAA	g2:g17:3mm:2	0.00659914	0.00418617	2.81e-16	0.000584991	0.5	0.162175	0.164607
UCCUGGAUGUCGAUGCAUAGUAUUUUCAUA	g2:g17:3mm:3	0.00311437	0.0055616	5.01e-54	0.00232736	0.5	0.600457	0.179259
UCCUGGAUGUCGAUGCAUAGUAUUAUCUUA	g2:g17:3mm:4	0.00187859	0.00587761	6.48e-33	0.00499028	0.5	1.21845	-0.186297
UCCUGGAUGUCGAUGCAUAGUAUAAUGUUA	g2:g17:3mm:5	0.0309897	0.0120811	2.43e-16	0.000239554	0.5	0.0620095	0.35115
UCCUGGAUGUCGAUGCAUAGUAAAAAGUUA	g2:g17:3mm:6	0.00199486	0.00592158	2.08e-30	0.00463811	0.5	1.13909	-0.0618477
UCCUGGAUGUCGAUGCAUAGUUAAUAGUUA	g2:g17:3mm:7	0.00323973	0.00431331	4.61e-18	0.00170391	0.5	0.441671	0.310702
UCCUGGAUGUCGAUGCAUAGAUAUUAGUUA	g2:g17:3mm:8	0.000685058	0.0142441	5e-18	0.0415026	0.5	9.48226	-1.19187
UCCUGGAUGUCGAUGCAUACAUUUUAGUUA	g2:g17:3mm:9	0.000640783	0.0108522	3.19e-22	0.0340977	0.5	7.76969	-0.255051
UCCUGGAUGUCGAUGCAUAGUAUUUAGUUA	g2:g17:cont:t1A	0.123618	0.0170247	0.0001	8.9e-05	0.697223	0.0281533	0.909936
UCCUGGAUGUCGAUGCAUAGUAUUUAGUUC	g2:g17:cont:t1C	0.065698	0.00913811	0.0001	8.97e-05	0.688228	0.0289772	0.936811
UCCUGGAUGUCGAUGCAUAGUAUUUAGUUG	g2:g17:cont:t1G	0.0775956	0.0134996	0.0001	0.000112842	0.634565	0.0332891	0.878529
UCCUGGAUGUCGAUGCAUAGUAUUUAGUUU	g2:g17:cont:t1U	0.090021	0.0109231	0.0001	7.88e-05	0.743047	0.0270088	0.943832
UCCUGGAUGUCGAUGCAUAGAUUUAGUUA	g2:g17:gb:10	0.0013677	0.00546665	6.11e-15	0.00700007	0.5	1.66356	0.328359
UCCUGGAUGUCGAUGCAUAUAUUUAGUUA	g2:g17:gb:11	0.00074976	0.00924664	1.24e-17	0.0243085	0.5	5.57542	-0.194302
UCCUGGAUGUCGAUGCAUGUAUUUAGUUA	g2:g17:gb:12	0.00100804	0.00844057	1.08e-14	0.0157003	0.5	3.65611	0.0221774
UCCUGGAUGUCGAUGCAAGUAUUUAGUUA	g2:g17:gb:13	0.00123967	0.00599439	2.02e-14	0.00867521	0.5	2.04703	0.388707
UCCUGGAUGUCGAUGCUAGUAUUUAGUUA	g2:g17:gb:14	0.000871367	0.00726528	5.7e-17	0.0160511	0.5	3.70813	0.183459
UCCUGGAUGUCGAUGAUAGUAUUUAGUUA	g2:g17:gb:15	0.00102935	0.00884253	1.8e-14	0.0160418	0.5	3.74024	-0.0268503
UCCUGGAUGUCGAUCAUAGUAUUUAGUUA	g2:g17:gb:16	0.0169549	0.00594514	0.0001	0.000249502	0.603249	0.0794894	0.692772
UCCUGGAUGUCGAUGCAUAGUAUUUAGUA	g2:g17:gb:2	0.0707931	0.0113339	0.0001	0.000103602	0.592029	0.028653	0.912857
UCCUGGAUGUCGAUGCAUAGUAUUUAGUA	g2:g17:gb:3	0.0707931	0.0113339	0.0001	0.000103602	0.592029	0.028653	0.912857
UCCUGGAUGUCGAUGCAUAGUAUUUAUUA	g2:g17:gb:4	0.00694508	0.00466762	1.58e-16	0.000607264	0.5	0.168731	0.508585
UCCUGGAUGUCGAUGCAUAGUAUUUGUUA	g2:g17:gb:5	0.00112324	0.0088865	1.51e-15	0.0145111	0.5	3.40161	-0.975295
UCCUGGAUGUCGAUGCAUAGUAUUAGUUA	g2:g17:gb:6	0.000512742	0.0156125	1.18e-16	0.0628597	0.5	14.2124	-0.449377
UCCUGGAUGUCGAUGCAUAGUAUUAGUUA	g2:g17:gb:7	0.000512742	0.0156125	1.18e-16	0.0628597	0.5	14.2124	-0.449377
UCCUGGAUGUCGAUGCAUAGUAUUAGUUA	g2:g17:gb:8	0.000512742	0.0156125	1.18e-16	0.0628597	0.5	14.2124	-0.449377
UCCUGGAUGUCGAUGCAUAGUUUUAGUUA	g2:g17:gb:9	0.000678655	0.0152695	3.53e-17	0.0449662	0.5	10.2697	0.0444033
UCCUGGAUGUCGAUGCAUAGUAAUUUAGUUA	g2:g17:tb:10:A	0.0246622	0.0080064	0.0001	0.000213318	0.569743	0.0622171	0.724351
UCCUGGAUGUCGAUGCAUAGUCAUUUAGUUA	g2:g17:tb:10:C	0.00452464	0.0040292	5.91e-17	0.000971811	0.5	0.261644	0.356996
UCCUGGAUGUCGAUGCAUAGUGAUUUAGUUA	g2:g17:tb:10:G	0.00445399	0.00439452	8.98e-19	0.00108486	0.5	0.291605	0.562144
UCCUGGAUGUCGAUGCAUAGUUAUUUAGUUA	g2:g17:tb:10:U	0.00685476	0.00366086	5.52e-18	0.000485059	0.5	0.134703	0.647598
UCCUGGAUGUCGAUGCAUAGAUAUUUAGUUA	g2:g17:tb:11:A	0.00287704	0.00344905	7.56e-18	0.00161908	0.5	0.413839	0.494201
UCCUGGAUGUCGAUGCAUAGCUAUUUAGUUA	g2:g17:tb:11:C	0.000546442	0.0173714	3.32e-17	0.0651964	0.5	14.7711	-1.00654
UCCUGGAUGUCGAUGCAUAGGUAUUUAGUUA	g2:g17:tb:11:G	0.00349514	0.00374707	1.36e-14	0.0013241	0.5	0.34632	0.60199
UCCUGGAUGUCGAUGCAUAGUUAUUUAGUUA	g2:g17:tb:11:U	0.00685476	0.00366086	5.52e-18	0.000485059	0.5	0.134703	0.647598
UCCUGGAUGUCGAUGCAUAAGUAUUUAGUUA	g2:g17:tb:12:A	0.000644768	0.0161256	2.16e-13	0.0503145	0.5	11.4677	-0.0477604
UCCUGGAUGUCGAUGCAUACGUAUUUAGUUA	g2:g17:tb:12:C	0.000665438	0.0138056	7.81e-15	0.0415696	0.5	9.48636	-0.315475
UCCUGGAUGUCGAUGCAUAGGUAUUUAGUUA	g2:g17:tb:12:G	0.00349514	0.00374707	1.36e-14	0.0013241	0.5	0.34632	0.60199
UCCUGGAUGUCGAUGCAUAUGUAUUUAGUUA	g2:g17:tb:12:U	0.00101022	0.00933622	5.95e-14	0.0173217	0.5	4.0342	0.290295
UCCUGGAUGUCGAUGCAUAAGUAUUUAGUUA	g2:g17:tb:13:A	0.000644768	0.0161256	2.16e-13	0.0503145	0.5	11.4677	-0.0477604
UCCUGGAUGUCGAUGCAUCAGUAUUUAGUUA	g2:g17:tb:13:C	0.00141272	0.0097731	1.39e-15	0.0120142	0.5	2.86221	-0.881158
UCCUGGAUGUCGAUGCAUGAGUAUUUAGUUA	g2:g17:tb:13:G	0.00104789	0.00911374	1.58e-14	0.0161838	0.5	3.77737	-0.12027
UCCUGGAUGUCGAUGCAUUAGUAUUUAGUUA	g2:g17:tb:13:U	0.00121669	0.00862131	5.18e-13	0.012768	0.5	3.00888	0.128534
UCCUGGAUGUCGAUGCAAUAGUAUUUAGUUA	g2:g17:tb:14:A	0.0049661	0.00229167	7.93e-05	0.000494689	0.5	0.131996	0.872544
UCCUGGAUGUCGAUGCACUAGUAUUUAGUUA	g2:g17:tb:14:C	0.000572717	0.0158074	1.7e-12	0.0563143	0.5	12.7792	-0.0943391
UCCUGGAUGUCGAUGCAGUAGUAUUUAGUUA	g2:g17:tb:14:G	0.000620436	0.0128837	7.91e-14	0.0419748	0.5	9.55284	0.176463
UCCUGGAUGUCGAUGCAUUAGUAUUUAGUUA	g2:g17:tb:14:U	0.00121669	0.00862131	5.18e-13	0.012768	0.5	3.00888	0.128534
UCCUGGAUGUCGAUGCAAUAGUAUUUAGUUA	g2:g17:tb:15:A	0.0049661	0.00229167	7.93e-05	0.000494689	0.5	0.131996	0.872544
UCCUGGAUGUCGAUGCCAUAGUAUUUAGUUA	g2:g17:tb:15:C	0.00490939	0.00340798	3.23e-17	0.000728897	0.5	0.197822	0.561296
UCCUGGAUGUCGAUGCGAUAGUAUUUAGUUA	g2:g17:tb:15:G	0.00186419	0.00483427	2.52e-16	0.00414681	0.5	1.01177	0.420336
UCCUGGAUGUCGAUGCUAUAGUAUUUAGUUA	g2:g17:tb:15:U	0.000951815	0.0105702	1.57e-13	0.0210495	0.5	4.88581	0.063
UCCUGGAUGUCGAUGACAUAGUAUUUAGUUA	g2:g17:tb:16:A	0.0150469	0.00591269	0.0001	0.000288293	0.508456	0.0780238	0.645997
UCCUGGAUGUCGAUGCCAUAGUAUUUAGUUA	g2:g17:tb:16:C	0.00490939	0.00340798	3.23e-17	0.000728897	0.5	0.197822	0.561296
UCCUGGAUGUCGAUGGCAUAGUAUUUAGUUA	g2:g17:tb:16:G	0.0676694	0.0144426	0.0001	0.000137882	0.643127	0.0415305	0.834906
UCCUGGAUGUCGAUGUCAUAGUAUUUAGUUA	g2:g17:tb:16:U	0.00669897	0.00371543	0.0001	0.000527542	0.500837	0.142728	0.680481
UCCUGGAUGUCGAUAGCAUAGUAUUUAGUUA	g2:g17:tb:17:A	0.045897	0.014	0.0001	0.000193193	0.583247	0.0542768	0.698323
UCCUGGAUGUCGAUCGCAUAGUAUUUAGUUA	g2:g17:tb:17:C	0.0383998	0.0094148	0.0001	0.000154854	0.649742	0.0492787	0.830857
UCCUGGAUGUCGAUGGCAUAGUAUUUAGUUA	g2:g17:tb:17:G	0.0676694	0.0144426	0.0001	0.000137882	0.643127	0.0415305	0.834906
UCCUGGAUGUCGAUUGCAUAGUAUUUAGUUA	g2:g17:tb:17:U	0.0899571	0.0116638	0.0001	8.42e-05	0.679038	0.0263756	0.934239
UCCUGGAUGUCGAUGCAUAGUAUUUAGUAUA	g2:g17:tb:3:A	0.097682	0.0163583	0.0001	0.000108606	0.625901	0.0312475	0.883803
UCCUGGAUGUCGAUGCAUAGUAUUUAGUCUA	g2:g17:tb:3:C	0.0114657	0.00545836	1.19e-16	0.000362247	0.5	0.100832	0.370307
UCCUGGAUGUCGAUGCAUAGUAUUUAGUGUA	g2:g17:tb:3:G	0.149312	0.0447866	9.8e-05	0.000193211	0.5	0.043349	0.560768
UCCUGGAUGUCGAUGCAUAGUAUUUAGUUUA	g2:g17:tb:3:U	0.0871349	0.0135999	0.0001	0.000101321	0.743774	0.0348346	0.908009
UCCUGGAUGUCGAUGCAUAGUAUUUAGAUUA	g2:g17:tb:4:A	0.0599445	0.015659	1.33e-17	0.000162023	0.5	0.0395248	0.680109
UCCUGGAUGUCGAUGCAUAGUAUUUAGCUUA	g2:g17:tb:4:C	0.0496377	0.0138637	4.05e-21	0.000171305	0.5	0.0423853	0.603116
UCCUGGAUGUCGAUGCAUAGUAUUUAGGUUA	g2:g17:tb:4:G	0.0911483	0.0158686	0.0001	0.000112993	0.582695	0.0303681	0.880226
UCCUGGAUGUCGAUGCAUAGUAUUUAGUUUA	g2:g17:tb:4:U	0.0871349	0.0135999	0.0001	0.000101321	0.743774	0.0348346	0.908009
UCCUGGAUGUCGAUGCAUAGUAUUUAAGUUA	g2:g17:tb:5:A	0.144908	0.0190617	0.0001	8.48e-05	0.658176	0.0250824	0.914785
UCCUGGAUGUCGAUGCAUAGUAUUUACGUUA	g2:g17:tb:5:C	0.158425	0.0325114	0.0001	0.000132203	0.550453	0.0324991	0.79204
UCCUGGAUGUCGAUGCAUAGUAUUUAGGUUA	g2:g17:tb:5:G	0.0911483	0.0158686	0.0001	0.000112993	0.582695	0.0303681	0.880226
UCCUGGAUGUCGAUGCAUAGUAUUUAUGUUA	g2:g17:tb:5:U	0.105733	0.0218709	1.26e-05	0.000130139	0.5	0.0306499	0.777174
UCCUGGAUGUCGAUGCAUAGUAUUUAAGUUA	g2:g17:tb:6:A	0.144908	0.0190617	0.0001	8.48e-05	0.658176	0.0250824	0.914785
UCCUGGAUGUCGAUGCAUAGUAUUUCAGUUA	g2:g17:tb:6:C	0.107531	0.0253042	0.0001	0.00015237	0.5	0.0348505	0.723971
UCCUGGAUGUCGAUGCAUAGUAUUUGAGUUA	g2:g17:tb:6:G	0.124608	0.0266578	0.0001	0.000138173	0.548884	0.034408	0.813706
UCCUGGAUGUCGAUGCAUAGUAUUUUAGUUA	g2:g17:tb:6:U	0.0747383	0.00875499	0.0001	7.59e-05	0.73553	0.0260113	0.952345
UCCUGGAUGUCGAUGCAUAGUAUUAUAGUUA	g2:g17:tb:7:A	0.122609	0.0214502	0.0001	0.000113022	0.625355	0.0320968	0.863476
UCCUGGAUGUCGAUGCAUAGUAUUCUAGUUA	g2:g17:tb:7:C	0.115244	0.0234235	0.0001	0.000131441	0.554073	0.0331903	0.825826
UCCUGGAUGUCGAUGCAUAGUAUUGUAGUUA	g2:g17:tb:7:G	0.0505184	0.0164315	5.64e-25	0.000199688	0.5	0.0493368	0.532688
UCCUGGAUGUCGAUGCAUAGUAUUUUAGUUA	g2:g17:tb:7:U	0.0747383	0.00875499	0.0001	7.59e-05	0.73553	0.0260113	0.952345
UCCUGGAUGUCGAUGCAUAGUAUAUUAGUUA	g2:g17:tb:8:A	0.071265	0.0152578	0.0001	0.000138577	0.670356	0.0433807	0.843005
UCCUGGAUGUCGAUGCAUAGUAUCUUAGUUA	g2:g17:tb:8:C	0.0691539	0.0134148	0.0001	0.000125426	0.674597	0.0395784	0.848871
UCCUGGAUGUCGAUGCAUAGUAUGUUAGUUA	g2:g17:tb:8:G	0.0346978	0.00755539	0.0001	0.000137915	0.658102	0.0449049	0.894238
UCCUGGAUGUCGAUGCAUAGUAUUUUAGUUA	g2:g17:tb:8:U	0.0747383	0.00875499	0.0001	7.59e-05	0.73553	0.0260113	0.952345
UCCUGGAUGUCGAUGCAUAGUAAUUUAGUUA	g2:g17:tb:9:A	0.0246622	0.0080064	0.0001	0.000213318	0.569743	0.0622171	0.724351
UCCUGGAUGUCGAUGCAUAGUACUUUAGUUA	g2:g17:tb:9:C	0.0153409	0.00388409	0.0001	0.000184809	0.550431	0.0540815	0.885098
UCCUGGAUGUCGAUGCAUAGUAGUUUAGUUA	g2:g17:tb:9:G	0.0200925	0.00502849	0.0001	0.000171133	0.607235	0.0541745	0.885084
UCCUGGAUGUCGAUGCAUAGUAUUUUAGUUA	g2:g17:tb:9:U	0.0747383	0.00875499	0.0001	7.59e-05	0.73553	0.0260113	0.952345
UCCUGGAUGUCGUUGCAUAGAAUUUAGUUA	g2:g18:1mm:10:AA	0.0045818	0.00353377	6.25e-17	0.000836666	0.5	0.225548	0.361301
UCCUGGAUGUCGUUGCAUAGCAUUUAGUUA	g2:g18:1mm:10:AC	0.0206379	0.00703707	0.0001	0.000231816	0.5	0.0602906	0.723352
UCCUGGAUGUCGUUGCAUAGGAUUUAGUUA	g2:g18:1mm:10:AG	0.00141064	0.00575646	2.67e-14	0.00708961	0.5	1.68881	0.356329
UCCUGGAUGUCGUUGCAUAAUAUUUAGUUA	g2:g18:1mm:11:CA	0.0662384	0.0165532	0.0001	0.000161299	0.568474	0.042998	0.81294
UCCUGGAUGUCGUUGCAUACUAUUUAGUUA	g2:g18:1mm:11:CC	0.0161138	0.00518256	0.0001	0.000231801	0.5	0.0614235	0.740374
UCCUGGAUGUCGUUGCAUAUUAUUUAGUUA	g2:g18:1mm:11:CU	0.0246347	0.00613019	0.0001	0.000163542	0.626093	0.0524224	0.877324
UCCUGGAUGUCGUUGCAUCGUAUUUAGUUA	g2:g18:1mm:12:UC	0.0281273	0.00739936	0.0001	0.000169589	0.607624	0.0520797	0.832821
UCCUGGAUGUCGUUGCAUGGUAUUUAGUUA	g2:g18:1mm:12:UG	0.0353708	0.0104051	0.0001	0.000186168	0.547652	0.050345	0.772844
UCCUGGAUGUCGUUGCAUUGUAUUUAGUUA	g2:g18:1mm:12:UU	0.0197414	0.00478422	0.0001	0.000166362	0.563327	0.0489265	0.903893
UCCUGGAUGUCGUUGCAAAGUAUUUAGUUA	g2:g18:1mm:13:AA	0.0181459	0.00474731	0.0001	0.000183111	0.652023	0.0627437	0.884919
UCCUGGAUGUCGUUGCACAGUAUUUAGUUA	g2:g18:1mm:13:AC	0.0898901	0.0114327	0.0001	8.26e-05	0.758708	0.0289089	0.936305
UCCUGGAUGUCGUUGCAGAGUAUUUAGUUA	g2:g18:1mm:13:AG	0.0117312	0.00429987	0.0001	0.000288325	0.587062	0.0912126	0.793119
UCCUGGAUGUCGUUGCCUAGUAUUUAGUUA	g2:g18:1mm:14:UC	0.055608	0.00942067	0.0001	0.000108344	0.687096	0.035311	0.906022
UCCUGGAUGUCGUUGCGUAGUAUUUAGUUA	g2:g18:1mm:14:UG	0.0164218	0.00590625	0.0001	0.000257972	0.52186	0.0712565	0.803668
UCCUGGAUGUCGUUGCUUAGUAUUUAGUUA	g2:g18:1mm:14:UU	0.0856581	0.0112712	0.0001	8.54e-05	0.710767	0.028088	0.935056
UCCUGGAUGUCGUUGAAUAGUAUUUAGUUA	g2:g18:1mm:15:GA	0.081733	0.0155221	0.0001	0.000123261	0.667165	0.0381314	0.861624
UCCUGGAUGUCGUUGGAUAGUAUUUAGUUA	g2:g18:1mm:15:GG	0.0108219	0.00421906	1.42e-17	0.000301928	0.5	0.0841663	0.662181
UCCUGGAUGUCGUUGUAUAGUAUUUAGUUA	g2:g18:1mm:15:GU	0.150862	0.0170086	0.0001	7.27e-05	0.780474	0.0254133	0.936258
UCCUGGAUGUCGUUACAUAGUAUUUAGUUA	g2:g18:1mm:16:CA	0.105402	0.0113108	0.0001	6.95e-05	0.783832	0.0249491	0.951718
UCCUGGAUGUCGUUCCAUAGUAUUUAGUUA	g2:g18:1mm:16:CC	0.00992089	0.00410298	1.62e-18	0.0003292	0.5	0.0919033	0.669682
UCCUGGAUGUCGUUUCAUAGUAUUUAGUUA	g2:g18:1mm:16:CU	0.0434074	0.00826365	0.0001	0.000120362	0.690731	0.0402473	0.906237
UCCUGGAUGUCGUAGCAUAGUAUUUAGUUA	g2:g18:1mm:17:AA	0.0554326	0.0105639	0.0001	0.000121854	0.650039	0.0375809	0.878359
UCCUGGAUGUCGUCGCAUAGUAUUUAGUUA	g2:g18:1mm:17:AC	0.0893133	0.0118198	0.0001	8.59e-05	0.712314	0.0282511	0.933831
UCCUGGAUGUCGUGGCAUAGUAUUUAGUUA	g2:g18:1mm:17:AG	0.0440923	0.0110701	0.0001	0.000158801	0.615667	0.0472629	0.821611
UCCUGGAUGUCGAUGCAUAGUAUUUAGUUA	g2:g18:1mm:18:AA	0.123618	0.0170247	0.0001	8.9e-05	0.697223	0.0281533	0.909936
UCCUGGAUGUCGCUGCAUAGUAUUUAGUUA	g2:g18:1mm:18:AC	0.0515975	0.0094685	0.0001	0.000116866	0.64733	0.0360875	0.904499
UCCUGGAUGUCGGUGCAUAGUAUUUAGUUA	g2:g18:1mm:18:AG	0.0896835	0.0112785	0.0001	8.16e-05	0.717995	0.027054	0.936637
UCCUGGAUGUCGUUGCAUAGUAUUUAGUAA	g2:g18:1mm:2:AA	0.190503	0.0301175	0.0001	0.00010155	0.575151	0.0257408	0.865798
UCCUGGAUGUCGUUGCAUAGUAUUUAGUCA	g2:g18:1mm:2:AC	0.145763	0.023869	0.0001	0.000105571	0.621486	0.0294701	0.876182
UCCUGGAUGUCGUUGCAUAGUAUUUAGUGA	g2:g18:1mm:2:AG	0.193086	0.0339866	0.0001	0.000113022	0.528485	0.0262987	0.832533
UCCUGGAUGUCGUUGCAUAGUAUUUAGAUA	g2:g18:1mm:3:AA	0.0436028	0.0167171	1.36e-25	0.000233816	0.5	0.0585115	0.414483
UCCUGGAUGUCGUUGCAUAGUAUUUAGCUA	g2:g18:1mm:3:AC	0.000459952	0.0186216	1.04e-16	0.0844506	0.5	19.0321	-0.42639
UCCUGGAUGUCGUUGCAUAGUAUUUAGGUA	g2:g18:1mm:3:AG	0.0111843	0.00617879	6.34e-22	0.000423547	0.5	0.117975	0.556035
UCCUGGAUGUCGUUGCAUAGUAUUUAAUUA	g2:g18:1mm:4:CA	0.035894	0.012721	1.22e-16	0.000216013	0.5	0.0550858	0.619225
UCCUGGAUGUCGUUGCAUAGUAUUUACUUA	g2:g18:1mm:4:CC	0.0016127	0.00773448	1.06e-24	0.00802644	0.5	1.93292	0.137548
UCCUGGAUGUCGUUGCAUAGUAUUUAUUUA	g2:g18:1mm:4:CU	0.0343755	0.0113529	1.75e-16	0.000201614	0.5	0.0516395	0.734001
UCCUGGAUGUCGUUGCAUAGUAUUUCGUUA	g2:g18:1mm:5:UC	0.0161792	0.00759268	6.61e-21	0.000324647	0.5	0.0889054	0.305066
UCCUGGAUGUCGUUGCAUAGUAUUUGGUUA	g2:g18:1mm:5:UG	0.145172	0.0305726	0.0001	0.000135776	0.601231	0.0366767	0.795843
UCCUGGAUGUCGUUGCAUAGUAUUUUGUUA	g2:g18:1mm:5:UU	0.194329	0.0435793	0.0001	0.00014397	0.5	0.0316795	0.693823
UCCUGGAUGUCGUUGCAUAGUAUUAAGUUA	g2:g18:1mm:6:AA	0.142123	0.0278392	0.0001	0.000126314	0.560716	0.0318667	0.837364
UCCUGGAUGUCGUUGCAUAGUAUUCAGUUA	g2:g18:1mm:6:AC	0.0553221	0.0184378	2.15e-16	0.000205721	0.5	0.0504704	0.539709
UCCUGGAUGUCGUUGCAUAGUAUUGAGUUA	g2:g18:1mm:6:AG	0.031216	0.0106262	7.55e-17	0.000209054	0.5	0.0540743	0.597446
UCCUGGAUGUCGUUGCAUAGUAUAUAGUUA	g2:g18:1mm:7:AA	0.155333	0.0280776	0.0001	0.000116468	0.570244	0.0297014	0.847682
UCCUGGAUGUCGUUGCAUAGUAUCUAGUUA	g2:g18:1mm:7:AC	0.110011	0.0191591	0.0001	0.000112719	0.587772	0.0302707	0.884355
UCCUGGAUGUCGUUGCAUAGUAUGUAGUUA	g2:g18:1mm:7:AG	0.0149895	0.00737844	5.81e-22	0.00034731	0.5	0.0955525	0.0428593
UCCUGGAUGUCGUUGCAUAGUAAUUAGUUA	g2:g18:1mm:8:AA	0.116371	0.0222171	0.0001	0.000123444	0.579984	0.0326109	0.843151
UCCUGGAUGUCGUUGCAUAGUACUUAGUUA	g2:g18:1mm:8:AC	0.0398783	0.0112426	0.0001	0.000178033	0.5	0.0434381	0.780597
UCCUGGAUGUCGUUGCAUAGUAGUUAGUUA	g2:g18:1mm:8:AG	0.0129588	0.00516489	2.05e-05	0.00029507	0.5	0.0812253	0.71972
UCCUGGAUGUCGUUGCAUAGUCUUUAGUUA	g2:g18:1mm:9:UC	0.0285524	0.00838569	0.0001	0.000188993	0.546742	0.0521449	0.781168
UCCUGGAUGUCGUUGCAUAGUGUUUAGUUA	g2:g18:1mm:9:UG	0.0460974	0.0100459	0.0001	0.000138048	0.630384	0.0419025	0.87982
UCCUGGAUGUCGUUGCAUAGUUUUUAGUUA	g2:g18:1mm:9:UU	0.00523645	0.0045452	3.81e-14	0.000884628	0.5	0.241472	0.658911
UCCUGGAUGUCGUUGCAUACAAUUUAGUUA	g2:g18:2mm:10:11	0.00223336	0.00504354	3.41e-18	0.00338573	0.5	0.841193	-0.0858359
UCCUGGAUGUCGUUGCAUUGAAUUUAGUUA	g2:g18:2mm:10:12	0.00139711	0.00614675	7.83e-17	0.00766296	0.5	1.82404	0.345827
UCCUGGAUGUCGUUGCAAAGAAUUUAGUUA	g2:g18:2mm:10:13	0.00111171	0.00911193	1.19e-23	0.0150666	0.5	3.52952	0.124164
UCCUGGAUGUCGUUGCUUAGAAUUUAGUUA	g2:g18:2mm:10:14	0.000815829	0.0091002	2.08e-15	0.0217058	0.5	4.99807	0.0155755
UCCUGGAUGUCGUUGGAUAGAAUUUAGUUA	g2:g18:2mm:10:15	1.49e-10	0.0166862	1.44e-09	3428665045	0.5	5.58614e+07	-0.0863847
UCCUGGAUGUCGUUCCAUAGAAUUUAGUUA	g2:g18:2mm:10:16	0.000733853	0.0116083	7.9e-21	0.0312753	0.5	7.16653	-2.09082
UCCUGGAUGUCGUAGCAUAGAAUUUAGUUA	g2:g18:2mm:10:17	0.0012985	0.00595122	1.27e-13	0.00813173	0.5	1.9251	0.532196
UCCUGGAUGUCGAUGCAUAGAAUUUAGUUA	g2:g18:2mm:10:18	0.0056988	0.00255258	1.54e-15	0.000439496	0.5	0.120766	0.765522
UCCUGGAUGUCGUUGCAUUCUAUUUAGUUA	g2:g18:2mm:11:12	0.00110053	0.00923107	5.23e-18	0.0154517	0.5	3.61741	0.073392
UCCUGGAUGUCGUUGCAAACUAUUUAGUUA	g2:g18:2mm:11:13	0.000523464	0.0152586	1.71e-21	0.0600503	0.5	13.5861	-0.57972
UCCUGGAUGUCGUUGCUUACUAUUUAGUUA	g2:g18:2mm:11:14	0.00175217	0.00794332	1.5e-27	0.00739673	0.5	1.79435	0.334106
UCCUGGAUGUCGUUGGAUACUAUUUAGUUA	g2:g18:2mm:11:15	3.09e-05	0.0804676	0.0001	5.97793	1	2594.26	0.011742
UCCUGGAUGUCGUUCCAUACUAUUUAGUUA	g2:g18:2mm:11:16	0.00189442	0.00622576	2.46e-30	0.00522695	0.5	1.27726	-0.448574
UCCUGGAUGUCGUAGCAUACUAUUUAGUUA	g2:g18:2mm:11:17	0.00266588	0.00401606	6.79e-37	0.00210295	0.5	0.532792	0.258831
UCCUGGAUGUCGAUGCAUACUAUUUAGUUA	g2:g18:2mm:11:18	0.0178115	0.0056068	6.71e-05	0.000218449	0.5	0.0581092	0.749009
UCCUGGAUGUCGUUGCAAUGUAUUUAGUUA	g2:g18:2mm:12:13	0.0017093	0.00627825	4.45e-15	0.00603963	0.575283	1.68198	0.558276
UCCUGGAUGUCGUUGCUUUGUAUUUAGUUA	g2:g18:2mm:12:14	0.00190918	0.00581455	2.1e-16	0.00483129	0.5	1.18146	0.553177
UCCUGGAUGUCGUUGGAUUGUAUUUAGUUA	g2:g18:2mm:12:15	1.28e-17	0.000243986	0.0001	0	0.5	0	-0.513883
UCCUGGAUGUCGUUCCAUUGUAUUUAGUUA	g2:g18:2mm:12:16	0.000708725	0.0114673	1.94e-20	0.0321475	0.5	7.35532	-0.24804
UCCUGGAUGUCGUAGCAUUGUAUUUAGUUA	g2:g18:2mm:12:17	0.00324616	0.00444936	3.45e-18	0.00175256	0.5	0.454388	0.352959
UCCUGGAUGUCGAUGCAUUGUAUUUAGUUA	g2:g18:2mm:12:18	0.00910052	0.0036928	0.0001	0.000345649	0.541408	0.101448	0.770916
UCCUGGAUGUCGUUGCUAAGUAUUUAGUUA	g2:g18:2mm:13:14	0.00347275	0.00399051	7.08e-06	0.00142623	0.5	0.372269	0.704471
UCCUGGAUGUCGUUGGAAAGUAUUUAGUUA	g2:g18:2mm:13:15	3.76e-05	0.0757683	0.0001	4.61877	1	2005.44	0.0248204
UCCUGGAUGUCGUUCCAAAGUAUUUAGUUA	g2:g18:2mm:13:16	0.000562202	0.0137829	5.35e-18	0.0501234	0.5	11.367	-1.20462
UCCUGGAUGUCGUAGCAAAGUAUUUAGUUA	g2:g18:2mm:13:17	0.00343061	0.00372703	8.73e-17	0.00135366	0.5	0.353272	0.592216
UCCUGGAUGUCGAUGCAAAGUAUUUAGUUA	g2:g18:2mm:13:18	0.0086304	0.00263955	0.0001	0.000265215	0.591595	0.0850817	0.881789
UCCUGGAUGUCGUUGGUUAGUAUUUAGUUA	g2:g18:2mm:14:15	0.0020373	0.0062075	1.83e-28	0.00472546	0.5	1.16299	0.247354
UCCUGGAUGUCGUUCCUUAGUAUUUAGUUA	g2:g18:2mm:14:16	0.000879353	0.0101941	7.94e-18	0.0222828	0.5	5.15019	-0.742369
UCCUGGAUGUCGUAGCUUAGUAUUUAGUUA	g2:g18:2mm:14:17	0.0117745	0.00462135	0.0001	0.000308404	0.5	0.0830841	0.72101
UCCUGGAUGUCGAUGCUUAGUAUUUAGUUA	g2:g18:2mm:14:18	0.0189533	0.00535437	0.0001	0.000195726	0.696883	0.0714412	0.884147
UCCUGGAUGUCGUUCGAUAGUAUUUAGUUA	g2:g18:2mm:15:16	0.000990421	0.00951721	1.75e-14	0.0180791	0.5	4.20576	0.375163
UCCUGGAUGUCGUAGGAUAGUAUUUAGUUA	g2:g18:2mm:15:17	0.00185708	0.00409521	3e-18	0.00353077	0.5	0.861151	0.67323
UCCUGGAUGUCGAUGGAUAGUAUUUAGUUA	g2:g18:2mm:15:18	0.0431364	0.00757582	0.0001	0.000111019	0.627549	0.033747	0.915513
UCCUGGAUGUCGUACCAUAGUAUUUAGUUA	g2:g18:2mm:16:17	0.01676	0.00474665	0.0001	0.000202102	0.566175	0.0604799	0.834351
UCCUGGAUGUCGAUCCAUAGUAUUUAGUUA	g2:g18:2mm:16:18	0.00686336	0.00388992	6.56e-18	0.000514506	0.5	0.142888	0.274534
UCCUGGAUGUCGAAGCAUAGUAUUUAGUUA	g2:g18:2mm:17:18	0.0359111	0.00669756	0.0001	0.000117966	0.610769	0.0355238	0.916877
UCCUGGAUGUCGUUGCAUAGAAUUUAGUAA	g2:g18:2mm:2:10	0.00115264	0.006131	3.45e-18	0.00970172	0.5	2.27803	0.157901
UCCUGGAUGUCGUUGCAUACUAUUUAGUAA	g2:g18:2mm:2:11	0.00197589	0.00590476	5.18e-35	0.00468493	0.5	1.14951	-0.676702
UCCUGGAUGUCGUUGCAUUGUAUUUAGUAA	g2:g18:2mm:2:12	0.00215953	0.00527071	2.88e-28	0.00370576	0.5	0.917469	0.126537
UCCUGGAUGUCGUUGCAAAGUAUUUAGUAA	g2:g18:2mm:2:13	0.0183412	0.00611783	1.77e-05	0.000225408	0.5	0.060829	0.73856
UCCUGGAUGUCGUUGCUUAGUAUUUAGUAA	g2:g18:2mm:2:14	0.0495214	0.019734	6.61e-05	0.000250207	0.5	0.060558	0.609409
UCCUGGAUGUCGUUGGAUAGUAUUUAGUAA	g2:g18:2mm:2:15	9.86e-05	0.0265152	0.0001	0.609095	1	265.545	-0.0834988
UCCUGGAUGUCGUUCCAUAGUAUUUAGUAA	g2:g18:2mm:2:16	0.00120094	0.00858239	2.33e-23	0.0129156	0.5	3.04096	-1.3834
UCCUGGAUGUCGUAGCAUAGUAUUUAGUAA	g2:g18:2mm:2:17	0.0538175	0.0104471	0.0001	0.000123915	0.578064	0.0340594	0.880748
UCCUGGAUGUCGAUGCAUAGUAUUUAGUAA	g2:g18:2mm:2:18	0.107568	0.0150413	0.0001	9.05e-05	0.63808	0.026427	0.909348
UCCUGGAUGUCGUUGCAUAGUAUUUAGAAA	g2:g18:2mm:2:3	0.0204474	0.00985741	1.57e-21	0.000315724	0.5	0.0849893	-0.61966
UCCUGGAUGUCGUUGCAUAGUAUUUACUAA	g2:g18:2mm:2:4	0.000902109	0.0105393	8.52e-22	0.0223577	0.5	5.17439	-0.580227
UCCUGGAUGUCGUUGCAUAGUAUUUUGUAA	g2:g18:2mm:2:5	0.0016121	0.00692222	7.44e-27	0.00718698	0.5	1.7307	0.0282449
UCCUGGAUGUCGUUGCAUAGUAUUAAGUAA	g2:g18:2mm:2:6	0.0273467	0.0123557	3.78e-24	0.000281334	0.5	0.073747	0.384848
UCCUGGAUGUCGUUGCAUAGUAUAUAGUAA	g2:g18:2mm:2:7	0.0525722	0.0176027	8.59e-27	0.00020604	0.5	0.0507451	0.282787
UCCUGGAUGUCGUUGCAUAGUAAUUAGUAA	g2:g18:2mm:2:8	0.0578999	0.0133504	3.54e-18	0.00014272	0.5	0.0348994	0.798577
UCCUGGAUGUCGUUGCAUAGUUUUUAGUAA	g2:g18:2mm:2:9	0.00481042	0.00396024	3.87e-18	0.000872736	0.5	0.236404	0.482082
UCCUGGAUGUCGUUGCAUAGAAUUUAGAUA	g2:g18:2mm:3:10	0.000306006	0.0249165	1.26e-16	0.175069	0.5	39.0785	0.0593303
UCCUGGAUGUCGUUGCAUACUAUUUAGAUA	g2:g18:2mm:3:11	0.000480695	0.0170749	7.92e-20	0.0737935	0.5	16.6516	-0.609386
UCCUGGAUGUCGUUGCAUUGUAUUUAGAUA	g2:g18:2mm:3:12	0.000738583	0.0101058	9.44e-21	0.0270278	0.5	6.19499	-0.345586
UCCUGGAUGUCGUUGCAAAGUAUUUAGAUA	g2:g18:2mm:3:13	0.00273299	0.00425563	2.42e-34	0.00215068	0.5	0.546444	0.304376
UCCUGGAUGUCGUUGCUUAGUAUUUAGAUA	g2:g18:2mm:3:14	0.0161653	0.0056983	2.07e-18	0.00024391	0.5	0.0667989	0.639211
UCCUGGAUGUCGUUGGAUAGUAUUUAGAUA	g2:g18:2mm:3:15	1.46e-11	0.00140552	3.29e-13	2.22105e+07	0.5	4.75807e+07	-0.283916
UCCUGGAUGUCGUUCCAUAGUAUUUAGAUA	g2:g18:2mm:3:16	0.00133737	0.00812209	3.23e-28	0.0106969	0.5	2.53784	-0.254899
UCCUGGAUGUCGUAGCAUAGUAUUUAGAUA	g2:g18:2mm:3:17	0.0131538	0.00475691	7.95e-19	0.000264405	0.5	0.0732272	0.633177
UCCUGGAUGUCGAUGCAUAGUAUUUAGAUA	g2:g18:2mm:3:18	0.0383854	0.0108694	3.78e-18	0.000172394	0.5	0.0436691	0.688556
UCCUGGAUGUCGUUGCAUAGUAUUUACAUA	g2:g18:2mm:3:4	0.00164781	0.00670429	1.55e-21	0.00676547	0.5	1.63228	0.308178
UCCUGGAUGUCGUUGCAUAGUAUUUUGAUA	g2:g18:2mm:3:5	0.00114633	0.0110598	1.09e-20	0.0176185	0.5	4.13547	0.162786
UCCUGGAUGUCGUUGCAUAGUAUUAAGAUA	g2:g18:2mm:3:6	0.00319917	0.00499546	2.59e-41	0.00201007	0.5	0.520252	-0.734403
UCCUGGAUGUCGUUGCAUAGUAUAUAGAUA	g2:g18:2mm:3:7	0.00104353	0.0112011	7.01e-20	0.0199902	0.5	4.66465	-0.453466
UCCUGGAUGUCGUUGCAUAGUAAUUAGAUA	g2:g18:2mm:3:8	0.00186547	0.00784927	1.52e-29	0.00672689	0.5	1.64138	-2.26871
UCCUGGAUGUCGUUGCAUAGUUUUUAGAUA	g2:g18:2mm:3:9	0.000820539	0.0130304	2.86e-14	0.0308735	0.5	7.11103	0.239149
UCCUGGAUGUCGUUGCAUAGAAUUUACUUA	g2:g18:2mm:4:10	0.000259897	0.0240525	1.8e-18	0.2008	0.5	44.6922	-0.00101076
UCCUGGAUGUCGUUGCAUACUAUUUACUUA	g2:g18:2mm:4:11	0.000471709	0.0136674	7.67e-17	0.0602989	0.5	13.599	-0.615182
UCCUGGAUGUCGUUGCAUUGUAUUUACUUA	g2:g18:2mm:4:12	2.35e-11	0.00299086	2.97e-13	1.95945e+07	0.5	6.38749e+07	-0.00773445
UCCUGGAUGUCGUUGCAAAGUAUUUACUUA	g2:g18:2mm:4:13	0.000317599	0.0218015	1.92e-14	0.147255	0.5	32.8937	0.0894833
UCCUGGAUGUCGUUGCUUAGUAUUUACUUA	g2:g18:2mm:4:14	0.00372088	0.00408624	2.05e-42	0.00131651	0.5	0.346871	0.272162
UCCUGGAUGUCGUUGGAUAGUAUUUACUUA	g2:g18:2mm:4:15	1.44e-12	0.00016128	1.42e-14	2.23615e+07	0.5	4.24894e+07	-1.44154
UCCUGGAUGUCGUUCCAUAGUAUUUACUUA	g2:g18:2mm:4:16	0.00151847	0.00755408	7.1e-32	0.00847142	0.5	2.02982	-1.37513
UCCUGGAUGUCGUAGCAUAGUAUUUACUUA	g2:g18:2mm:4:17	0.00500188	0.00457477	4.65e-16	0.000952039	0.5	0.258828	-0.544047
UCCUGGAUGUCGAUGCAUAGUAUUUACUUA	g2:g18:2mm:4:18	0.0276007	0.0100551	4.46e-23	0.000226579	0.5	0.0593394	0.303178
UCCUGGAUGUCGUUGCAUAGUAUUUUCUUA	g2:g18:2mm:4:5	0.00557981	0.0034618	1.89e-18	0.00061446	0.5	0.168581	0.581043
UCCUGGAUGUCGUUGCAUAGUAUUAACUUA	g2:g18:2mm:4:6	0.000358205	0.017521	3.99e-17	0.104091	0.5	23.311	-0.498835
UCCUGGAUGUCGUUGCAUAGUAUAUACUUA	g2:g18:2mm:4:7	0.000422468	0.0156717	7.7e-16	0.0779509	0.5	17.5267	0.0387892
UCCUGGAUGUCGUUGCAUAGUAAUUACUUA	g2:g18:2mm:4:8	0.000116435	0.0237274	0.0001	0.459812	1	200.691	0.195699
UCCUGGAUGUCGUUGCAUAGUUUUUACUUA	g2:g18:2mm:4:9	0.000630731	0.0125924	2.53e-14	0.040275	0.5	9.1717	0.233172
UCCUGGAUGUCGUUGCAUAGAAUUUUGUUA	g2:g18:2mm:5:10	0.000367871	0.0210206	5.9e-16	0.12137	0.5	27.1969	-0.187345
UCCUGGAUGUCGUUGCAUACUAUUUUGUUA	g2:g18:2mm:5:11	0.00109122	0.00927841	5.38e-21	0.0156912	0.5	3.67153	-0.775687
UCCUGGAUGUCGUUGCAUUGUAUUUUGUUA	g2:g18:2mm:5:12	0.00230669	0.00679906	1.32e-31	0.00436449	0.5	1.08811	0.164194
UCCUGGAUGUCGUUGCAAAGUAUUUUGUUA	g2:g18:2mm:5:13	0.00920229	0.00563485	1.24e-18	0.000499609	0.5	0.139546	0.483393
UCCUGGAUGUCGUUGCUUAGUAUUUUGUUA	g2:g18:2mm:5:14	0.0540852	0.0157144	3.53e-05	0.000181341	0.5	0.0440397	0.733608
UCCUGGAUGUCGUUGGAUAGUAUUUUGUUA	g2:g18:2mm:5:15	4.49e-05	0.0962774	0.0001	4.90493	1	2130.81	-0.0371208
UCCUGGAUGUCGUUCCAUAGUAUUUUGUUA	g2:g18:2mm:5:16	0.000759487	0.0147806	4.42e-17	0.0382865	0.5	8.78653	-0.169701
UCCUGGAUGUCGUAGCAUAGUAUUUUGUUA	g2:g18:2mm:5:17	0.0314303	0.0101176	7.21e-18	0.000197585	0.5	0.0510722	0.683233
UCCUGGAUGUCGAUGCAUAGUAUUUUGUUA	g2:g18:2mm:5:18	0.0682438	0.0156777	0.0001	0.000148463	0.516472	0.0358938	0.838521
UCCUGGAUGUCGUUGCAUAGUAUUAUGUUA	g2:g18:2mm:5:6	0.156153	0.0453063	4.01e-20	0.000181062	0.5	0.0417615	0.259691
UCCUGGAUGUCGUUGCAUAGUAUAUUGUUA	g2:g18:2mm:5:7	0.0458439	0.0168468	2.66e-24	0.000224522	0.5	0.055932	0.469853
UCCUGGAUGUCGUUGCAUAGUAAUUUGUUA	g2:g18:2mm:5:8	0.00776354	0.0050246	1.38e-18	0.000560527	0.5	0.156288	0.0883833
UCCUGGAUGUCGUUGCAUAGUUUUUUGUUA	g2:g18:2mm:5:9	0.00172429	0.00712134	2.76e-18	0.00677266	0.5	1.64058	0.361046
UCCUGGAUGUCGUUGCAUAGAAUUAAGUUA	g2:g18:2mm:6:10	0.000478289	0.0165652	3.18e-16	0.0719851	0.5	16.2412	-0.150727
UCCUGGAUGUCGUUGCAUACUAUUAAGUUA	g2:g18:2mm:6:11	0.000875848	0.00901402	1.62e-17	0.0197956	0.5	4.57437	0.293774
UCCUGGAUGUCGUUGCAUUGUAUUAAGUUA	g2:g18:2mm:6:12	0.00139685	0.00760107	7.21e-25	0.00947822	0.5	2.2561	-0.313951
UCCUGGAUGUCGUUGCAAAGUAUUAAGUUA	g2:g18:2mm:6:13	0.00940075	0.00443672	3.93e-18	0.000382345	0.5	0.106786	0.573681
UCCUGGAUGUCGUUGCUUAGUAUUAAGUUA	g2:g18:2mm:6:14	0.0299548	0.00989607	2.06e-19	0.000203622	0.5	0.0528908	0.60902
UCCUGGAUGUCGUUGGAUAGUAUUAAGUUA	g2:g18:2mm:6:15	2.2e-11	0.00189354	7.54e-13	2.50484e+07	0.5	4.3303e+07	-0.799591
UCCUGGAUGUCGUUCCAUAGUAUUAAGUUA	g2:g18:2mm:6:16	0.00180889	0.00717198	1.64e-26	0.00640328	0.5	1.55791	0.323852
UCCUGGAUGUCGUAGCAUAGUAUUAAGUUA	g2:g18:2mm:6:17	0.0506178	0.0125866	0.0001	0.000158197	0.51775	0.039131	0.794089
UCCUGGAUGUCGAUGCAUAGUAUUAAGUUA	g2:g18:2mm:6:18	0.121505	0.0174205	0.0001	9.26e-05	0.618336	0.026026	0.898613
UCCUGGAUGUCGUUGCAUAGUAUAAAGUUA	g2:g18:2mm:6:7	0.0727784	0.0184357	7.6e-05	0.000162721	0.5	0.0382532	0.738493
UCCUGGAUGUCGUUGCAUAGUAAUAAGUUA	g2:g18:2mm:6:8	0.0113482	0.00401221	2.23e-17	0.000269865	0.5	0.0751393	0.718621
UCCUGGAUGUCGUUGCAUAGUUUUAAGUUA	g2:g18:2mm:6:9	0.00331033	0.00482109	2.56e-17	0.00184528	0.5	0.479541	0.475439
UCCUGGAUGUCGUUGCAUAGAAUAUAGUUA	g2:g18:2mm:7:10	0.00131776	0.00674163	3.65e-18	0.00904427	0.5	2.14343	-0.0792706
UCCUGGAUGUCGUUGCAUACUAUAUAGUUA	g2:g18:2mm:7:11	0.000782125	0.00937927	2.81e-15	0.0234886	0.5	5.39778	-0.0742782
UCCUGGAUGUCGUUGCAUUGUAUAUAGUUA	g2:g18:2mm:7:12	0.00278197	0.0059032	7.83e-40	0.00290835	0.5	0.740474	-0.156328
UCCUGGAUGUCGUUGCAAAGUAUAUAGUUA	g2:g18:2mm:7:13	0.0165833	0.00542035	1.85e-13	0.000224719	0.5	0.0614412	0.770464
UCCUGGAUGUCGUUGCUUAGUAUAUAGUUA	g2:g18:2mm:7:14	0.0610624	0.0142781	0.0001	0.000150324	0.56633	0.0401232	0.871504
UCCUGGAUGUCGUUGGAUAGUAUAUAGUUA	g2:g18:2mm:7:15	7.03e-09	0.533167	0.0001	30513810	0.5	3.78959e+07	-0.00084362
UCCUGGAUGUCGUUCCAUAGUAUAUAGUUA	g2:g18:2mm:7:16	0.00140045	0.00894959	1.13e-22	0.0111237	0.5	2.64828	-2.50623
UCCUGGAUGUCGUAGCAUAGUAUAUAGUUA	g2:g18:2mm:7:17	0.0652631	0.0159805	0.0001	0.00015794	0.562988	0.0417333	0.781713
UCCUGGAUGUCGAUGCAUAGUAUAUAGUUA	g2:g18:2mm:7:18	0.142927	0.0280221	0.0001	0.000126421	0.59312	0.0337243	0.800425
UCCUGGAUGUCGUUGCAUAGUAAAUAGUUA	g2:g18:2mm:7:8	0.0598643	0.0186437	1.22e-15	0.00019315	0.5	0.0471222	0.524772
UCCUGGAUGUCGUUGCAUAGUUUAUAGUUA	g2:g18:2mm:7:9	0.00289999	0.0043477	1.27e-14	0.00201767	0.5	0.516199	0.453692
UCCUGGAUGUCGUUGCAUAGAAAUUAGUUA	g2:g18:2mm:8:10	0.00128927	0.00793469	3e-15	0.0109385	0.5	2.58825	-0.316345
UCCUGGAUGUCGUUGCAUACUAAUUAGUUA	g2:g18:2mm:8:11	0.000564897	0.0154909	3.35e-18	0.0560364	0.5	12.7101	-0.797521
UCCUGGAUGUCGUUGCAUUGUAAUUAGUUA	g2:g18:2mm:8:12	0.00023748	0.0504079	1.31e-13	0.46259	0.5	102.813	0.047386
UCCUGGAUGUCGUUGCAAAGUAAUUAGUUA	g2:g18:2mm:8:13	0.00144242	0.00730472	7.9e-17	0.00874625	0.5	2.08706	0.115414
UCCUGGAUGUCGUUGCUUAGUAAUUAGUUA	g2:g18:2mm:8:14	0.013143	0.00581452	4e-19	0.00032353	0.5	0.0896053	0.660794
UCCUGGAUGUCGUUGGAUAGUAAUUAGUUA	g2:g18:2mm:8:15	6.38e-06	0.462633	0.0001	167.447	0.999779	72407.1	-0.0337801
UCCUGGAUGUCGUUCCAUAGUAAUUAGUUA	g2:g18:2mm:8:16	0.0010739	0.00972949	7.84e-21	0.016775	0.5	3.92122	-0.114729
UCCUGGAUGUCGUAGCAUAGUAAUUAGUUA	g2:g18:2mm:8:17	0.015938	0.00536664	9.35e-05	0.000242735	0.5	0.0645049	0.766609
UCCUGGAUGUCGAUGCAUAGUAAUUAGUUA	g2:g18:2mm:8:18	0.0524162	0.0107	0.0001	0.000130115	0.613582	0.0380372	0.865944
UCCUGGAUGUCGUUGCAUAGUUAUUAGUUA	g2:g18:2mm:8:9	0.00342678	0.00460936	3.66e-19	0.00167687	0.5	0.437566	0.460035
UCCUGGAUGUCGUUGCAUAGAUUUUAGUUA	g2:g18:2mm:9:10	0.00302207	0.00457397	1.79e-14	0.00199968	0.5	0.514084	0.640235
UCCUGGAUGUCGUUGCAUACUUUUUAGUUA	g2:g18:2mm:9:11	0.000760679	0.0090005	1.3e-17	0.0232723	0.5	5.34124	0.188175
UCCUGGAUGUCGUUGCAUUGUUUUUAGUUA	g2:g18:2mm:9:12	0.00140224	0.0101016	3.06e-16	0.0125353	0.5	2.98465	0.229461
UCCUGGAUGUCGUUGCAAAGUUUUUAGUUA	g2:g18:2mm:9:13	0.00200309	0.00481347	8.35e-17	0.00374924	0.5	0.921169	0.586722
UCCUGGAUGUCGUUGCUUAGUUUUUAGUUA	g2:g18:2mm:9:14	0.00856166	0.00444794	1.18e-14	0.000434457	0.5	0.121319	0.751042
UCCUGGAUGUCGUUGGAUAGUUUUUAGUUA	g2:g18:2mm:9:15	3.13e-05	0.142069	0.0001	10.4039	1	4515.2	-0.14222
UCCUGGAUGUCGUUCCAUAGUUUUUAGUUA	g2:g18:2mm:9:16	0.00131399	0.00837663	1.51e-24	0.0112779	0.5	2.67223	-0.0226639
UCCUGGAUGUCGUAGCAUAGUUUUUAGUUA	g2:g18:2mm:9:17	0.00685031	0.00414168	4.4e-05	0.00055839	0.5	0.153217	0.56054
UCCUGGAUGUCGAUGCAUAGUUUUUAGUUA	g2:g18:2mm:9:18	0.0107757	0.00423393	0.0001	0.000317099	0.505049	0.0865431	0.757211
UCCUGGAUGUCGUUGCAUUCAAUUUAGUUA	g2:g18:3mm:10	0.000585852	0.0144403	8e-17	0.0501615	0.5	11.3921	-0.166326
UCCUGGAUGUCGUUGCAAUCUAUUUAGUUA	g2:g18:3mm:11	0.000477487	0.013931	7.82e-17	0.060649	0.5	13.6829	-0.380959
UCCUGGAUGUCGUUGCUAUGUAUUUAGUUA	g2:g18:3mm:12	0.000945908	0.0097617	3.9e-13	0.0195831	0.5	4.54388	0.241582
UCCUGGAUGUCGUUGGUAAGUAUUUAGUUA	g2:g18:3mm:13	8.12e-06	0.488058	0.0001	138.674	0.999987	60009.3	-0.0541114
UCCUGGAUGUCGUUCGUUAGUAUUUAGUUA	g2:g18:3mm:14	0.000124924	0.0315783	0.0001	0.569429	1	248.668	-0.183944
UCCUGGAUGUCGUACGAUAGUAUUUAGUUA	g2:g18:3mm:15	0.00104368	0.0074618	8.24e-15	0.0133145	0.5	3.10691	0.0131903
UCCUGGAUGUCGAACCAUAGUAUUUAGUUA	g2:g18:3mm:16	0.00718229	0.00192112	9.16e-05	0.000246936	0.5	0.066982	0.911326
UCCUGGAUGUCGUUGCAUAGUAUUUACAAA	g2:g18:3mm:2	0.00221022	0.00503412	8.57e-26	0.0034283	0.5	0.850835	0.202059
UCCUGGAUGUCGUUGCAUAGUAUUUUCAUA	g2:g18:3mm:3	0.00148342	0.00755706	5.61e-24	0.00873156	0.5	2.0882	0.0954138
UCCUGGAUGUCGUUGCAUAGUAUUAUCUUA	g2:g18:3mm:4	0.000947879	0.0103208	9.36e-18	0.0206538	0.5	4.79287	0.180463
UCCUGGAUGUCGUUGCAUAGUAUAAUGUUA	g2:g18:3mm:5	0.0201196	0.0109503	5.37e-19	0.000357678	0.5	0.09641	0.183291
UCCUGGAUGUCGUUGCAUAGUAAAAAGUUA	g2:g18:3mm:6	0.00308698	0.00440598	8.88e-18	0.00186764	0.5	0.481347	0.437324
UCCUGGAUGUCGUUGCAUAGUUAAUAGUUA	g2:g18:3mm:7	0.00243734	0.00529956	3.47e-17	0.00315005	0.5	0.790074	0.210448
UCCUGGAUGUCGUUGCAUAGAUAUUAGUUA	g2:g18:3mm:8	0.00100777	0.00800937	5.99e-14	0.0149031	0.5	3.47042	-0.0942067
UCCUGGAUGUCGUUGCAUACAUUUUAGUUA	g2:g18:3mm:9	0.00108358	0.00908782	2.9e-18	0.0155	0.5	3.6252	0.311859
UCCUGGAUGUCGUUGCAUAGUAUUUAGUUA	g2:g18:cont:t1A	0.164328	0.01333	0.0001	5.22e-05	0.766741	0.0178411	0.966394
UCCUGGAUGUCGUUGCAUAGUAUUUAGUUC	g2:g18:cont:t1C	0.0983573	0.0103991	0.0001	6.86e-05	0.734049	0.0231266	0.95434
UCCUGGAUGUCGUUGCAUAGUAUUUAGUUG	g2:g18:cont:t1G	0.100344	0.0163121	0.0001	0.000105384	0.634024	0.0306732	0.889549
UCCUGGAUGUCGUUGCAUAGUAUUUAGUUU	g2:g18:cont:t1U	0.128427	0.0159072	0.0001	8e-05	0.795746	0.0288158	0.933255
UCCUGGAUGUCGUUGCAUAGAUUUAGUUA	g2:g18:gb:10	0.00112925	0.00648942	2.22e-14	0.0105284	0.5	2.46886	0.437748
UCCUGGAUGUCGUUGCAUAUAUUUAGUUA	g2:g18:gb:11	0.000523835	0.0152205	2.15e-11	0.0598535	0.5	13.5419	0.16493
UCCUGGAUGUCGUUGCAUGUAUUUAGUUA	g2:g18:gb:12	0.00113057	0.0077929	1.79e-12	0.0126252	0.5	2.96075	0.474461
UCCUGGAUGUCGUUGCAAGUAUUUAGUUA	g2:g18:gb:13	0.00141001	0.00496839	0.0001	0.00622204	0.5441	1.59256	0.58213
UCCUGGAUGUCGUUGCUAGUAUUUAGUUA	g2:g18:gb:14	0.00138457	0.00576085	7.82e-15	0.00726392	0.5	1.72786	0.531159
UCCUGGAUGUCGUUGAUAGUAUUUAGUUA	g2:g18:gb:15	0.00114958	0.00667573	1.49e-13	0.0105981	0.5	2.48806	0.533851
UCCUGGAUGUCGUUCAUAGUAUUUAGUUA	g2:g18:gb:16	0.0130164	0.00353655	0.0001	0.000207394	0.624764	0.0695147	0.894005
UCCUGGAUGUCGUGCAUAGUAUUUAGUUA	g2:g18:gb:17	0.115413	0.0142127	0.0001	7.96e-05	0.715619	0.02597	0.93002
UCCUGGAUGUCGUUGCAUAGUAUUUAGUA	g2:g18:gb:2	0.148039	0.0221064	0.0001	9.63e-05	0.57625	0.0248886	0.890742
UCCUGGAUGUCGUUGCAUAGUAUUUAGUA	g2:g18:gb:3	0.148039	0.0221064	0.0001	9.63e-05	0.57625	0.0248886	0.890742
UCCUGGAUGUCGUUGCAUAGUAUUUAUUA	g2:g18:gb:4	0.00157022	0.00873548	3.51e-23	0.00938344	0.5	2.2546	-0.00571438
UCCUGGAUGUCGUUGCAUAGUAUUUGUUA	g2:g18:gb:5	0.00365395	0.00385511	1.38e-17	0.00127582	0.5	0.33544	0.434867
UCCUGGAUGUCGUUGCAUAGUAUUAGUUA	g2:g18:gb:6	0.00178151	0.00456369	9.05e-14	0.00415761	0.5	1.01012	0.691332
UCCUGGAUGUCGUUGCAUAGUAUUAGUUA	g2:g18:gb:7	0.00178151	0.00456369	9.05e-14	0.00415761	0.5	1.01012	0.691332
UCCUGGAUGUCGUUGCAUAGUAUUAGUUA	g2:g18:gb:8	0.00178151	0.00456369	9.05e-14	0.00415761	0.5	1.01012	0.691332
UCCUGGAUGUCGUUGCAUAGUUUUAGUUA	g2:g18:gb:9	0.000801749	0.0140325	7.01e-13	0.0341513	0.5	7.85725	0.32111
UCCUGGAUGUCGUUGCAUAGUAAUUUAGUUA	g2:g18:tb:10:A	0.0127339	0.00586621	0.0001	0.000353843	0.517432	0.098327	0.737173
UCCUGGAUGUCGUUGCAUAGUCAUUUAGUUA	g2:g18:tb:10:C	0.00441455	0.00384938	3.2e-18	0.000962858	0.5	0.258572	0.561218
UCCUGGAUGUCGUUGCAUAGUGAUUUAGUUA	g2:g18:tb:10:G	0.00299677	0.00459809	4.16e-16	0.00203489	0.5	0.522617	0.484644
UCCUGGAUGUCGUUGCAUAGUUAUUUAGUUA	g2:g18:tb:10:U	0.00476874	0.0039075	8.99e-19	0.000872203	0.5	0.236062	0.555543
UCCUGGAUGUCGUUGCAUAGAUAUUUAGUUA	g2:g18:tb:11:A	0.00379161	0.00393872	5.22e-15	0.00123412	0.5	0.325872	0.598395
UCCUGGAUGUCGUUGCAUAGCUAUUUAGUUA	g2:g18:tb:11:C	0.00104804	0.0093718	7.35e-18	0.0166391	0.5	3.88367	0.023215
UCCUGGAUGUCGUUGCAUAGGUAUUUAGUUA	g2:g18:tb:11:G	0.00393631	0.00422096	8.88e-15	0.0012512	0.5	0.331804	0.627667
UCCUGGAUGUCGUUGCAUAGUUAUUUAGUUA	g2:g18:tb:11:U	0.00476874	0.0039075	8.99e-19	0.000872203	0.5	0.236062	0.555543
UCCUGGAUGUCGUUGCAUAAGUAUUUAGUUA	g2:g18:tb:12:A	0.00127824	0.0074634	2.34e-13	0.0103992	0.5	2.45913	0.204647
UCCUGGAUGUCGUUGCAUACGUAUUUAGUUA	g2:g18:tb:12:C	0.000688192	0.015128	2.23e-13	0.0438503	0.5	10.0205	0.104488
UCCUGGAUGUCGUUGCAUAGGUAUUUAGUUA	g2:g18:tb:12:G	0.00393631	0.00422096	8.88e-15	0.0012512	0.5	0.331804	0.627667
UCCUGGAUGUCGUUGCAUAUGUAUUUAGUUA	g2:g18:tb:12:U	0.000767708	0.00882976	0.0001	0.0228928	0.653166	6.78821	0.448276
UCCUGGAUGUCGUUGCAUAAGUAUUUAGUUA	g2:g18:tb:13:A	0.00127824	0.0074634	2.34e-13	0.0103992	0.5	2.45913	0.204647
UCCUGGAUGUCGUUGCAUCAGUAUUUAGUUA	g2:g18:tb:13:C	0.00143592	0.00774439	7.19e-14	0.00932596	0.5	2.2246	0.149529
UCCUGGAUGUCGUUGCAUGAGUAUUUAGUUA	g2:g18:tb:13:G	0.00081804	0.00960575	5.49e-16	0.02284	0.553105	5.81856	0.461397
UCCUGGAUGUCGUUGCAUUAGUAUUUAGUUA	g2:g18:tb:13:U	0.00140239	0.006601	2.41e-15	0.00819017	0.519187	2.02493	0.528826
UCCUGGAUGUCGUUGCAAUAGUAUUUAGUUA	g2:g18:tb:14:A	0.00262128	0.00494489	9.36e-05	0.00270803	0.5	0.674832	0.381018
UCCUGGAUGUCGUUGCACUAGUAUUUAGUUA	g2:g18:tb:14:C	0.00111905	0.00840455	1.35e-13	0.0137866	0.5	3.231	-0.111623
UCCUGGAUGUCGUUGCAGUAGUAUUUAGUUA	g2:g18:tb:14:G	0.000701502	0.012655	9.9e-13	0.0358928	0.5	8.20869	0.235802
UCCUGGAUGUCGUUGCAUUAGUAUUUAGUUA	g2:g18:tb:14:U	0.00140239	0.006601	2.41e-15	0.00819017	0.519187	2.02493	0.528826
UCCUGGAUGUCGUUGCAAUAGUAUUUAGUUA	g2:g18:tb:15:A	0.00262128	0.00494489	9.36e-05	0.00270803	0.5	0.674832	0.381018
UCCUGGAUGUCGUUGCCAUAGUAUUUAGUUA	g2:g18:tb:15:C	0.00585845	0.00341077	5.63e-17	0.000564402	0.5	0.155388	0.592679
UCCUGGAUGUCGUUGCGAUAGUAUUUAGUUA	g2:g18:tb:15:G	0.000249711	0.0244655	0.0001	0.215419	1	94.8094	0.186704
UCCUGGAUGUCGUUGCUAUAGUAUUUAGUUA	g2:g18:tb:15:U	0.00133067	0.00728766	4.73e-14	0.00965844	0.5	2.29062	0.481202
UCCUGGAUGUCGUUGACAUAGUAUUUAGUUA	g2:g18:tb:16:A	0.0142261	0.00543711	0.0001	0.000284643	0.585417	0.0889873	0.72358
UCCUGGAUGUCGUUGCCAUAGUAUUUAGUUA	g2:g18:tb:16:C	0.00585845	0.00341077	5.63e-17	0.000564402	0.5	0.155388	0.592679
UCCUGGAUGUCGUUGGCAUAGUAUUUAGUUA	g2:g18:tb:16:G	0.0620936	0.0148416	0.0001	0.000153797	0.569138	0.0412091	0.811169
UCCUGGAUGUCGUUGUCAUAGUAUUUAGUUA	g2:g18:tb:16:U	0.00743083	0.00486672	0.0001	0.000598892	0.507535	0.164637	0.511531
UCCUGGAUGUCGUUAGCAUAGUAUUUAGUUA	g2:g18:tb:17:A	0.0538597	0.012009	0.0001	0.000142336	0.652771	0.0441759	0.839913
UCCUGGAUGUCGUUCGCAUAGUAUUUAGUUA	g2:g18:tb:17:C	0.101249	0.0129457	0.0001	8.29e-05	0.708246	0.0269336	0.930503
UCCUGGAUGUCGUUGGCAUAGUAUUUAGUUA	g2:g18:tb:17:G	0.0620936	0.0148416	0.0001	0.000153797	0.569138	0.0412091	0.811169
UCCUGGAUGUCGUUUGCAUAGUAUUUAGUUA	g2:g18:tb:17:U	0.13017	0.0130446	0.0001	6.47e-05	0.795157	0.0232731	0.956304
UCCUGGAUGUCGUAUGCAUAGUAUUUAGUUA	g2:g18:tb:18:A	0.0833175	0.0116054	0.0001	9.04e-05	0.738766	0.0309438	0.927035
UCCUGGAUGUCGUCUGCAUAGUAUUUAGUUA	g2:g18:tb:18:C	0.106337	0.0149171	0.0001	9.09e-05	0.714285	0.0297025	0.914442
UCCUGGAUGUCGUGUGCAUAGUAUUUAGUUA	g2:g18:tb:18:G	0.102165	0.0149255	0.0001	9.47e-05	0.759918	0.0329994	0.911131
UCCUGGAUGUCGUUUGCAUAGUAUUUAGUUA	g2:g18:tb:18:U	0.13017	0.0130446	0.0001	6.47e-05	0.795157	0.0232731	0.956304
UCCUGGAUGUCGUUGCAUAGUAUUUAGUAUA	g2:g18:tb:3:A	0.126912	0.0299924	0.0001	0.000152595	0.609803	0.04217	0.780281
UCCUGGAUGUCGUUGCAUAGUAUUUAGUCUA	g2:g18:tb:3:C	0.0129685	0.00618827	1.09e-17	0.000350278	0.5	0.0970698	0.223508
UCCUGGAUGUCGUUGCAUAGUAUUUAGUGUA	g2:g18:tb:3:G	0.169702	0.0274353	0.0001	0.000104069	0.581063	0.026874	0.875985
UCCUGGAUGUCGUUGCAUAGUAUUUAGUUUA	g2:g18:tb:3:U	0.177516	0.017936	0.0001	6.5e-05	0.770806	0.0221934	0.942542
UCCUGGAUGUCGUUGCAUAGUAUUUAGAUUA	g2:g18:tb:4:A	0.0205147	0.00907769	3.67e-19	0.000289595	0.5	0.0779345	0.355841
UCCUGGAUGUCGUUGCAUAGUAUUUAGCUUA	g2:g18:tb:4:C	0.0207863	0.00833546	1e-18	0.000261719	0.5	0.0703559	0.566928
UCCUGGAUGUCGUUGCAUAGUAUUUAGGUUA	g2:g18:tb:4:G	0.151793	0.0331737	0.0001	0.000140845	0.531148	0.0335091	0.807795
UCCUGGAUGUCGUUGCAUAGUAUUUAGUUUA	g2:g18:tb:4:U	0.177516	0.017936	0.0001	6.5e-05	0.770806	0.0221934	0.942542
UCCUGGAUGUCGUUGCAUAGUAUUUAAGUUA	g2:g18:tb:5:A	0.190915	0.0318824	0.0001	0.000107263	0.62487	0.0295347	0.862613
UCCUGGAUGUCGUUGCAUAGUAUUUACGUUA	g2:g18:tb:5:C	0.230617	0.064288	0.0001	0.000177633	0.5	0.0386089	0.600411
UCCUGGAUGUCGUUGCAUAGUAUUUAGGUUA	g2:g18:tb:5:G	0.151793	0.0331737	0.0001	0.000140845	0.531148	0.0335091	0.807795
UCCUGGAUGUCGUUGCAUAGUAUUUAUGUUA	g2:g18:tb:5:U	0.13702	0.0403432	3.94e-05	0.000186237	0.5	0.0428151	0.625987
UCCUGGAUGUCGUUGCAUAGUAUUUAAGUUA	g2:g18:tb:6:A	0.190915	0.0318824	0.0001	0.000107263	0.62487	0.0295347	0.862613
UCCUGGAUGUCGUUGCAUAGUAUUUCAGUUA	g2:g18:tb:6:C	0.0621356	0.0167436	5.29e-05	0.000170589	0.5	0.0407878	0.776559
UCCUGGAUGUCGUUGCAUAGUAUUUGAGUUA	g2:g18:tb:6:G	0.144573	0.0340708	0.0001	0.000151943	0.5	0.0341428	0.77258
UCCUGGAUGUCGUUGCAUAGUAUUUUAGUUA	g2:g18:tb:6:U	0.125099	0.0198939	0.0001	0.000102704	0.695242	0.0323874	0.887307
UCCUGGAUGUCGUUGCAUAGUAUUAUAGUUA	g2:g18:tb:7:A	0.173005	0.0297822	0.0001	0.000110785	0.59536	0.0292717	0.852503
UCCUGGAUGUCGUUGCAUAGUAUUCUAGUUA	g2:g18:tb:7:C	0.180336	0.044849	0.0001	0.00015994	0.515967	0.0365144	0.710525
UCCUGGAUGUCGUUGCAUAGUAUUGUAGUUA	g2:g18:tb:7:G	0.00194317	0.00876887	5.92e-50	0.00711551	0.5	1.74303	0.0768423
UCCUGGAUGUCGUUGCAUAGUAUUUUAGUUA	g2:g18:tb:7:U	0.125099	0.0198939	0.0001	0.000102704	0.695242	0.0323874	0.887307
UCCUGGAUGUCGUUGCAUAGUAUAUUAGUUA	g2:g18:tb:8:A	0.121082	0.0230145	0.0001	0.000122818	0.640519	0.0357507	0.860092
UCCUGGAUGUCGUUGCAUAGUAUCUUAGUUA	g2:g18:tb:8:C	0.0991301	0.0214673	0.0001	0.000140414	0.620092	0.0399951	0.827614
UCCUGGAUGUCGUUGCAUAGUAUGUUAGUUA	g2:g18:tb:8:G	0.203353	0.0416948	0.0001	0.000131439	0.575896	0.0332032	0.77007
UCCUGGAUGUCGUUGCAUAGUAUUUUAGUUA	g2:g18:tb:8:U	0.125099	0.0198939	0.0001	0.000102704	0.695242	0.0323874	0.887307
UCCUGGAUGUCGUUGCAUAGUAAUUUAGUUA	g2:g18:tb:9:A	0.0127339	0.00586621	0.0001	0.000353843	0.517432	0.098327	0.737173
UCCUGGAUGUCGUUGCAUAGUACUUUAGUUA	g2:g18:tb:9:C	0.0155878	0.00584786	2.71e-05	0.000264887	0.5	0.0720525	0.699336
UCCUGGAUGUCGUUGCAUAGUAGUUUAGUUA	g2:g18:tb:9:G	0.0297471	0.00984327	0.0001	0.000211977	0.508681	0.0541903	0.757677
UCCUGGAUGUCGUUGCAUAGUAUUUUAGUUA	g2:g18:tb:9:U	0.125099	0.0198939	0.0001	0.000102704	0.695242	0.0323874	0.887307
UCCUGGAUGUCCUUGCAUAGAAUUUAGUUA	g2:g19:1mm:10:AA	0.00902263	0.00509418	3.9e-21	0.000463734	0.5	0.129526	-0.0566681
UCCUGGAUGUCCUUGCAUAGCAUUUAGUUA	g2:g19:1mm:10:AC	0.0256847	0.0078653	7.8e-05	0.000198232	0.5	0.0509172	0.725826
UCCUGGAUGUCCUUGCAUAGGAUUUAGUUA	g2:g19:1mm:10:AG	0.0032734	0.00396146	7.38e-19	0.0015414	0.5	0.400037	0.0489954
UCCUGGAUGUCCUUGCAUAAUAUUUAGUUA	g2:g19:1mm:11:CA	0.0891744	0.0146746	0.0001	0.000106819	0.61198	0.0301835	0.905904
UCCUGGAUGUCCUUGCAUACUAUUUAGUUA	g2:g19:1mm:11:CC	0.0324365	0.0103214	0.0001	0.000202327	0.501366	0.0505327	0.757101
UCCUGGAUGUCCUUGCAUAUUAUUUAGUUA	g2:g19:1mm:11:CU	0.0380451	0.0113831	0.0001	0.000188996	0.578932	0.0536378	0.749506
UCCUGGAUGUCCUUGCAUCGUAUUUAGUUA	g2:g19:1mm:12:UC	0.0423487	0.0147881	0.0001	0.000220656	0.502328	0.0537814	0.596403
UCCUGGAUGUCCUUGCAUGGUAUUUAGUUA	g2:g19:1mm:12:UG	0.0345878	0.0107199	0.0001	0.00019633	0.591415	0.0574657	0.780455
UCCUGGAUGUCCUUGCAUUGUAUUUAGUUA	g2:g19:1mm:12:UU	0.0543434	0.0115827	0.0001	0.00013613	0.608438	0.0393542	0.848731
UCCUGGAUGUCCUUGCAAAGUAUUUAGUUA	g2:g19:1mm:13:AA	0.0392043	0.00977611	0.0001	0.000157474	0.583165	0.0448868	0.82962
UCCUGGAUGUCCUUGCACAGUAUUUAGUUA	g2:g19:1mm:13:AC	0.144713	0.0275406	0.0001	0.000122702	0.638077	0.0351839	0.805709
UCCUGGAUGUCCUUGCAGAGUAUUUAGUUA	g2:g19:1mm:13:AG	0.0230649	0.0108678	6.41e-05	0.000308961	0.5	0.0805374	0.308208
UCCUGGAUGUCCUUGCCUAGUAUUUAGUUA	g2:g19:1mm:14:UC	0.0521531	0.00843985	0.0001	0.00010312	0.600042	0.029492	0.921436
UCCUGGAUGUCCUUGCGUAGUAUUUAGUUA	g2:g19:1mm:14:UG	0.0231125	0.00683671	0.0001	0.000196601	0.521558	0.0528094	0.830968
UCCUGGAUGUCCUUGCUUAGUAUUUAGUUA	g2:g19:1mm:14:UU	0.0536673	0.00952896	0.0001	0.000113323	0.62146	0.0334935	0.916731
UCCUGGAUGUCCUUGAAUAGUAUUUAGUUA	g2:g19:1mm:15:GA	0.12249	0.0229363	0.0001	0.000120972	0.674748	0.03707	0.832134
UCCUGGAUGUCCUUGGAUAGUAUUUAGUUA	g2:g19:1mm:15:GG	0.153457	0.0212791	0.0001	8.94e-05	0.713547	0.0285381	0.893921
UCCUGGAUGUCCUUGUAUAGUAUUUAGUUA	g2:g19:1mm:15:GU	0.119492	0.0176475	0.0001	9.54e-05	0.744753	0.0323304	0.896885
UCCUGGAUGUCCUUACAUAGUAUUUAGUUA	g2:g19:1mm:16:CA	0.0838651	0.0123607	0.0001	9.57e-05	0.714918	0.0316762	0.912858
UCCUGGAUGUCCUUCCAUAGUAUUUAGUUA	g2:g19:1mm:16:CC	0.0222792	0.00800668	9.41e-05	0.000239979	0.5	0.0621246	0.682766
UCCUGGAUGUCCUUUCAUAGUAUUUAGUUA	g2:g19:1mm:16:CU	0.0722959	0.0108237	0.0001	9.69e-05	0.699902	0.0316614	0.920495
UCCUGGAUGUCCUAGCAUAGUAUUUAGUUA	g2:g19:1mm:17:AA	0.081703	0.0150361	0.0001	0.000119445	0.596168	0.0330194	0.856484
UCCUGGAUGUCCUCGCAUAGUAUUUAGUUA	g2:g19:1mm:17:AC	0.0710675	0.0103971	0.0001	9.47e-05	0.715256	0.0316303	0.926674
UCCUGGAUGUCCUGGCAUAGUAUUUAGUUA	g2:g19:1mm:17:AG	0.0660044	0.0135163	0.0001	0.000132153	0.594795	0.0368675	0.845361
UCCUGGAUGUCCAUGCAUAGUAUUUAGUUA	g2:g19:1mm:18:AA	0.060292	0.0155985	0.0001	0.000166211	0.536093	0.0420299	0.775919
UCCUGGAUGUCCCUGCAUAGUAUUUAGUUA	g2:g19:1mm:18:AC	0.0850183	0.0136278	0.0001	0.000104057	0.661351	0.0318486	0.894521
UCCUGGAUGUCCGUGCAUAGUAUUUAGUUA	g2:g19:1mm:18:AG	0.0403178	0.0107388	0.0001	0.000168207	0.603867	0.0495142	0.844592
UCCUGGAUGUCAUUGCAUAGUAUUUAGUUA	g2:g19:1mm:19:GA	0.09284	0.0147654	0.0001	0.000103206	0.721506	0.0343147	0.907494
UCCUGGAUGUCGUUGCAUAGUAUUUAGUUA	g2:g19:1mm:19:GG	0.164328	0.01333	0.0001	5.22e-05	0.766741	0.0178411	0.966394
UCCUGGAUGUCUUUGCAUAGUAUUUAGUUA	g2:g19:1mm:19:GU	0.119347	0.0147226	0.0001	7.97e-05	0.733233	0.0265895	0.935354
UCCUGGAUGUCCUUGCAUAGUAUUUAGUAA	g2:g19:1mm:2:AA	0.117216	0.0186812	0.0001	0.000103036	0.609489	0.0285928	0.874365
UCCUGGAUGUCCUUGCAUAGUAUUUAGUCA	g2:g19:1mm:2:AC	0.0898448	0.0173634	0.0001	0.000125443	0.57085	0.0330518	0.859976
UCCUGGAUGUCCUUGCAUAGUAUUUAGUGA	g2:g19:1mm:2:AG	0.0965586	0.017959	0.0001	0.000120639	0.573847	0.0318412	0.860436
UCCUGGAUGUCCUUGCAUAGUAUUUAGAUA	g2:g19:1mm:3:AA	0.118116	0.0184981	0.0001	0.000101236	0.5	0.0230364	0.889428
UCCUGGAUGUCCUUGCAUAGUAUUUAGCUA	g2:g19:1mm:3:AC	0.00605584	0.00440922	1.64e-16	0.000695857	0.5	0.191994	-0.0343677
UCCUGGAUGUCCUUGCAUAGUAUUUAGGUA	g2:g19:1mm:3:AG	0.0701928	0.0172077	1.21e-16	0.000153239	0.5	0.0370179	0.648845
UCCUGGAUGUCCUUGCAUAGUAUUUAAUUA	g2:g19:1mm:4:CA	0.0833235	0.0168717	0.0001	0.000131437	0.5	0.030444	0.846745
UCCUGGAUGUCCUUGCAUAGUAUUUACUUA	g2:g19:1mm:4:CC	0.0499032	0.0134494	0.0001	0.000171335	0.5	0.0409749	0.786276
UCCUGGAUGUCCUUGCAUAGUAUUUAUUUA	g2:g19:1mm:4:CU	0.0674336	0.0176661	0.0001	0.000169221	0.5	0.0396347	0.787058
UCCUGGAUGUCCUUGCAUAGUAUUUCGUUA	g2:g19:1mm:5:UC	0.0489188	0.016553	4.66e-26	0.000207379	0.5	0.0513733	0.399792
UCCUGGAUGUCCUUGCAUAGUAUUUGGUUA	g2:g19:1mm:5:UG	0.0890934	0.0164427	0.0001	0.000119799	0.62523	0.0345856	0.868929
UCCUGGAUGUCCUUGCAUAGUAUUUUGUUA	g2:g19:1mm:5:UU	0.04994	0.00892321	0.0001	0.000113596	0.558522	0.0303443	0.91884
UCCUGGAUGUCCUUGCAUAGUAUUAAGUUA	g2:g19:1mm:6:AA	0.115832	0.0190156	0.0001	0.000106156	0.611619	0.0295811	0.882644
UCCUGGAUGUCCUUGCAUAGUAUUCAGUUA	g2:g19:1mm:6:AC	0.075518	0.0177845	2.89e-16	0.000147546	0.5	0.0354994	0.704719
UCCUGGAUGUCCUUGCAUAGUAUUGAGUUA	g2:g19:1mm:6:AG	0.0562667	0.0185918	3.79e-23	0.000204167	0.5	0.050027	0.470289
UCCUGGAUGUCCUUGCAUAGUAUAUAGUUA	g2:g19:1mm:7:AA	0.148535	0.0265125	0.0001	0.000115054	0.598919	0.0309117	0.841754
UCCUGGAUGUCCUUGCAUAGUAUCUAGUUA	g2:g19:1mm:7:AC	0.120055	0.024174	0.0001	0.000130127	0.547632	0.0324013	0.803456
UCCUGGAUGUCCUUGCAUAGUAUGUAGUUA	g2:g19:1mm:7:AG	0.107394	0.0219017	0.0001	0.000132053	0.532723	0.0321823	0.825797
UCCUGGAUGUCCUUGCAUAGUAAUUAGUUA	g2:g19:1mm:8:AA	0.111009	0.0193019	0.0001	0.000112521	0.59141	0.0303898	0.853573
UCCUGGAUGUCCUUGCAUAGUACUUAGUUA	g2:g19:1mm:8:AC	0.0547608	0.0100138	0.0001	0.000116844	0.56745	0.0314855	0.894292
UCCUGGAUGUCCUUGCAUAGUAGUUAGUUA	g2:g19:1mm:8:AG	0.130158	0.0362165	0.0001	0.000179606	0.5	0.0406342	0.58306
UCCUGGAUGUCCUUGCAUAGUCUUUAGUUA	g2:g19:1mm:9:UC	0.0269105	0.00748515	0.0001	0.000180351	0.536737	0.0491385	0.84233
UCCUGGAUGUCCUUGCAUAGUGUUUAGUUA	g2:g19:1mm:9:UG	0.057203	0.0123957	0.0001	0.000138808	0.576448	0.0378781	0.839773
UCCUGGAUGUCCUUGCAUAGUUUUUAGUUA	g2:g19:1mm:9:UU	0.0124962	0.00570622	9.65e-05	0.000352148	0.5	0.0947445	0.772983
UCCUGGAUGUCCUUGCAUACAAUUUAGUUA	g2:g19:2mm:10:11	0.00586628	0.00502482	5.24e-19	0.000829897	0.5	0.228504	-0.248627
UCCUGGAUGUCCUUGCAUUGAAUUUAGUUA	g2:g19:2mm:10:12	0.00492651	0.00462132	1.1e-16	0.00098337	0.5	0.266973	0.074136
UCCUGGAUGUCCUUGCAAAGAAUUUAGUUA	g2:g19:2mm:10:13	0.00355921	0.00521781	6.2e-17	0.0017951	0.5	0.470515	0.0263039
UCCUGGAUGUCCUUGCUUAGAAUUUAGUUA	g2:g19:2mm:10:14	0.00441897	0.00403492	5.17e-16	0.00100778	0.5	0.270663	0.334738
UCCUGGAUGUCCUUGGAUAGAAUUUAGUUA	g2:g19:2mm:10:15	0.00728817	0.00588177	2.44e-18	0.000715701	0.5	0.199208	-0.533162
UCCUGGAUGUCCUUCCAUAGAAUUUAGUUA	g2:g19:2mm:10:16	0.00303656	0.00470323	3.82e-44	0.00204196	0.5	0.525249	-1.02594
UCCUGGAUGUCCUAGCAUAGAAUUUAGUUA	g2:g19:2mm:10:17	0.00538181	0.00404544	1.53e-18	0.000756622	0.5	0.206999	0.49586
UCCUGGAUGUCCAUGCAUAGAAUUUAGUUA	g2:g19:2mm:10:18	0.0111088	0.00476087	1.02e-16	0.000329247	0.5	0.0917251	0.593591
UCCUGGAUGUCGUUGCAUAGAAUUUAGUUA	g2:g19:2mm:10:19	0.0045818	0.00353377	6.25e-17	0.000836666	0.5	0.225548	0.361301
UCCUGGAUGUCCUUGCAUUCUAUUUAGUUA	g2:g19:2mm:11:12	0.00856259	0.00434756	2.62e-17	0.00042459	0.5	0.118564	0.363627
UCCUGGAUGUCCUUGCAAACUAUUUAGUUA	g2:g19:2mm:11:13	0.00731644	0.00374533	4.02e-17	0.000453306	0.5	0.126189	0.546388
UCCUGGAUGUCCUUGCUUACUAUUUAGUUA	g2:g19:2mm:11:14	0.0159658	0.00638155	0.0001	0.000288754	0.513301	0.0785982	0.726794
UCCUGGAUGUCCUUGGAUACUAUUUAGUUA	g2:g19:2mm:11:15	0.0119342	0.00614026	6.67e-17	0.000386863	0.5	0.107549	0.0616227
UCCUGGAUGUCCUUCCAUACUAUUUAGUUA	g2:g19:2mm:11:16	0.00229975	0.00627326	9.05e-45	0.00404385	0.5	1.00785	-1.386
UCCUGGAUGUCCUAGCAUACUAUUUAGUUA	g2:g19:2mm:11:17	0.0114689	0.00625097	1.87e-20	0.0004147	0.5	0.115431	0.0590762
UCCUGGAUGUCCAUGCAUACUAUUUAGUUA	g2:g19:2mm:11:18	0.0121628	0.00523731	6.73e-18	0.000321975	0.5	0.0894511	0.437313
UCCUGGAUGUCGUUGCAUACUAUUUAGUUA	g2:g19:2mm:11:19	0.0161138	0.00518256	0.0001	0.000231801	0.5	0.0614235	0.740374
UCCUGGAUGUCCUUGCAAUGUAUUUAGUUA	g2:g19:2mm:12:13	0.0104775	0.00421766	0.0001	0.000327706	0.524081	0.0928781	0.702564
UCCUGGAUGUCCUUGCUUUGUAUUUAGUUA	g2:g19:2mm:12:14	0.00983934	0.00407178	0.0001	0.000343641	0.557708	0.103785	0.790184
UCCUGGAUGUCCUUGGAUUGUAUUUAGUUA	g2:g19:2mm:12:15	0.00192101	0.00602868	7.6e-39	0.00496789	0.5	1.21559	-0.0742243
UCCUGGAUGUCCUUCCAUUGUAUUUAGUUA	g2:g19:2mm:12:16	0.00246244	0.00545745	1.78e-36	0.00319756	0.5	0.8029	-0.334737
UCCUGGAUGUCCUAGCAUUGUAUUUAGUUA	g2:g19:2mm:12:17	0.0110722	0.00483304	7.1e-05	0.00034538	0.5	0.0940882	0.641358
UCCUGGAUGUCCAUGCAUUGUAUUUAGUUA	g2:g19:2mm:12:18	0.0107722	0.00421091	6.87e-05	0.000311632	0.5	0.0850202	0.783041
UCCUGGAUGUCGUUGCAUUGUAUUUAGUUA	g2:g19:2mm:12:19	0.0197414	0.00478422	0.0001	0.000166362	0.563327	0.0489265	0.903893
UCCUGGAUGUCCUUGCUAAGUAUUUAGUUA	g2:g19:2mm:13:14	0.00943556	0.00508349	6.41e-17	0.000435932	0.5	0.12175	0.60734
UCCUGGAUGUCCUUGGAAAGUAUUUAGUUA	g2:g19:2mm:13:15	0.0225675	0.00711781	0.0001	0.000210573	0.5	0.0543417	0.797675
UCCUGGAUGUCCUUCCAAAGUAUUUAGUUA	g2:g19:2mm:13:16	0.0020014	0.00671935	8.98e-28	0.00523972	0.5	1.28727	-0.484892
UCCUGGAUGUCCUAGCAAAGUAUUUAGUUA	g2:g19:2mm:13:17	0.00584649	0.00318474	1.04e-17	0.000528546	0.5	0.145497	0.551664
UCCUGGAUGUCCAUGCAAAGUAUUUAGUUA	g2:g19:2mm:13:18	0.0101048	0.00434161	1.2e-17	0.000339997	0.5	0.0948957	0.639671
UCCUGGAUGUCGUUGCAAAGUAUUUAGUUA	g2:g19:2mm:13:19	0.0181459	0.00474731	0.0001	0.000183111	0.652023	0.0627437	0.884919
UCCUGGAUGUCCUUGGUUAGUAUUUAGUUA	g2:g19:2mm:14:15	0.0866951	0.0224602	0.0001	0.000168181	0.554152	0.0430905	0.726951
UCCUGGAUGUCCUUCCUUAGUAUUUAGUUA	g2:g19:2mm:14:16	0.00907967	0.00458966	1.97e-17	0.000414299	0.5	0.115719	0.372705
UCCUGGAUGUCCUAGCUUAGUAUUUAGUUA	g2:g19:2mm:14:17	0.0101519	0.00412645	1.21e-14	0.00032117	0.5	0.0896351	0.688481
UCCUGGAUGUCCAUGCUUAGUAUUUAGUUA	g2:g19:2mm:14:18	0.0222914	0.00870483	6.28e-05	0.00025758	0.5	0.0673803	0.534817
UCCUGGAUGUCGUUGCUUAGUAUUUAGUUA	g2:g19:2mm:14:19	0.0856581	0.0112712	0.0001	8.54e-05	0.710767	0.028088	0.935056
UCCUGGAUGUCCUUCGAUAGUAUUUAGUUA	g2:g19:2mm:15:16	0.0079362	0.0036632	3.19e-05	0.000401505	0.5	0.110969	0.619364
UCCUGGAUGUCCUAGGAUAGUAUUUAGUUA	g2:g19:2mm:15:17	0.0104222	0.00418737	1.82e-05	0.000317137	0.5	0.0879664	0.632505
UCCUGGAUGUCCAUGGAUAGUAUUUAGUUA	g2:g19:2mm:15:18	0.0251782	0.00731752	0.0001	0.000190323	0.593306	0.0576924	0.798181
UCCUGGAUGUCGUUGGAUAGUAUUUAGUUA	g2:g19:2mm:15:19	0.0108219	0.00421906	1.42e-17	0.000301928	0.5	0.0841663	0.662181
UCCUGGAUGUCCUACCAUAGUAUUUAGUUA	g2:g19:2mm:16:17	0.0632178	0.0146142	0.0001	0.000148883	0.618701	0.0433174	0.796769
UCCUGGAUGUCCAUCCAUAGUAUUUAGUUA	g2:g19:2mm:16:18	0.00807276	0.00780489	1.9e-18	0.000825519	0.5	0.230351	-1.81332
UCCUGGAUGUCGUUCCAUAGUAUUUAGUUA	g2:g19:2mm:16:19	0.00992089	0.00410298	1.62e-18	0.0003292	0.5	0.0919033	0.669682
UCCUGGAUGUCCAAGCAUAGUAUUUAGUUA	g2:g19:2mm:17:18	0.0262718	0.0097005	0.0001	0.00024023	0.541535	0.0661939	0.670889
UCCUGGAUGUCGUAGCAUAGUAUUUAGUUA	g2:g19:2mm:17:19	0.0554326	0.0105639	0.0001	0.000121854	0.650039	0.0375809	0.878359
UCCUGGAUGUCGAUGCAUAGUAUUUAGUUA	g2:g19:2mm:18:19	0.123618	0.0170247	0.0001	8.9e-05	0.697223	0.0281533	0.909936
UCCUGGAUGUCCUUGCAUAGAAUUUAGUAA	g2:g19:2mm:2:10	0.00221483	0.00816348	4.81e-36	0.0055435	0.5	1.37609	-2.00544
UCCUGGAUGUCCUUGCAUACUAUUUAGUAA	g2:g19:2mm:2:11	0.0147532	0.00622263	2.67e-18	0.00029885	0.5	0.0822937	0.389828
UCCUGGAUGUCCUUGCAUUGUAUUUAGUAA	g2:g19:2mm:2:12	0.0421151	0.0146117	0.0001	0.000219211	0.5	0.0532088	0.707179
UCCUGGAUGUCCUUGCAAAGUAUUUAGUAA	g2:g19:2mm:2:13	0.0310509	0.00991902	0.0001	0.000203812	0.5	0.0509912	0.75673
UCCUGGAUGUCCUUGCUUAGUAUUUAGUAA	g2:g19:2mm:2:14	0.0426205	0.0129854	8.61e-05	0.000191579	0.5	0.046668	0.789602
UCCUGGAUGUCCUUGGAUAGUAUUUAGUAA	g2:g19:2mm:2:15	0.121152	0.0191658	0.0001	0.000102218	0.56435	0.0262152	0.885615
UCCUGGAUGUCCUUCCAUAGUAUUUAGUAA	g2:g19:2mm:2:16	0.0112203	0.00449663	5.86e-17	0.000306948	0.5	0.0854906	0.549854
UCCUGGAUGUCCUAGCAUAGUAUUUAGUAA	g2:g19:2mm:2:17	0.142643	0.0306835	0.0001	0.000138707	0.553352	0.0345252	0.75022
UCCUGGAUGUCCAUGCAUAGUAUUUAGUAA	g2:g19:2mm:2:18	0.0373185	0.0114218	9.08e-05	0.000192742	0.5	0.047479	0.706882
UCCUGGAUGUCGUUGCAUAGUAUUUAGUAA	g2:g19:2mm:2:19	0.190503	0.0301175	0.0001	0.00010155	0.575151	0.0257408	0.865798
UCCUGGAUGUCCUUGCAUAGUAUUUAGAAA	g2:g19:2mm:2:3	0.0838185	0.0205694	1.24e-05	0.000154649	0.5	0.0368572	0.710751
UCCUGGAUGUCCUUGCAUAGUAUUUACUAA	g2:g19:2mm:2:4	0.046352	0.0109385	1.02e-25	0.00014425	0.5	0.0359001	0.739308
UCCUGGAUGUCCUUGCAUAGUAUUUUGUAA	g2:g19:2mm:2:5	0.00918982	0.00566868	1.56e-18	0.00050352	0.5	0.140638	-0.120009
UCCUGGAUGUCCUUGCAUAGUAUUAAGUAA	g2:g19:2mm:2:6	0.0433442	0.0127348	5.95e-16	0.000179148	0.5	0.0448555	0.721993
UCCUGGAUGUCCUUGCAUAGUAUAUAGUAA	g2:g19:2mm:2:7	0.027632	0.0100738	8.9e-18	0.000226711	0.5	0.0593674	0.675173
UCCUGGAUGUCCUUGCAUAGUAAUUAGUAA	g2:g19:2mm:2:8	0.0241015	0.00764664	1.79e-16	0.000201324	0.5	0.0534179	0.753962
UCCUGGAUGUCCUUGCAUAGUUUUUAGUAA	g2:g19:2mm:2:9	0.0129574	0.00431443	5.17e-18	0.00024448	0.5	0.0677533	0.785554
UCCUGGAUGUCCUUGCAUAGAAUUUAGAUA	g2:g19:2mm:3:10	0.00137352	0.010661	9.93e-23	0.0135789	0.5	3.22803	-1.41282
UCCUGGAUGUCCUUGCAUACUAUUUAGAUA	g2:g19:2mm:3:11	0.00286283	0.00437197	2.63e-35	0.00206703	0.5	0.528028	0.0338056
UCCUGGAUGUCCUUGCAUUGUAUUUAGAUA	g2:g19:2mm:3:12	0.0401445	0.0106893	4.06e-17	0.000162119	0.5	0.0408871	0.720413
UCCUGGAUGUCCUUGCAAAGUAUUUAGAUA	g2:g19:2mm:3:13	0.0323684	0.0115677	9.71e-06	0.000219697	0.5	0.0564302	0.471377
UCCUGGAUGUCCUUGCUUAGUAUUUAGAUA	g2:g19:2mm:3:14	0.0357921	0.00924969	8.95e-05	0.000162848	0.5	0.0403001	0.845823
UCCUGGAUGUCCUUGGAUAGUAUUUAGAUA	g2:g19:2mm:3:15	0.128685	0.035048	4.25e-18	0.000170177	0.5	0.039781	0.268136
UCCUGGAUGUCCUUCCAUAGUAUUUAGAUA	g2:g19:2mm:3:16	0.000875147	0.012798	9.73e-21	0.0281319	0.5	6.50047	-1.52086
UCCUGGAUGUCCUAGCAUAGUAUUUAGAUA	g2:g19:2mm:3:17	0.0302147	0.00698612	9.8e-05	0.000147778	0.5	0.0370999	0.850644
UCCUGGAUGUCCAUGCAUAGUAUUUAGAUA	g2:g19:2mm:3:18	0.0162808	0.00616764	4.74e-19	0.000261657	0.5	0.0716266	0.586814
UCCUGGAUGUCGUUGCAUAGUAUUUAGAUA	g2:g19:2mm:3:19	0.0436028	0.0167171	1.36e-25	0.000233816	0.5	0.0585115	0.414483
UCCUGGAUGUCCUUGCAUAGUAUUUACAUA	g2:g19:2mm:3:4	0.0390013	0.0134133	1.26e-18	0.000209371	0.5	0.0529529	0.505349
UCCUGGAUGUCCUUGCAUAGUAUUUUGAUA	g2:g19:2mm:3:5	0.0211288	0.00767389	9.62e-18	0.000236241	0.5	0.0634198	0.610811
UCCUGGAUGUCCUUGCAUAGUAUUAAGAUA	g2:g19:2mm:3:6	0.00928056	0.00429304	3.25e-18	0.000376361	0.5	0.105119	0.333384
UCCUGGAUGUCCUUGCAUAGUAUAUAGAUA	g2:g19:2mm:3:7	0.013152	0.00628701	1.9e-21	0.000349515	0.5	0.0967993	0.0373451
UCCUGGAUGUCCUUGCAUAGUAAUUAGAUA	g2:g19:2mm:3:8	0.0136861	0.00682358	4.81e-18	0.000360519	0.5	0.0996634	-0.104873
UCCUGGAUGUCCUUGCAUAGUUUUUAGAUA	g2:g19:2mm:3:9	0.00584244	0.00443637	4.11e-17	0.000736999	0.5	0.202869	0.265973
UCCUGGAUGUCCUUGCAUAGAAUUUACUUA	g2:g19:2mm:4:10	0.00182829	0.00974123	5.24e-37	0.00857493	0.5	2.08834	-1.57398
UCCUGGAUGUCCUUGCAUACUAUUUACUUA	g2:g19:2mm:4:11	0.0118762	0.00455743	1.99e-18	0.000288955	0.5	0.0803434	0.564754
UCCUGGAUGUCCUUGCAUUGUAUUUACUUA	g2:g19:2mm:4:12	0.0534384	0.0121473	0.0001	0.000145045	0.5	0.0345018	0.822357
UCCUGGAUGUCCUUGCAAAGUAUUUACUUA	g2:g19:2mm:4:13	0.0233929	0.00757352	2.79e-17	0.000206509	0.5	0.0549443	0.676429
UCCUGGAUGUCCUUGCUUAGUAUUUACUUA	g2:g19:2mm:4:14	0.0556322	0.0145459	0.0001	0.000167219	0.504314	0.0400001	0.806837
UCCUGGAUGUCCUUGGAUAGUAUUUACUUA	g2:g19:2mm:4:15	0.0139639	0.00502848	1.84e-21	0.00025896	0.5	0.0715171	0.560881
UCCUGGAUGUCCUUCCAUAGUAUUUACUUA	g2:g19:2mm:4:16	0.00144601	0.00831517	4.46e-25	0.00992482	0.5	2.36876	-1.83372
UCCUGGAUGUCCUAGCAUAGUAUUUACUUA	g2:g19:2mm:4:17	0.0286516	0.00911098	8.29e-05	0.000203227	0.5	0.0515554	0.718138
UCCUGGAUGUCCAUGCAUAGUAUUUACUUA	g2:g19:2mm:4:18	0.029212	0.00952516	1.64e-18	0.000201479	0.5	0.0524672	0.576129
UCCUGGAUGUCGUUGCAUAGUAUUUACUUA	g2:g19:2mm:4:19	0.0016127	0.00773448	1.06e-24	0.00802644	0.5	1.93292	0.137548
UCCUGGAUGUCCUUGCAUAGUAUUUUCUUA	g2:g19:2mm:4:5	0.037645	0.0109945	1.19e-20	0.000177839	0.5	0.0451353	0.634764
UCCUGGAUGUCCUUGCAUAGUAUUAACUUA	g2:g19:2mm:4:6	0.0114671	0.00489648	1.24e-18	0.000324905	0.5	0.0904373	0.426374
UCCUGGAUGUCCUUGCAUAGUAUAUACUUA	g2:g19:2mm:4:7	0.00861742	0.0049046	2.48e-18	0.000474889	0.5	0.132616	0.637482
UCCUGGAUGUCCUUGCAUAGUAAUUACUUA	g2:g19:2mm:4:8	0.0142974	0.0066556	1.72e-21	0.000332618	0.5	0.0917478	0.313268
UCCUGGAUGUCCUUGCAUAGUUUUUACUUA	g2:g19:2mm:4:9	0.00658064	0.00435722	5.32e-19	0.000611303	0.5	0.169446	0.408857
UCCUGGAUGUCCUUGCAUAGAAUUUUGUUA	g2:g19:2mm:5:10	0.0023791	0.0064547	2.13e-34	0.00396882	0.5	0.992791	-0.101463
UCCUGGAUGUCCUUGCAUACUAUUUUGUUA	g2:g19:2mm:5:11	0.00524656	0.00437399	8.13e-17	0.000848916	0.5	0.231762	0.108103
UCCUGGAUGUCCUUGCAUUGUAUUUUGUUA	g2:g19:2mm:5:12	0.0388181	0.0125485	5.1e-05	0.000200526	0.5	0.0498698	0.742573
UCCUGGAUGUCCUUGCAAAGUAUUUUGUUA	g2:g19:2mm:5:13	0.0119442	0.00560432	2.06e-18	0.000352714	0.5	0.0980526	0.600378
UCCUGGAUGUCCUUGCUUAGUAUUUUGUUA	g2:g19:2mm:5:14	0.0587376	0.0177299	0.0001	0.000193643	0.511931	0.0468414	0.723284
UCCUGGAUGUCCUUGGAUAGUAUUUUGUUA	g2:g19:2mm:5:15	0.138527	0.0309071	3.05e-05	0.000140709	0.5	0.0324156	0.753412
UCCUGGAUGUCCUUCCAUAGUAUUUUGUUA	g2:g19:2mm:5:16	0.00208796	0.0060078	3.68e-35	0.00442322	0.5	1.09131	-1.27263
UCCUGGAUGUCCUAGCAUAGUAUUUUGUUA	g2:g19:2mm:5:17	0.0105167	0.00611515	1.15e-17	0.000454348	0.5	0.12673	0.612888
UCCUGGAUGUCCAUGCAUAGUAUUUUGUUA	g2:g19:2mm:5:18	0.00776467	0.0045231	2.09e-18	0.000504481	0.5	0.140662	0.27527
UCCUGGAUGUCGUUGCAUAGUAUUUUGUUA	g2:g19:2mm:5:19	0.194329	0.0435793	0.0001	0.00014397	0.5	0.0316795	0.693823
UCCUGGAUGUCCUUGCAUAGUAUUAUGUUA	g2:g19:2mm:5:6	0.0097179	0.00454853	4.33e-17	0.000375076	0.5	0.104733	0.594843
UCCUGGAUGUCCUUGCAUAGUAUAUUGUUA	g2:g19:2mm:5:7	0.0328648	0.0079435	2.62e-05	0.000149364	0.5	0.0380912	0.859782
UCCUGGAUGUCCUUGCAUAGUAAUUUGUUA	g2:g19:2mm:5:8	0.0222444	0.00847818	5.15e-17	0.000245391	0.5	0.0655845	0.613127
UCCUGGAUGUCCUUGCAUAGUUUUUUGUUA	g2:g19:2mm:5:9	0.00821365	0.00522029	1.32e-18	0.000539325	0.5	0.150533	0.499284
UCCUGGAUGUCCUUGCAUAGAAUUAAGUUA	g2:g19:2mm:6:10	0.00291932	0.00543354	1.52e-29	0.00249751	0.5	0.639457	-0.736334
UCCUGGAUGUCCUUGCAUACUAUUAAGUUA	g2:g19:2mm:6:11	0.00990169	0.00490642	2.49e-18	0.000394673	0.5	0.110184	0.112136
UCCUGGAUGUCCUUGCAUUGUAUUAAGUUA	g2:g19:2mm:6:12	0.0478539	0.0119973	0.0001	0.000159061	0.562872	0.0429717	0.825971
UCCUGGAUGUCCUUGCAAAGUAUUAAGUUA	g2:g19:2mm:6:13	0.0398116	0.00975921	0.0001	0.000154801	0.555419	0.0419629	0.819055
UCCUGGAUGUCCUUGCUUAGUAUUAAGUUA	g2:g19:2mm:6:14	0.0115389	0.00466546	1.81e-18	0.000307076	0.5	0.085459	0.673369
UCCUGGAUGUCCUUGGAUAGUAUUAAGUUA	g2:g19:2mm:6:15	0.206743	0.0374598	0.0001	0.00011608	0.505368	0.0257015	0.800997
UCCUGGAUGUCCUUCCAUAGUAUUAAGUUA	g2:g19:2mm:6:16	0.0028652	0.00512266	2.27e-49	0.00241906	0.5	0.618016	-1.34987
UCCUGGAUGUCCUAGCAUAGUAUUAAGUUA	g2:g19:2mm:6:17	0.0365674	0.00766043	0.0001	0.000132432	0.565878	0.0368819	0.890337
UCCUGGAUGUCCAUGCAUAGUAUUAAGUUA	g2:g19:2mm:6:18	0.0664631	0.0183316	0.0001	0.000178051	0.5	0.0417382	0.707892
UCCUGGAUGUCGUUGCAUAGUAUUAAGUUA	g2:g19:2mm:6:19	0.142123	0.0278392	0.0001	0.000126314	0.560716	0.0318667	0.837364
UCCUGGAUGUCCUUGCAUAGUAUAAAGUUA	g2:g19:2mm:6:7	0.0673444	0.0147391	0.0001	0.000141363	0.502233	0.0332603	0.834157
UCCUGGAUGUCCUUGCAUAGUAAUAAGUUA	g2:g19:2mm:6:8	0.0366699	0.012885	1.08e-05	0.000214917	0.5	0.0544876	0.554391
UCCUGGAUGUCCUUGCAUAGUUUUAAGUUA	g2:g19:2mm:6:9	0.0115485	0.00587813	1.98e-18	0.000386472	0.5	0.107552	0.674804
UCCUGGAUGUCCUUGCAUAGAAUAUAGUUA	g2:g19:2mm:7:10	0.00487433	0.00378088	2.56e-18	0.000817205	0.5	0.22164	0.295898
UCCUGGAUGUCCUUGCAUACUAUAUAGUUA	g2:g19:2mm:7:11	0.00430065	0.00518442	9.68e-16	0.00134793	0.5	0.360979	-0.449808
UCCUGGAUGUCCUUGCAUUGUAUAUAGUUA	g2:g19:2mm:7:12	0.0803104	0.0223488	0.0001	0.000180584	0.518894	0.0434872	0.685356
UCCUGGAUGUCCUUGCAAAGUAUAUAGUUA	g2:g19:2mm:7:13	0.0544139	0.0144079	0.0001	0.000169128	0.537258	0.0431694	0.745008
UCCUGGAUGUCCUUGCUUAGUAUAUAGUUA	g2:g19:2mm:7:14	0.0346609	0.00850629	0.0001	0.000155445	0.533442	0.0410298	0.871974
UCCUGGAUGUCCUUGGAUAGUAUAUAGUUA	g2:g19:2mm:7:15	0.165024	0.0350209	0.0001	0.000136655	0.540299	0.0328789	0.768964
UCCUGGAUGUCCUUCCAUAGUAUAUAGUUA	g2:g19:2mm:7:16	0.0017086	0.00909467	4.55e-33	0.00875366	0.5	2.11872	-3.43
UCCUGGAUGUCCUAGCAUAGUAUAUAGUUA	g2:g19:2mm:7:17	0.0912045	0.0200911	0.0001	0.000142971	0.561752	0.0370427	0.786689
UCCUGGAUGUCCAUGCAUAGUAUAUAGUUA	g2:g19:2mm:7:18	0.0181391	0.00644107	7.7e-05	0.000246318	0.5	0.0652189	0.749636
UCCUGGAUGUCGUUGCAUAGUAUAUAGUUA	g2:g19:2mm:7:19	0.155333	0.0280776	0.0001	0.000116468	0.570244	0.0297014	0.847682
[truncated: 4,718 more rows]

## Sheet: L1MC MILI - GTSF1
Target Site Sequence	Target name	k2	k2_sd	k3	k3_sd	E	E_sd	Rsquared
UCCUGGAUGUCGAACCAUAGUUAAAUCAAA	g10:g15:cont:t1A	4.92e-10	0.0335773	0.0001	0	0.5	3.40993e+07	-0.129099
UCCUGGAUGUCGAAGCAUAGUUAAAUCAAA	g10:g16:cont:t1A	1.77e-05	0.163471	0.0001	21.224	0.999964	9199.26	0.00210954
UCCUGGAUGUCGAUGCAUAGUUAAAUCAAA	g10:g17:cont:t1A	0.000333371	0.0123431	2.46e-15	0.0791785	0.5	17.7043	-0.0542803
UCCUGGAUGUCGUUGCAUAGUUAAAUCAAA	g10:g18:cont:t1A	0.000230347	0.019199	3.36e-15	0.1819	0.5	40.4101	0.0891508
UCCUGGAUGUCCUUGCAUAGUUAAAUCAAA	g10:g19:cont:t1A	0.000439592	0.0105952	3.55e-15	0.0504775	0.5	11.3615	0.338385
UCCUGGAUGUGCUUGCAUAGUUAAAUCAAA	g10:g20:cont:t1A	0.000245383	0.0245234	1.1e-15	0.217463	0.5	48.3566	0.0783536
UCCUGGAUGAGCUUGCAUAGUUAAAUCAAA	g10:g21:cont:t1A	0.000430362	0.0157376	2.18e-15	0.0767237	0.5	17.2592	0.177065
UCCUGGAUCAGCUUGCAUAGUUAAAUCAAA	g10:g22:cont:t1A	0.000968575	0.00569241	3.65e-14	0.0111039	0.5	2.57983	0.470808
UCCUGGAACAGCUUGCAUAGUUAAAUCAAA	g10:g23:cont:t1A	0.000865451	0.00638358	1.64e-14	0.0142159	0.5	3.283	0.254049
UCCUGGUACAGCUUGCAUAGUUAAAUCAAA	g10:g24:cont:t1A	0.0010203	0.00652533	1.59e-14	0.0119638	0.5	2.78797	0.34161
UCCUGCUACAGCUUGCAUAGUUAAAUCAAA	g10:g25:cont:t1A	0.000844264	0.00780554	6.69e-14	0.0178919	0.5	4.12679	0.288854
UCCUCCUACAGCUUGCAUAGUUAAAUCAAA	g10:g26:cont:t1A	0.000701872	0.00724364	4.22e-14	0.0205326	0.5	4.6959	0.476457
UCCUGGAUGUCGAAGCAUAGAUAAAUCAAA	g11:g16:cont:t1A	0.000189904	0.0227362	6.29e-14	0.263386	0.5	58.3627	0.0151472
UCCUGGAUGUCGAUGCAUAGAUAAAUCAAA	g11:g17:cont:t1A	9.74e-05	0.0471074	4.26e-16	1.08422	0.5	238.821	0.0182905
UCCUGGAUGUCGUUGCAUAGAUAAAUCAAA	g11:g18:cont:t1A	0.00048032	0.00861366	3.86e-16	0.037258	0.5	8.40715	0.156361
UCCUGGAUGUCCUUGCAUAGAUAAAUCAAA	g11:g19:cont:t1A	0.000108146	0.0335382	0.0001	0.70088	1	305.747	0.0690061
UCCUGGAUGUGCUUGCAUAGAUAAAUCAAA	g11:g20:cont:t1A	0.000351678	0.0181564	2.08e-14	0.11001	0.5	24.6263	0.137565
UCCUGGAUGAGCUUGCAUAGAUAAAUCAAA	g11:g21:cont:t1A	0.00034978	0.0156419	2.29e-15	0.0953245	0.5	21.3364	0.210666
UCCUGGAUCAGCUUGCAUAGAUAAAUCAAA	g11:g22:cont:t1A	0.000259344	0.00844102	1.51e-07	0.070628	1	31.4379	0.451915
UCCUGGAACAGCUUGCAUAGAUAAAUCAAA	g11:g23:cont:t1A	0.000479951	0.0122437	6.77e-14	0.0530041	0.5	11.9599	0.233458
UCCUGGUACAGCUUGCAUAGAUAAAUCAAA	g11:g24:cont:t1A	0.000559697	0.0127715	3.75e-12	0.0466759	0.5	10.5836	0.0814859
UCCUGCUACAGCUUGCAUAGAUAAAUCAAA	g11:g25:cont:t1A	0.000160572	0.0231356	0.0001	0.322325	1	141.075	0.13455
UCCUCCUACAGCUUGCAUAGAUAAAUCAAA	g11:g26:cont:t1A	0.00021236	0.0160281	0.0001	0.167157	1	73.3984	0.229879
UCCUGGAUGUCGAUGCAUACAUAAAUCAAA	g12:g17:cont:t1A	1.02e-05	0.264174	0.0001	59.5376	1	25778.9	-0.00212954
UCCUGGAUGUCGUUGCAUACAUAAAUCAAA	g12:g18:cont:t1A	0.000336478	0.0141026	1.49e-17	0.0895758	0.5	20.033	0.189356
UCCUGGAUGUCCUUGCAUACAUAAAUCAAA	g12:g19:cont:t1A	9.13e-05	0.0333297	0.0001	0.827538	1	360.61	0.0513855
UCCUGGAUGUGCUUGCAUACAUAAAUCAAA	g12:g20:cont:t1A	6.7e-05	0.0453052	2e-37	1.52335	0.999206	669.222	0.0350034
UCCUGGAUGAGCUUGCAUACAUAAAUCAAA	g12:g21:cont:t1A	6.91e-05	0.0459298	0.0001	1.51356	1	658.602	-0.00240684
UCCUGGAUCAGCUUGCAUACAUAAAUCAAA	g12:g22:cont:t1A	0.000204908	0.0108875	0.0001	0.117846	1	51.7218	0.363508
UCCUGGAACAGCUUGCAUACAUAAAUCAAA	g12:g23:cont:t1A	0.000617868	0.00845847	2.25e-14	0.0276859	0.5	6.29991	0.296999
UCCUGGUACAGCUUGCAUACAUAAAUCAAA	g12:g24:cont:t1A	0.000958498	0.00730665	2.94e-16	0.0144304	0.5	3.35076	0.204305
UCCUGCUACAGCUUGCAUACAUAAAUCAAA	g12:g25:cont:t1A	0.00087261	0.00644837	6.62e-14	0.0142226	0.5	3.28595	0.177839
UCCUCCUACAGCUUGCAUACAUAAAUCAAA	g12:g26:cont:t1A	0.000679231	0.00699205	8.91e-13	0.0205706	0.5	4.69821	0.465795
UCCUGGAUGUCGUUGCAUUCAUAAAUCAAA	g13:g18:cont:t1A	4.83e-05	0.09182	1.12e-13	4.30474	0.500061	945.202	-0.00706729
UCCUGGAUGUCCUUGCAUUCAUAAAUCAAA	g13:g19:cont:t1A	0.000443794	0.00893272	2.61e-16	0.0421192	0.5	9.48269	0.307364
UCCUGGAUGUGCUUGCAUUCAUAAAUCAAA	g13:g20:cont:t1A	0.000310085	0.0143897	3.09e-17	0.099696	0.5	22.2596	0.0743696
UCCUGGAUGAGCUUGCAUUCAUAAAUCAAA	g13:g21:cont:t1A	0.00024782	0.0210495	5.37e-16	0.184732	0.5	41.0848	-0.0111917
UCCUGGAUCAGCUUGCAUUCAUAAAUCAAA	g13:g22:cont:t1A	0.000241144	0.0247121	8.25e-16	0.223174	0.5	49.6134	0.0477351
UCCUGGAACAGCUUGCAUUCAUAAAUCAAA	g13:g23:cont:t1A	0.00031229	0.0125237	9.63e-15	0.0861171	0.5	19.2304	0.262853
UCCUGGUACAGCUUGCAUUCAUAAAUCAAA	g13:g24:cont:t1A	0.00122998	0.00503659	7.05e-18	0.00735998	0.5	1.73574	0.441488
UCCUGCUACAGCUUGCAUUCAUAAAUCAAA	g13:g25:cont:t1A	0.000134354	0.0300295	0.0001	0.502569	1	219.602	0.0543483
UCCUCCUACAGCUUGCAUUCAUAAAUCAAA	g13:g26:cont:t1A	0.000104729	0.0288096	0.0001	0.622126	1	271.333	0.0948259
UCCUGGAUGUCCUUGCAAUCAUAAAUCAAA	g14:g19:cont:t1A	0.000217548	0.0252526	4.52e-13	0.253972	0.519533	58.5781	0.0531089
UCCUGGAUGUGCUUGCAAUCAUAAAUCAAA	g14:g20:cont:t1A	0.000135408	0.0382902	2.15e-14	0.628833	0.5	138.856	-0.016438
UCCUGGAUGAGCUUGCAAUCAUAAAUCAAA	g14:g21:cont:t1A	0.000275661	0.0191406	3.54e-17	0.150187	0.5	33.4604	0.115863
UCCUGGAUCAGCUUGCAAUCAUAAAUCAAA	g14:g22:cont:t1A	3.16e-05	0.0974318	0.0001	7.08291	1	3073.97	-0.00797469
UCCUGGAACAGCUUGCAAUCAUAAAUCAAA	g14:g23:cont:t1A	8.67e-05	0.0308555	0.0001	0.807838	1	351.921	0.069835
UCCUGGUACAGCUUGCAAUCAUAAAUCAAA	g14:g24:cont:t1A	0.000708255	0.0105045	1.05e-17	0.0294706	0.5	6.74265	0.173569
UCCUGCUACAGCUUGCAAUCAUAAAUCAAA	g14:g25:cont:t1A	0.000276619	0.010026	0.0001	0.079278	1	34.9494	0.156764
UCCUCCUACAGCUUGCAAUCAUAAAUCAAA	g14:g26:cont:t1A	0.000140978	0.0184627	0.0001	0.294092	1	128.56	0.166718
UCCUGGAUGUGCUUGCUAUCAUAAAUCAAA	g15:g20:cont:t1A	0.000351505	0.0139175	4.45e-15	0.0843705	0.5	18.8866	0.116871
UCCUGGAUGAGCUUGCUAUCAUAAAUCAAA	g15:g21:cont:t1A	8.98e-05	0.035638	0.0001	0.900529	1	392.378	0.0638231
UCCUGGAUCAGCUUGCUAUCAUAAAUCAAA	g15:g22:cont:t1A	0.000431033	0.0132284	2.25e-12	0.0643819	0.5	14.4835	0.24624
UCCUGGAACAGCUUGCUAUCAUAAAUCAAA	g15:g23:cont:t1A	5.55e-05	0.0639367	0.0001	2.62865	1	1142.78	0.0209137
UCCUGGUACAGCUUGCUAUCAUAAAUCAAA	g15:g24:cont:t1A	0.000324861	0.0192233	1.12e-15	0.126757	0.5	28.3277	0.00925446
UCCUGCUACAGCUUGCUAUCAUAAAUCAAA	g15:g25:cont:t1A	0.000140067	0.0248895	0.0001	0.399113	1	174.459	0.0501397
UCCUCCUACAGCUUGCUAUCAUAAAUCAAA	g15:g26:cont:t1A	0.000106621	0.0308246	0.0001	0.653584	1	285.087	0.0631417
UCCUGGAUGUCGAACGUAUCAAUUUAGUUA	g2:g10:1mm:10:AA	3.95e-05	0.0409553	1.14e-14	2.34964	0.997641	1028.62	-0.00685736
UCCUGGAUGUCGAACGUAUCCAUUUAGUUA	g2:g10:1mm:10:AC	0.000284177	0.0140431	8.41e-16	0.106708	0.5	23.7865	-0.127465
UCCUGGAUGUCGAACGUAUCGAUUUAGUUA	g2:g10:1mm:10:AG	0.000273006	0.01182	1.77e-18	0.093697	0.5	20.8715	-0.140584
UCCUGGAUGUCGAACGUAUCUAUUUAGUAA	g2:g10:1mm:2:AA	1.96e-05	0.102921	1.21e-12	11.9534	0.500176	2619.24	-0.00405978
UCCUGGAUGUCGAACGUAUCUAUUUAGUCA	g2:g10:1mm:2:AC	7.41e-05	0.0395286	1.47e-17	1.20015	0.5	263.952	0.0033319
UCCUGGAUGUCGAACGUAUCUAUUUAGUGA	g2:g10:1mm:2:AG	2.17e-12	0.000288792	1.14e-18	7.62573e+06	0.5	6.80816e+07	-0.208341
UCCUGGAUGUCGAACGUAUCUAUUUAGAUA	g2:g10:1mm:3:AA	1.83e-13	8.04e-05	2.5e-15	1.16206e+07	0.5	1.57381e+08	-0.284165
UCCUGGAUGUCGAACGUAUCUAUUUAGCUA	g2:g10:1mm:3:AC	3.57e-06	0.425454	0.0001	276.136	0.998922	119059	-0.0430284
UCCUGGAUGUCGAACGUAUCUAUUUAGGUA	g2:g10:1mm:3:AG	2.55e-15	6.71e-05	9.58e-17	1.17575e+07	0.5	0	-1.16441
UCCUGGAUGUCGAACGUAUCUAUUUAAUUA	g2:g10:1mm:4:CA	9.59e-14	6.27e-05	0.0001	0	0.5	5.51185e+08	-0.000144308
UCCUGGAUGUCGAACGUAUCUAUUUACUUA	g2:g10:1mm:4:CC	4.06e-06	0.394804	0.0001	225.218	0.996378	96913.8	-0.026742
UCCUGGAUGUCGAACGUAUCUAUUUAUUUA	g2:g10:1mm:4:CU	7.71e-12	0.000516123	0.0001	0	0.5	3.31425e+07	-0.111781
UCCUGGAUGUCGAACGUAUCUAUUUCGUUA	g2:g10:1mm:5:UC	2.57e-05	0.0524936	0.0001	4.68517	1	2032.39	-0.14751
UCCUGGAUGUCGAACGUAUCUAUUUGGUUA	g2:g10:1mm:5:UG	0.000157891	0.0247345	9.65e-17	0.346817	0.5	76.693	-0.09772
UCCUGGAUGUCGAACGUAUCUAUUUUGUUA	g2:g10:1mm:5:UU	1.12e-15	4.52e-05	3.36e-19	6.57832e+06	0.5	0	-0.0583223
UCCUGGAUGUCGAACGUAUCUAUUAAGUUA	g2:g10:1mm:6:AA	8.89e-05	0.032809	6.5e-15	0.828067	0.5	182.298	0.066099
UCCUGGAUGUCGAACGUAUCUAUUCAGUUA	g2:g10:1mm:6:AC	0.000100195	0.0269476	2.09e-16	0.602283	0.5	132.69	0.0161559
UCCUGGAUGUCGAACGUAUCUAUUGAGUUA	g2:g10:1mm:6:AG	4.24e-06	0.74522	3.84e-16	402.399	0.500041	87819	-0.0679995
UCCUGGAUGUCGAACGUAUCUAUAUAGUUA	g2:g10:1mm:7:AA	1.58e-05	0.195057	7.73e-11	28.0463	0.500295	6144.38	-0.029658
UCCUGGAUGUCGAACGUAUCUAUCUAGUUA	g2:g10:1mm:7:AC	4.04e-14	4.99e-05	0.0001	0	0.5	1061061888	-0.175717
UCCUGGAUGUCGAACGUAUCUAUGUAGUUA	g2:g10:1mm:7:AG	1.88e-12	0.000250115	8.65e-15	1.36827e+07	0.5	6.62423e+07	-0.266504
UCCUGGAUGUCGAACGUAUCUAAUUAGUUA	g2:g10:1mm:8:AA	4.07e-05	0.0804661	6.66e-20	4.47913	0.5	982.843	0.0123874
UCCUGGAUGUCGAACGUAUCUACUUAGUUA	g2:g10:1mm:8:AC	8.56e-05	0.0345281	7.24e-16	0.905407	0.5	199.281	-0.0142163
UCCUGGAUGUCGAACGUAUCUAGUUAGUUA	g2:g10:1mm:8:AG	4.7e-05	0.0897433	1.43e-15	4.32366	0.5	949.153	-0.0252357
UCCUGGAUGUCGAACGUAUCUCUUUAGUUA	g2:g10:1mm:9:UC	1.13e-13	6.53e-05	9.19e-16	8.56451e+06	0.5	1.1724e+08	-0.0443353
UCCUGGAUGUCGAACGUAUCUGUUUAGUUA	g2:g10:1mm:9:UG	0.00021241	0.0170845	0.0001	0.178131	0.5	39.1085	0.0656609
UCCUGGAUGUCGAACGUAUCUUUUUAGUUA	g2:g10:1mm:9:UU	0.000197696	0.0179897	7.53e-17	0.199878	0.5	44.3121	-0.0618563
UCCUGGAUGUCGAACGUAUCAAUUUAGUAA	g2:g10:2mm:2:10	8.51e-16	5.72e-05	1.21e-19	1.04308e+07	0.5	0	-0.184398
UCCUGGAUGUCGAACGUAUCUAUUUAGAAA	g2:g10:2mm:2:3	7.31e-11	0.00379253	8.85e-13	7.29404e+06	0.5	2.59044e+07	-0.13071
UCCUGGAUGUCGAACGUAUCUAUUUACUAA	g2:g10:2mm:2:4	1.66e-11	0.00183195	3.12e-18	9.41755e+06	0.5	5.51176e+07	-0.0254152
UCCUGGAUGUCGAACGUAUCUAUUUUGUAA	g2:g10:2mm:2:5	1.76e-16	5.21e-05	0.0001	0	0.5	0	-0.165344
UCCUGGAUGUCGAACGUAUCUAUUAAGUAA	g2:g10:2mm:2:6	9.1e-05	0.0412444	9.33e-19	1.01734	0.5	223.997	-0.0293415
UCCUGGAUGUCGAACGUAUCUAUAUAGUAA	g2:g10:2mm:2:7	2.75e-13	5.39e-05	0.0001	0	0.5	8.14254e+07	-0.0798133
UCCUGGAUGUCGAACGUAUCUAAUUAGUAA	g2:g10:2mm:2:8	3.64e-06	0.593402	0.0001	377.245	0.997786	162468	-0.000338155
UCCUGGAUGUCGAACGUAUCUUUUUAGUAA	g2:g10:2mm:2:9	8.35e-06	0.236838	0.0001	65.4866	0.999962	28341	-0.00247912
UCCUGGAUGUCGAACGUAUCAAUUUAGAUA	g2:g10:2mm:3:10	7.81e-16	6.72e-05	0.0001	0	0.5	0	-0.104035
UCCUGGAUGUCGAACGUAUCUAUUUACAUA	g2:g10:2mm:3:4	1.28e-12	0.000181977	2.89e-14	1.25944e+07	0.5	9.54195e+07	-0.329949
UCCUGGAUGUCGAACGUAUCUAUUUUGAUA	g2:g10:2mm:3:5	1.11e-11	0.000981423	2.39e-15	6.38277e+06	0.5	4.35727e+07	-0.00204014
UCCUGGAUGUCGAACGUAUCUAUUAAGAUA	g2:g10:2mm:3:6	3.11e-11	0.00536478	3.58e-14	8.47986e+06	0.5	8.63065e+07	-0.162585
UCCUGGAUGUCGAACGUAUCUAUAUAGAUA	g2:g10:2mm:3:7	1.88e-11	0.00114936	6.7e-14	9.31505e+06	0.5	3.12467e+07	-0.32087
UCCUGGAUGUCGAACGUAUCUAAUUAGAUA	g2:g10:2mm:3:8	1.16e-10	0.0064435	3.13e-13	8.50937e+06	0.5	2.77625e+07	-0.0406322
UCCUGGAUGUCGAACGUAUCUUUUUAGAUA	g2:g10:2mm:3:9	9.55e-05	0.0308662	2.25e-15	0.724582	0.5	159.584	-0.142157
UCCUGGAUGUCGAACGUAUCAAUUUACUUA	g2:g10:2mm:4:10	2.99e-12	0.000373495	4.88e-14	1.41689e+07	0.5	5.72938e+07	-0.240064
UCCUGGAUGUCGAACGUAUCUAUUUUCUUA	g2:g10:2mm:4:5	0.000246905	0.0167434	6.49e-16	0.147513	0.5	32.8053	-0.352317
UCCUGGAUGUCGAACGUAUCUAUUAACUUA	g2:g10:2mm:4:6	8.82e-13	0.000100664	4.43e-15	9.41916e+06	0.5	3.49246e+07	-0.545131
UCCUGGAUGUCGAACGUAUCUAUAUACUUA	g2:g10:2mm:4:7	3.66e-15	6.52e-05	9.1e-20	1.07677e+07	0.5	0	-0.0241498
UCCUGGAUGUCGAACGUAUCUAAUUACUUA	g2:g10:2mm:4:8	5.38e-05	0.0594408	2.22e-18	2.49503	0.5	547.985	-0.0692251
UCCUGGAUGUCGAACGUAUCUUUUUACUUA	g2:g10:2mm:4:9	6.76e-13	7.21e-05	2.54e-14	7.88056e+06	0.5	3.55928e+07	-0.134692
UCCUGGAUGUCGAACGUAUCAAUUUUGUUA	g2:g10:2mm:5:10	9.38e-10	0.0630796	0.0001	0	0.5	3.36463e+07	-0.00931551
UCCUGGAUGUCGAACGUAUCUAUUAUGUUA	g2:g10:2mm:5:6	0.00027802	0.0157437	7.25e-16	0.122428	0.5	27.2801	0.0286021
UCCUGGAUGUCGAACGUAUCUAUAUUGUUA	g2:g10:2mm:5:7	2.55e-05	0.0771828	0.0001	6.94381	1	3012.11	0.0125075
UCCUGGAUGUCGAACGUAUCUAAUUUGUUA	g2:g10:2mm:5:8	0.00017647	0.0158671	9.66e-16	0.19833	0.5	43.9097	0.140996
UCCUGGAUGUCGAACGUAUCUUUUUUGUUA	g2:g10:2mm:5:9	0.000173478	0.0269979	6.26e-14	0.343481	0.5	76.031	0.0955704
UCCUGGAUGUCGAACGUAUCAAUUAAGUUA	g2:g10:2mm:6:10	0.000204684	0.0214303	1.05e-17	0.229658	0.5	50.9369	-0.0644778
UCCUGGAUGUCGAACGUAUCUAUAAAGUUA	g2:g10:2mm:6:7	6.82e-05	0.0699371	7.55e-17	2.31208	0.5	508.3	0.0157228
UCCUGGAUGUCGAACGUAUCUAAUAAGUUA	g2:g10:2mm:6:8	0.000225043	0.014958	1.25e-14	0.145212	0.5	32.2488	0.127561
UCCUGGAUGUCGAACGUAUCUUUUAAGUUA	g2:g10:2mm:6:9	0.000188429	0.0148466	1.97e-17	0.173386	0.5	38.4163	-0.356167
UCCUGGAUGUCGAACGUAUCAAUAUAGUUA	g2:g10:2mm:7:10	1.04e-11	0.000935132	2.99e-14	8.1153e+06	0.5	4.61235e+07	-0.130558
UCCUGGAUGUCGAACGUAUCUAAAUAGUUA	g2:g10:2mm:7:8	1.45e-13	5.75e-05	1.83e-16	7.66767e+06	0.5	1.34293e+08	-0.00128523
UCCUGGAUGUCGAACGUAUCUUUAUAGUUA	g2:g10:2mm:7:9	9.56e-12	0.000612248	1.32e-13	9.18194e+06	0.5	3.3271e+07	-0.0295335
UCCUGGAUGUCGAACGUAUCAAAUUAGUUA	g2:g10:2mm:8:10	5.07e-15	6.75e-05	1.09e-19	1.07899e+07	0.5	0	-0.00306012
UCCUGGAUGUCGAACGUAUCUUAUUAGUUA	g2:g10:2mm:8:9	6.32e-05	0.0647915	7.4e-16	2.31435	0.5	508.628	0.00985738
UCCUGGAUGUCGAACGUAUCAUUUUAGUUA	g2:g10:2mm:9:10	1.54e-13	0.00013264	2e-14	1.60654e+07	0.5	7.74503e+07	-0.107366
UCCUGGAUGUCGAACGUAUCUAUUUACAAA	g2:g10:3mm:2	2.32e-12	0.00031368	3.9e-15	9.93714e+06	0.5	7.2607e+07	-0.0636736
UCCUGGAUGUCGAACGUAUCUAUUUUCAUA	g2:g10:3mm:3	8.99e-16	7.48e-05	4.69e-20	1.33757e+07	0.5	0	-0.0165532
UCCUGGAUGUCGAACGUAUCUAUUAUCUUA	g2:g10:3mm:4	1.1e-11	0.000666188	4.35e-16	7.71435e+06	0.5	3.02408e+07	-0.0028651
UCCUGGAUGUCGAACGUAUCUAUAAUGUUA	g2:g10:3mm:5	3.37e-13	6.55e-05	0.0001	0	0.5	1.15439e+08	-0.0573898
UCCUGGAUGUCGAACGUAUCUAAAAAGUUA	g2:g10:3mm:6	0.000217273	0.017539	3.58e-17	0.176626	0.5	39.2061	0.00736696
UCCUGGAUGUCGAACGUAUCUUAAUAGUUA	g2:g10:3mm:7	0.000201143	0.0175706	3.49e-17	0.191745	0.5	42.5184	0.122384
UCCUGGAUGUCGAACGUAUCAUAUUAGUUA	g2:g10:3mm:8	2.91e-17	0.000122799	0.0001	0	0.5	0	-0.0710215
UCCUGGAUGUCGAACGUAUCUAUUUAGUUA	g2:g10:cont:t1A	0.000155786	0.0210031	1.69e-16	0.298603	0.5	66.0223	0.112549
UCCUGGAUGUCGAACGUAUCUAUUUAGUUC	g2:g10:cont:t1C	1.45e-15	5.35e-05	0.0001	0	0.5	0	-0.00688922
UCCUGGAUGUCGAACGUAUCUAUUUAGUUG	g2:g10:cont:t1G	4.47e-05	0.0767673	1.16e-19	3.88897	0.5	853.59	-0.0373541
UCCUGGAUGUCGAACGUAUCUAUUUAGUUU	g2:g10:cont:t1U	0.000116935	0.0179016	0.0001	0.345398	1	150.758	0.171182
UCCUGGAUGUCGAACGUAUCUAUUUAGUA	g2:g10:gb:2	3.09e-06	1.07275	1.79e-14	796.93	0.500063	173694	-0.025462
UCCUGGAUGUCGAACGUAUCUAUUUAGUA	g2:g10:gb:3	3.09e-06	1.07275	1.79e-14	796.93	0.500063	173694	-0.025462
UCCUGGAUGUCGAACGUAUCUAUUUAUUA	g2:g10:gb:4	0.000147911	0.0239091	1.54e-18	0.358575	0.5	79.2422	-0.00158689
UCCUGGAUGUCGAACGUAUCUAUUUGUUA	g2:g10:gb:5	0.000138226	0.022309	3.19e-17	0.358706	0.5	79.222	0.0245916
UCCUGGAUGUCGAACGUAUCUAUUAGUUA	g2:g10:gb:6	2.43e-13	9.18e-05	4.87e-14	1.16947e+07	0.5	1.3921e+08	-0.0650632
UCCUGGAUGUCGAACGUAUCUAUUAGUUA	g2:g10:gb:7	2.43e-13	9.18e-05	4.87e-14	1.16947e+07	0.5	1.3921e+08	-0.0650632
UCCUGGAUGUCGAACGUAUCUAUUAGUUA	g2:g10:gb:8	2.43e-13	9.18e-05	4.87e-14	1.16947e+07	0.5	1.3921e+08	-0.0650632
UCCUGGAUGUCGAACGUAUCUUUUAGUUA	g2:g10:gb:9	9.44e-05	0.031308	1.55e-16	0.743305	0.5	163.697	-0.000944381
UCCUGGAUGUCGAACGUAUCUAAUUUAGUUA	g2:g10:tb:10:A	5.51e-05	0.0240394	0.0001	0.996397	1	433.161	0.125225
UCCUGGAUGUCGAACGUAUCUCAUUUAGUUA	g2:g10:tb:10:C	0.000106951	0.0287767	5.94e-13	0.601731	0.5	132.626	0.0351607
UCCUGGAUGUCGAACGUAUCUGAUUUAGUUA	g2:g10:tb:10:G	0.000120039	0.0357053	5.05e-17	0.663478	0.5	146.36	-0.129473
UCCUGGAUGUCGAACGUAUCUUAUUUAGUUA	g2:g10:tb:10:U	3.36e-11	0.00280744	0.0001	0	0.5	4.15469e+07	-0.000905457
UCCUGGAUGUCGAACGUAUCUAUUUAGUAUA	g2:g10:tb:3:A	1.07e-13	0.000121328	3.03e-16	1.54352e+07	0.5	1.00723e+08	-0.130236
UCCUGGAUGUCGAACGUAUCUAUUUAGUCUA	g2:g10:tb:3:C	4.63e-05	0.0565375	0.0001	2.79207	1	1213.06	0.023259
UCCUGGAUGUCGAACGUAUCUAUUUAGUGUA	g2:g10:tb:3:G	0.000141956	0.0301546	1.8e-11	0.471768	0.5	104.217	0.0793156
UCCUGGAUGUCGAACGUAUCUAUUUAGUUUA	g2:g10:tb:3:U	0.000340716	0.0113425	9.58e-17	0.0710885	0.5	15.9027	0.0717349
UCCUGGAUGUCGAACGUAUCUAUUUAGAUUA	g2:g10:tb:4:A	7.01e-15	4.5e-05	0.0001	0	0.5	4.78895e+08	-0.0409052
UCCUGGAUGUCGAACGUAUCUAUUUAGCUUA	g2:g10:tb:4:C	2.4e-13	8.52e-05	1.39e-15	6.92285e+08	0.5	8.80686e+07	-0.0699771
UCCUGGAUGUCGAACGUAUCUAUUUAGGUUA	g2:g10:tb:4:G	9.81e-06	0.210362	0.0001	49.4602	0.996151	21331	-0.0542534
UCCUGGAUGUCGAACGUAUCUAUUUAGUUUA	g2:g10:tb:4:U	0.000340716	0.0113425	9.58e-17	0.0710885	0.5	15.9027	0.0717349
UCCUGGAUGUCGAACGUAUCUAUUUAAGUUA	g2:g10:tb:5:A	0.000182639	0.0193116	8.07e-17	0.232946	0.5	51.5938	-0.44003
UCCUGGAUGUCGAACGUAUCUAUUUACGUUA	g2:g10:tb:5:C	0.000329869	0.015031	1.02e-16	0.0975122	0.5	21.799	0.0991747
UCCUGGAUGUCGAACGUAUCUAUUUAGGUUA	g2:g10:tb:5:G	9.81e-06	0.210362	0.0001	49.4602	0.996151	21331	-0.0542534
UCCUGGAUGUCGAACGUAUCUAUUUAUGUUA	g2:g10:tb:5:U	6.54e-05	0.034243	0.0001	1.19414	1	519.481	0.0638263
UCCUGGAUGUCGAACGUAUCUAUUUAAGUUA	g2:g10:tb:6:A	0.000182639	0.0193116	8.07e-17	0.232946	0.5	51.5938	-0.44003
UCCUGGAUGUCGAACGUAUCUAUUUCAGUUA	g2:g10:tb:6:C	0.000176145	0.0288444	1.01e-18	0.361227	0.5	79.9727	0.0437317
UCCUGGAUGUCGAACGUAUCUAUUUGAGUUA	g2:g10:tb:6:G	9.95e-05	0.0389871	3.74e-16	0.877918	0.5	193.406	-0.0163274
UCCUGGAUGUCGAACGUAUCUAUUUUAGUUA	g2:g10:tb:6:U	5.13e-05	0.0459784	3.26e-18	2.02572	0.5	444.834	-0.0476122
UCCUGGAUGUCGAACGUAUCUAUUAUAGUUA	g2:g10:tb:7:A	1.42e-13	6.39e-05	2.2e-18	8.90922e+06	0.5	3.96841e+07	-0.209457
UCCUGGAUGUCGAACGUAUCUAUUCUAGUUA	g2:g10:tb:7:C	5.05e-05	0.0613826	9.62e-18	2.74683	0.5	603.151	0.0024151
UCCUGGAUGUCGAACGUAUCUAUUGUAGUUA	g2:g10:tb:7:G	5.52e-05	0.10095	2.28e-14	4.13539	0.5	908.342	-0.0573311
UCCUGGAUGUCGAACGUAUCUAUUUUAGUUA	g2:g10:tb:7:U	5.13e-05	0.0459784	3.26e-18	2.02572	0.5	444.834	-0.0476122
UCCUGGAUGUCGAACGUAUCUAUAUUAGUUA	g2:g10:tb:8:A	1.05e-15	6.16e-05	3.44e-08	0	0.5	0	-0.35805
UCCUGGAUGUCGAACGUAUCUAUCUUAGUUA	g2:g10:tb:8:C	3.57e-10	0.0411194	9.33e-15	9.51512e+06	0.5	5.75593e+07	-0.0730281
UCCUGGAUGUCGAACGUAUCUAUGUUAGUUA	g2:g10:tb:8:G	0.000254137	0.0276454	1.46e-15	0.236294	0.5	52.5732	-0.0825305
UCCUGGAUGUCGAACGUAUCUAUUUUAGUUA	g2:g10:tb:8:U	5.13e-05	0.0459784	3.26e-18	2.02572	0.5	444.834	-0.0476122
UCCUGGAUGUCGAACGUAUCUAAUUUAGUUA	g2:g10:tb:9:A	5.51e-05	0.0240394	0.0001	0.996397	1	433.161	0.125225
UCCUGGAUGUCGAACGUAUCUACUUUAGUUA	g2:g10:tb:9:C	5.68e-11	0.00287295	1.25e-12	8.30241e+06	0.5	2.51723e+07	-0.019121
UCCUGGAUGUCGAACGUAUCUAGUUUAGUUA	g2:g10:tb:9:G	1.79e-05	0.232826	7.35e-17	29.5643	0.500001	6474.71	-0.0168081
UCCUGGAUGUCGAACGUAUCUAUUUUAGUUA	g2:g10:tb:9:U	5.13e-05	0.0459784	3.26e-18	2.02572	0.5	444.834	-0.0476122
UCCUGGAUGUCGAACGUAUGAAUUUAGUUA	g2:g11:1mm:10:AA	7.73e-05	0.0407652	3.2e-15	1.18707	0.5	261.131	-0.0308457
UCCUGGAUGUCGAACGUAUGCAUUUAGUUA	g2:g11:1mm:10:AC	0.000264806	0.0128957	1.28e-15	0.10556	0.5	23.5019	0.164824
UCCUGGAUGUCGAACGUAUGGAUUUAGUUA	g2:g11:1mm:10:AG	1.32e-16	5.52e-05	7.27e-19	8.4572e+06	0.5	0	-0.20106
UCCUGGAUGUCGAACGUAUAUAUUUAGUUA	g2:g11:1mm:11:CA	0.000259001	0.0122418	9.96e-16	0.102571	0.5	22.8279	-0.0626294
UCCUGGAUGUCGAACGUAUCUAUUUAGUUA	g2:g11:1mm:11:CC	0.000155786	0.0210031	1.69e-16	0.298603	0.5	66.0223	0.112549
UCCUGGAUGUCGAACGUAUUUAUUUAGUUA	g2:g11:1mm:11:CU	7.49e-05	0.0572826	6.79e-18	1.72181	0.5	378.703	0.0236545
UCCUGGAUGUCGAACGUAUGUAUUUAGUAA	g2:g11:1mm:2:AA	2.96e-05	0.0651112	0.0001	5.05074	1	2191.67	0.0202465
UCCUGGAUGUCGAACGUAUGUAUUUAGUCA	g2:g11:1mm:2:AC	5.64e-11	0.00355614	3.17e-13	1.30732e+07	0.5	3.15619e+07	-0.0138524
UCCUGGAUGUCGAACGUAUGUAUUUAGUGA	g2:g11:1mm:2:AG	0.000117226	0.0352571	3.54e-15	0.671246	0.5	148.047	-0.0295877
UCCUGGAUGUCGAACGUAUGUAUUUAGAUA	g2:g11:1mm:3:AA	7.31e-11	0.00549174	7.11e-13	1.03616e+07	0.5	3.76029e+07	-0.0675496
UCCUGGAUGUCGAACGUAUGUAUUUAGCUA	g2:g11:1mm:3:AC	8.52e-11	0.00594462	2.57e-13	1.10694e+07	0.5	3.48007e+07	-0.005653
UCCUGGAUGUCGAACGUAUGUAUUUAGGUA	g2:g11:1mm:3:AG	1.55e-12	0.000201226	1.46e-18	1.23095e+07	0.5	5.06618e+07	-4.58e-06
UCCUGGAUGUCGAACGUAUGUAUUUAAUUA	g2:g11:1mm:4:CA	5.6e-11	0.00480997	6.3e-13	1.67531e+07	0.5	4.29628e+07	-0.0572928
UCCUGGAUGUCGAACGUAUGUAUUUACUUA	g2:g11:1mm:4:CC	6.69e-17	9.31e-05	0.0001	0	0.5	0	-0.436192
UCCUGGAUGUCGAACGUAUGUAUUUAUUUA	g2:g11:1mm:4:CU	1.58e-11	0.0012173	2.03e-12	8.77049e+06	0.5	3.85598e+07	-0.101233
UCCUGGAUGUCGAACGUAUGUAUUUCGUUA	g2:g11:1mm:5:UC	6.38e-05	0.0787872	2.04e-15	2.78591	0.5	612.288	0.012492
UCCUGGAUGUCGAACGUAUGUAUUUGGUUA	g2:g11:1mm:5:UG	5.07e-13	9.24e-05	1.84e-15	1.22454e+07	0.5	6.99373e+07	-0.021521
UCCUGGAUGUCGAACGUAUGUAUUUUGUUA	g2:g11:1mm:5:UU	1.15e-16	9.98e-05	0.0001	0	0.5	0	-0.142028
UCCUGGAUGUCGAACGUAUGUAUUAAGUUA	g2:g11:1mm:6:AA	8.27e-11	0.00461598	6.25e-13	1.81722e+07	0.5	2.79681e+07	-0.00383061
UCCUGGAUGUCGAACGUAUGUAUUCAGUUA	g2:g11:1mm:6:AC	2.32e-12	0.00028432	1.19e-14	1.62894e+07	0.5	6.53108e+07	-0.283226
UCCUGGAUGUCGAACGUAUGUAUUGAGUUA	g2:g11:1mm:6:AG	1.59e-11	0.00178219	0.0001	0	0.5	5.54199e+07	-0.034531
UCCUGGAUGUCGAACGUAUGUAUAUAGUUA	g2:g11:1mm:7:AA	1.19e-11	0.00135983	5.37e-09	0	0.5	5.78359e+07	-0.0203816
UCCUGGAUGUCGAACGUAUGUAUCUAGUUA	g2:g11:1mm:7:AC	5.52e-11	0.00435196	8.02e-14	7.96562e+06	0.5	3.93914e+07	-0.000617746
UCCUGGAUGUCGAACGUAUGUAUGUAGUUA	g2:g11:1mm:7:AG	7.13e-12	0.00109797	9.99e-05	0	0.5	7.48733e+07	-0.0657876
UCCUGGAUGUCGAACGUAUGUAAUUAGUUA	g2:g11:1mm:8:AA	0.000211107	0.0192857	1.84e-17	0.200134	0.5	44.4067	0.0485136
UCCUGGAUGUCGAACGUAUGUACUUAGUUA	g2:g11:1mm:8:AC	6.02e-13	0.000136607	2.54e-15	1.5461e+07	0.5	9.21322e+07	-0.210509
UCCUGGAUGUCGAACGUAUGUAGUUAGUUA	g2:g11:1mm:8:AG	3.23e-05	0.12762	2.15e-17	8.97013	0.5	1967.04	-0.027516
UCCUGGAUGUCGAACGUAUGUCUUUAGUUA	g2:g11:1mm:9:UC	1.4e-11	0.00121774	3.11e-14	8.16841e+06	0.5	4.40673e+07	-0.0253944
UCCUGGAUGUCGAACGUAUGUGUUUAGUUA	g2:g11:1mm:9:UG	3.29e-05	0.0789908	0.0001	5.50532	0.998819	2386.72	0.00663525
UCCUGGAUGUCGAACGUAUGUUUUUAGUUA	g2:g11:1mm:9:UU	0.000190578	0.023949	6.87e-17	0.276416	0.5	61.2526	0.0134705
UCCUGGAUGUCGAACGUAUCAAUUUAGUUA	g2:g11:2mm:10:11	3.95e-05	0.0409553	1.14e-14	2.34964	0.997641	1028.62	-0.00685736
UCCUGGAUGUCGAACGUAUGAAUUUAGUAA	g2:g11:2mm:2:10	9.09e-13	8.74e-05	2.11e-14	1.35057e+07	0.5	5.67024e+07	-0.123653
UCCUGGAUGUCGAACGUAUCUAUUUAGUAA	g2:g11:2mm:2:11	1.96e-05	0.102921	1.21e-12	11.9534	0.500176	2619.24	-0.00405978
UCCUGGAUGUCGAACGUAUGUAUUUAGAAA	g2:g11:2mm:2:3	1.05e-13	6.69e-05	2.94e-16	1.11043e+07	0.5	1457838710	-0.105738
UCCUGGAUGUCGAACGUAUGUAUUUACUAA	g2:g11:2mm:2:4	1.02e-15	7.69e-05	1.78e-19	1.10067e+07	0.5	0	-0.105796
UCCUGGAUGUCGAACGUAUGUAUUUUGUAA	g2:g11:2mm:2:5	1.22e-05	0.263076	2.57e-15	49.1281	0.500021	10751.6	-0.051229
UCCUGGAUGUCGAACGUAUGUAUUAAGUAA	g2:g11:2mm:2:6	0.000180397	0.0263911	5.39e-19	0.322443	0.5	71.4056	-0.0448968
UCCUGGAUGUCGAACGUAUGUAUAUAGUAA	g2:g11:2mm:2:7	7.06e-05	0.0585857	1.57e-19	1.86801	0.5	410.742	-0.0604385
UCCUGGAUGUCGAACGUAUGUAAUUAGUAA	g2:g11:2mm:2:8	0.000138453	0.0330121	1.34e-17	0.529906	0.5	117.034	-0.430222
UCCUGGAUGUCGAACGUAUGUUUUUAGUAA	g2:g11:2mm:2:9	0.000190896	0.0215508	9.78e-17	0.248306	0.5	55.0248	0.121078
UCCUGGAUGUCGAACGUAUGAAUUUAGAUA	g2:g11:2mm:3:10	1.52e-16	6.95e-05	0.0001	0	0.5	0	-0.0431826
UCCUGGAUGUCGAACGUAUCUAUUUAGAUA	g2:g11:2mm:3:11	1.83e-13	8.04e-05	2.5e-15	1.16206e+07	0.5	1.57381e+08	-0.284165
UCCUGGAUGUCGAACGUAUGUAUUUACAUA	g2:g11:2mm:3:4	1.37e-11	0.000968665	7.34e-14	1.13347e+07	0.5	3.50755e+07	-0.247476
UCCUGGAUGUCGAACGUAUGUAUUUUGAUA	g2:g11:2mm:3:5	9.54e-12	0.000654719	6.81e-14	9.77046e+06	0.5	3.26102e+07	-0.247226
UCCUGGAUGUCGAACGUAUGUAUUAAGAUA	g2:g11:2mm:3:6	7.88e-14	5.76e-05	0.0001	0	0.5	1633338914	-0.290622
UCCUGGAUGUCGAACGUAUGUAUAUAGAUA	g2:g11:2mm:3:7	2.4e-12	0.000195081	2.65e-15	1.40548e+07	0.5	3.79421e+07	-0.0208444
UCCUGGAUGUCGAACGUAUGUAAUUAGAUA	g2:g11:2mm:3:8	4.28e-12	0.000687786	3.36e-14	1.3771e+07	0.5	8.29149e+07	-0.00461958
UCCUGGAUGUCGAACGUAUGUUUUUAGAUA	g2:g11:2mm:3:9	1.56e-05	0.104391	0.0001	15.395	0.997825	6656.9	-0.068477
UCCUGGAUGUCGAACGUAUGAAUUUACUUA	g2:g11:2mm:4:10	3.05e-13	0.000101569	4.93e-15	1.26654e+07	0.5	1.14077e+08	-0.759621
UCCUGGAUGUCGAACGUAUCUAUUUACUUA	g2:g11:2mm:4:11	4.06e-06	0.394804	0.0001	225.218	0.996378	96913.8	-0.026742
UCCUGGAUGUCGAACGUAUGUAUUUUCUUA	g2:g11:2mm:4:5	5.31e-12	0.000335943	1.88e-14	1.33074e+07	0.5	2.94921e+07	-0.00112311
UCCUGGAUGUCGAACGUAUGUAUUAACUUA	g2:g11:2mm:4:6	1.13e-17	9.94e-05	1.04e-19	1.67852e+07	0.5	0	-0.478979
UCCUGGAUGUCGAACGUAUGUAUAUACUUA	g2:g11:2mm:4:7	6.27e-11	0.00364796	1.71e-13	1.33638e+07	0.5	2.90759e+07	-0.1265
UCCUGGAUGUCGAACGUAUGUAAUUACUUA	g2:g11:2mm:4:8	8.77e-13	9.75e-05	3.46e-16	1.3673e+07	0.5	4.13835e+07	-0.0397179
UCCUGGAUGUCGAACGUAUGUUUUUACUUA	g2:g11:2mm:4:9	1.27e-15	8.18e-05	1.74e-18	1.15474e+07	0.5	0	-0.0793671
UCCUGGAUGUCGAACGUAUGAAUUUUGUUA	g2:g11:2mm:5:10	9.93e-05	0.0268171	7.73e-15	0.605037	0.5	133.288	0.0661099
UCCUGGAUGUCGAACGUAUCUAUUUUGUUA	g2:g11:2mm:5:11	1.12e-15	4.52e-05	3.36e-19	6.57832e+06	0.5	0	-0.0583223
UCCUGGAUGUCGAACGUAUGUAUUAUGUUA	g2:g11:2mm:5:6	0.000133897	0.0406788	0.0001	0.683178	0.5	149.256	0.0048392
UCCUGGAUGUCGAACGUAUGUAUAUUGUUA	g2:g11:2mm:5:7	3.85e-05	0.110144	8.29e-17	6.49502	0.5	1424.94	-0.000878883
UCCUGGAUGUCGAACGUAUGUAAUUUGUUA	g2:g11:2mm:5:8	0.000165741	0.0209856	2.34e-18	0.279881	0.5	61.9223	-0.0829403
UCCUGGAUGUCGAACGUAUGUUUUUUGUUA	g2:g11:2mm:5:9	3.82e-05	0.103821	1.87e-17	6.16316	0.5	1352.11	-0.0269884
UCCUGGAUGUCGAACGUAUGAAUUAAGUUA	g2:g11:2mm:6:10	3.36e-14	9.13e-05	9.79e-16	1.38272e+07	0.5	1.11235e+08	-0.189773
UCCUGGAUGUCGAACGUAUCUAUUAAGUUA	g2:g11:2mm:6:11	8.89e-05	0.032809	6.5e-15	0.828067	0.5	182.298	0.066099
UCCUGGAUGUCGAACGUAUGUAUAAAGUUA	g2:g11:2mm:6:7	1.66e-05	0.117175	0.0001	16.2588	1	7046.57	0.00651985
UCCUGGAUGUCGAACGUAUGUAAUAAGUUA	g2:g11:2mm:6:8	6.2e-14	7.67e-05	0.0001	0	0.5	0	-0.0107367
UCCUGGAUGUCGAACGUAUGUUUUAAGUUA	g2:g11:2mm:6:9	0.000341192	0.0133215	5.37e-16	0.0833679	0.5	18.6502	-0.0259966
UCCUGGAUGUCGAACGUAUGAAUAUAGUUA	g2:g11:2mm:7:10	6.11e-15	7.15e-05	5.87e-18	1.14036e+07	0.5	6.01881e+07	-0.0261116
UCCUGGAUGUCGAACGUAUCUAUAUAGUUA	g2:g11:2mm:7:11	1.58e-05	0.195057	7.73e-11	28.0463	0.500295	6144.38	-0.029658
UCCUGGAUGUCGAACGUAUGUAAAUAGUUA	g2:g11:2mm:7:8	5.29e-05	0.0500992	4.08e-21	2.14028	0.5	470.043	-0.134561
UCCUGGAUGUCGAACGUAUGUUUAUAGUUA	g2:g11:2mm:7:9	0.000222988	0.016675	6.33e-17	0.163438	0.5	36.2919	-0.0457518
UCCUGGAUGUCGAACGUAUGAAAUUAGUUA	g2:g11:2mm:8:10	0.000201438	0.0194144	9.51e-17	0.211544	0.5	46.9096	-0.180228
UCCUGGAUGUCGAACGUAUCUAAUUAGUUA	g2:g11:2mm:8:11	4.07e-05	0.0804661	6.66e-20	4.47913	0.5	982.843	0.0123874
UCCUGGAUGUCGAACGUAUGUUAUUAGUUA	g2:g11:2mm:8:9	0.000252706	0.0161588	2.34e-15	0.138936	0.5	30.909	0.0978606
UCCUGGAUGUCGAACGUAUGAUUUUAGUUA	g2:g11:2mm:9:10	6.66e-05	0.0295473	0.0001	1.0114	1	440.019	0.0910006
UCCUGGAUGUCGAACGUAUCUUUUUAGUUA	g2:g11:2mm:9:11	0.000197696	0.0179897	7.53e-17	0.199878	0.5	44.3121	-0.0618563
UCCUGGAUGUCGAACGUAUGUAUUUACAAA	g2:g11:3mm:2	3.06e-05	0.0613018	0.0001	4.59422	0.999688	1993.11	0.0135559
UCCUGGAUGUCGAACGUAUGUAUUUUCAUA	g2:g11:3mm:3	1.58e-13	6.81e-05	5.28e-16	1.01559e+07	0.5	1090788499	-0.373424
UCCUGGAUGUCGAACGUAUGUAUUAUCUUA	g2:g11:3mm:4	3.25e-15	6.4e-05	2.26e-19	8.96625e+06	0.5	0	-0.0934473
UCCUGGAUGUCGAACGUAUGUAUAAUGUUA	g2:g11:3mm:5	1.91e-05	0.254291	2.85e-17	30.2532	0.500001	6626.47	-0.00110233
UCCUGGAUGUCGAACGUAUGUAAAAAGUUA	g2:g11:3mm:6	3.73e-05	0.110749	7.96e-17	6.72506	0.5	1475.29	-0.154307
UCCUGGAUGUCGAACGUAUGUUAAUAGUUA	g2:g11:3mm:7	0.000107763	0.0396904	1.77e-16	0.82355	0.5	181.527	0.0478206
UCCUGGAUGUCGAACGUAUGAUAUUAGUUA	g2:g11:3mm:8	2.67e-05	0.0697998	0.0001	6.01416	1	2609.08	0.00748442
UCCUGGAUGUCGAACGUAUCAUUUUAGUUA	g2:g11:3mm:9	1.54e-13	0.00013264	2e-14	1.60654e+07	0.5	7.74503e+07	-0.107366
UCCUGGAUGUCGAACGUAUGUAUUUAGUUA	g2:g11:cont:t1A	1.38e-05	0.132628	0.0001	22.1238	1	9585.15	-0.00885025
UCCUGGAUGUCGAACGUAUGUAUUUAGUUC	g2:g11:cont:t1C	3.03e-16	6.88e-05	0.0001	0	0.5	0	-0.267594
UCCUGGAUGUCGAACGUAUGUAUUUAGUUG	g2:g11:cont:t1G	3.47e-13	8.8e-05	6.26e-16	1.07756e+07	0.5	1.55641e+08	-0.019168
UCCUGGAUGUCGAACGUAUGUAUUUAGUUU	g2:g11:cont:t1U	0.000225169	0.0163621	2.07e-17	0.158749	0.5	35.2555	-0.50085
UCCUGGAUGUCGAACGUAUGAUUUAGUUA	g2:g11:gb:10	1.47e-13	5.62e-05	1.4e-15	8.44944e+06	0.5	2.61473e+08	-0.130068
UCCUGGAUGUCGAACGUAUGUAUUUAGUA	g2:g11:gb:2	5.66e-05	0.0691715	9.65e-18	2.76256	0.5	606.857	0.0162475
UCCUGGAUGUCGAACGUAUGUAUUUAGUA	g2:g11:gb:3	5.66e-05	0.0691715	9.65e-18	2.76256	0.5	606.857	0.0162475
UCCUGGAUGUCGAACGUAUGUAUUUAUUA	g2:g11:gb:4	7.08e-16	7.16e-05	2.94e-20	9.38484e+06	0.5	0	-0.148828
UCCUGGAUGUCGAACGUAUGUAUUUGUUA	g2:g11:gb:5	1.19e-11	0.00117798	6.58e-13	9.85175e+06	0.5	5.00886e+07	-0.00744641
UCCUGGAUGUCGAACGUAUGUAUUAGUUA	g2:g11:gb:6	4.5e-13	9.31e-05	4.12e-15	9.98536e+06	0.5	3.95946e+07	-0.0166614
UCCUGGAUGUCGAACGUAUGUAUUAGUUA	g2:g11:gb:7	4.5e-13	9.31e-05	4.12e-15	9.98536e+06	0.5	3.95946e+07	-0.0166614
UCCUGGAUGUCGAACGUAUGUAUUAGUUA	g2:g11:gb:8	4.5e-13	9.31e-05	4.12e-15	9.98536e+06	0.5	3.95946e+07	-0.0166614
UCCUGGAUGUCGAACGUAUGUUUUAGUUA	g2:g11:gb:9	2.47e-05	0.0775992	0.0001	7.21469	0.999999	3129.38	0.013575
UCCUGGAUGUCGAACGUAUGUAAUUUAGUUA	g2:g11:tb:10:A	0.000174279	0.0263867	5.46e-17	0.334109	0.5	73.9603	0.0727698
UCCUGGAUGUCGAACGUAUGUCAUUUAGUUA	g2:g11:tb:10:C	0.000211557	0.0258133	3.73e-14	0.267279	0.5	59.307	-0.156751
UCCUGGAUGUCGAACGUAUGUGAUUUAGUUA	g2:g11:tb:10:G	1.34e-05	0.188623	0.0001	32.5113	0.999998	14084.8	-0.0218564
UCCUGGAUGUCGAACGUAUGUUAUUUAGUUA	g2:g11:tb:10:U	0.000148499	0.0349682	4.83e-12	0.522293	0.5	115.427	-0.0511446
UCCUGGAUGUCGAACGUAUGAUAUUUAGUUA	g2:g11:tb:11:A	7.32e-05	0.0628079	3.98e-18	1.93129	0.5	424.729	-0.0175494
UCCUGGAUGUCGAACGUAUGCUAUUUAGUUA	g2:g11:tb:11:C	4.06e-05	0.135706	0.0001	7.65916	0.500003	1663.15	0.000423762
UCCUGGAUGUCGAACGUAUGGUAUUUAGUUA	g2:g11:tb:11:G	0.000831458	0.00774704	1.18e-12	0.0180761	0.5	4.16612	0.159424
UCCUGGAUGUCGAACGUAUGUUAUUUAGUUA	g2:g11:tb:11:U	0.000148499	0.0349682	4.83e-12	0.522293	0.5	115.427	-0.0511446
UCCUGGAUGUCGAACGUAUGUAUUUAGUAUA	g2:g11:tb:3:A	2.61e-11	0.0014484	9.81e-05	0	0.5	2.77876e+07	-0.0380421
UCCUGGAUGUCGAACGUAUGUAUUUAGUCUA	g2:g11:tb:3:C	0.000112366	0.0447582	3.32e-15	0.889843	0.5	196.198	-0.0377234
UCCUGGAUGUCGAACGUAUGUAUUUAGUGUA	g2:g11:tb:3:G	3.64e-05	0.187128	1.29e-16	11.668	0.5	2559.46	-0.0357019
UCCUGGAUGUCGAACGUAUGUAUUUAGUUUA	g2:g11:tb:3:U	9.68e-06	0.255348	0.0001	60.8345	0.997443	26269.8	-0.0318209
UCCUGGAUGUCGAACGUAUGUAUUUAGAUUA	g2:g11:tb:4:A	7.69e-05	0.0741031	1.17e-16	2.1682	0.5	476.947	-0.0384615
UCCUGGAUGUCGAACGUAUGUAUUUAGCUUA	g2:g11:tb:4:C	4.08e-14	7.12e-05	1e-16	1.17145e+07	0.5	3059716914	-0.0564659
UCCUGGAUGUCGAACGUAUGUAUUUAGGUUA	g2:g11:tb:4:G	6.75e-14	8.99e-05	9.98e-05	0	0.5	0	-0.0168893
UCCUGGAUGUCGAACGUAUGUAUUUAGUUUA	g2:g11:tb:4:U	9.68e-06	0.255348	0.0001	60.8345	0.997443	26269.8	-0.0318209
UCCUGGAUGUCGAACGUAUGUAUUUAAGUUA	g2:g11:tb:5:A	9.67e-05	0.0500969	2.5e-16	1.16099	0.5	255.72	-0.0644619
UCCUGGAUGUCGAACGUAUGUAUUUACGUUA	g2:g11:tb:5:C	0.000267945	0.0239988	5.49e-16	0.194025	0.5	43.2064	0.0716511
UCCUGGAUGUCGAACGUAUGUAUUUAGGUUA	g2:g11:tb:5:G	6.75e-14	8.99e-05	9.98e-05	0	0.5	0	-0.0168893
UCCUGGAUGUCGAACGUAUGUAUUUAUGUUA	g2:g11:tb:5:U	6.03e-05	0.0979858	0.0001	3.7075	0.5	806.157	-0.00190465
UCCUGGAUGUCGAACGUAUGUAUUUAAGUUA	g2:g11:tb:6:A	9.67e-05	0.0500969	2.5e-16	1.16099	0.5	255.72	-0.0644619
UCCUGGAUGUCGAACGUAUGUAUUUCAGUUA	g2:g11:tb:6:C	3.98e-05	0.0639805	0.0001	3.68223	1	1599.06	0.020281
UCCUGGAUGUCGAACGUAUGUAUUUGAGUUA	g2:g11:tb:6:G	6.81e-11	0.00410092	1.64e-12	1.1695e+07	0.5	3.01793e+07	-0.000431306
UCCUGGAUGUCGAACGUAUGUAUUUUAGUUA	g2:g11:tb:6:U	0.000221516	0.0208328	3.91e-13	0.205606	0.5	45.6511	0.0721973
UCCUGGAUGUCGAACGUAUGUAUUAUAGUUA	g2:g11:tb:7:A	2.7e-05	0.0997104	0.0001	8.48357	0.999996	3680.47	-0.037531
UCCUGGAUGUCGAACGUAUGUAUUCUAGUUA	g2:g11:tb:7:C	9.27e-14	8.73e-05	0.0001	0	0.5	9.29409e+08	-0.128603
UCCUGGAUGUCGAACGUAUGUAUUGUAGUUA	g2:g11:tb:7:G	0.000200751	0.0349831	4.86e-17	0.38254	0.5	84.8241	-0.0639968
UCCUGGAUGUCGAACGUAUGUAUUUUAGUUA	g2:g11:tb:7:U	0.000221516	0.0208328	3.91e-13	0.205606	0.5	45.6511	0.0721973
UCCUGGAUGUCGAACGUAUGUAUAUUAGUUA	g2:g11:tb:8:A	0.000118513	0.0478891	6.03e-15	0.901607	0.5	198.871	-0.0736786
UCCUGGAUGUCGAACGUAUGUAUCUUAGUUA	g2:g11:tb:8:C	4.25e-10	0.029145	0.0001	0	0.5	3.42503e+07	-0.00261722
UCCUGGAUGUCGAACGUAUGUAUGUUAGUUA	g2:g11:tb:8:G	6.45e-05	0.101133	8.29e-16	3.53827	0.5	777.679	-0.00419916
UCCUGGAUGUCGAACGUAUGUAUUUUAGUUA	g2:g11:tb:8:U	0.000221516	0.0208328	3.91e-13	0.205606	0.5	45.6511	0.0721973
UCCUGGAUGUCGAACGUAUGUAAUUUAGUUA	g2:g11:tb:9:A	0.000174279	0.0263867	5.46e-17	0.334109	0.5	73.9603	0.0727698
UCCUGGAUGUCGAACGUAUGUACUUUAGUUA	g2:g11:tb:9:C	9.75e-05	0.0524809	9.76e-14	1.20621	0.5	265.696	0.0280344
UCCUGGAUGUCGAACGUAUGUAGUUUAGUUA	g2:g11:tb:9:G	0.000163984	0.0396906	7.35e-18	0.535204	0.5	118.398	0.0159719
UCCUGGAUGUCGAACGUAUGUAUUUUAGUUA	g2:g11:tb:9:U	0.000221516	0.0208328	3.91e-13	0.205606	0.5	45.6511	0.0721973
UCCUGGAUGUCGAACGUAAGAAUUUAGUUA	g2:g12:1mm:10:AA	8.66e-13	0.000106678	2.46e-14	8.61139e+06	0.5	5.13056e+07	-0.166211
UCCUGGAUGUCGAACGUAAGCAUUUAGUUA	g2:g12:1mm:10:AC	0.000132129	0.0219921	4.88e-17	0.370377	0.5	81.7674	-0.125674
UCCUGGAUGUCGAACGUAAGGAUUUAGUUA	g2:g12:1mm:10:AG	1.66e-14	5.46e-05	8.13e-17	9.46852e+06	0.5	2498.31	-0.0709782
UCCUGGAUGUCGAACGUAAAUAUUUAGUUA	g2:g12:1mm:11:CA	0.000109196	0.0319838	1.25e-16	0.654744	0.5	144.332	0.0707566
UCCUGGAUGUCGAACGUAACUAUUUAGUUA	g2:g12:1mm:11:CC	4.82e-10	0.0450873	0.0001	0	0.5	4.67519e+07	-0.231098
UCCUGGAUGUCGAACGUAAUUAUUUAGUUA	g2:g12:1mm:11:CU	4.11e-06	0.850904	1.09e-16	474.141	0.500037	103461	-0.00947377
UCCUGGAUGUCGAACGUACGUAUUUAGUUA	g2:g12:1mm:12:UC	5.43e-05	0.0468697	0.0001	1.9701	1	856.414	0.0138502
UCCUGGAUGUCGAACGUAGGUAUUUAGUUA	g2:g12:1mm:12:UG	4.93e-15	8.02e-05	9.98e-05	0	0.5	0	-0.0473162
UCCUGGAUGUCGAACGUAUGUAUUUAGUUA	g2:g12:1mm:12:UU	1.38e-05	0.132628	0.0001	22.1238	1	9585.15	-0.00885025
UCCUGGAUGUCGAACGUAAGUAUUUAGUAA	g2:g12:1mm:2:AA	0.000274116	0.0159369	7.09e-16	0.125793	0.5	28.023	-0.0508724
UCCUGGAUGUCGAACGUAAGUAUUUAGUCA	g2:g12:1mm:2:AC	2.85e-05	0.0612739	0.0001	4.92826	0.999469	2137.2	-0.0229889
UCCUGGAUGUCGAACGUAAGUAUUUAGUGA	g2:g12:1mm:2:AG	0.000203261	0.0224163	1.53e-17	0.241975	0.5	53.6639	-0.333257
UCCUGGAUGUCGAACGUAAGUAUUUAGAUA	g2:g12:1mm:3:AA	0.000155312	0.0234916	1.87e-18	0.335034	0.5	74.075	0.0561052
UCCUGGAUGUCGAACGUAAGUAUUUAGCUA	g2:g12:1mm:3:AC	8.03e-17	6.95e-05	5.79e-19	1.06423e+07	0.5	0	-0.0933007
UCCUGGAUGUCGAACGUAAGUAUUUAGGUA	g2:g12:1mm:3:AG	6.56e-05	0.0552495	4.04e-13	1.90012	0.5	417.659	-0.0112042
UCCUGGAUGUCGAACGUAAGUAUUUAAUUA	g2:g12:1mm:4:CA	0.00011796	0.0348437	8.56e-17	0.659152	0.5	145.387	-0.430552
UCCUGGAUGUCGAACGUAAGUAUUUACUUA	g2:g12:1mm:4:CC	1.32e-15	5.52e-05	0.0001	0	0.5	0	-0.00461353
UCCUGGAUGUCGAACGUAAGUAUUUAUUUA	g2:g12:1mm:4:CU	5.67e-05	0.0801913	2.39e-15	3.19363	0.5	701.559	0.00425849
UCCUGGAUGUCGAACGUAAGUAUUUCGUUA	g2:g12:1mm:5:UC	0.000227543	0.0155938	4.32e-15	0.149646	0.5	33.2388	0.00708045
UCCUGGAUGUCGAACGUAAGUAUUUGGUUA	g2:g12:1mm:5:UG	9.45e-06	0.229197	0.0001	55.9613	0.958121	23212	-0.0301006
UCCUGGAUGUCGAACGUAAGUAUUUUGUUA	g2:g12:1mm:5:UU	3.82e-05	0.0530612	0.0001	3.17991	1	1380.77	0.0101429
UCCUGGAUGUCGAACGUAAGUAUUAAGUUA	g2:g12:1mm:6:AA	0.000291564	0.0161741	1.09e-15	0.119613	0.5	26.6754	0.0212158
UCCUGGAUGUCGAACGUAAGUAUUCAGUUA	g2:g12:1mm:6:AC	2.39e-14	9.1e-05	1.06e-16	1.37193e+07	0.5	0	-0.373563
UCCUGGAUGUCGAACGUAAGUAUUGAGUUA	g2:g12:1mm:6:AG	3.38e-13	0.000107849	1.59e-14	1.61456e+07	0.5	4.03988e+07	-0.00351665
UCCUGGAUGUCGAACGUAAGUAUAUAGUUA	g2:g12:1mm:7:AA	0.000166551	0.0232108	4.59e-17	0.308005	0.5	68.148	0.0556982
UCCUGGAUGUCGAACGUAAGUAUCUAGUUA	g2:g12:1mm:7:AC	4.51e-05	0.0674811	3.21e-16	3.39071	0.5	744.246	-0.0728527
UCCUGGAUGUCGAACGUAAGUAUGUAGUUA	g2:g12:1mm:7:AG	1.84e-13	7.61e-05	1.25e-19	1.2566e+07	0.5	2.1106e+08	-0.00556558
UCCUGGAUGUCGAACGUAAGUAAUUAGUUA	g2:g12:1mm:8:AA	8.08e-05	0.0218921	0.0001	0.615821	1	268.169	0.0972247
UCCUGGAUGUCGAACGUAAGUACUUAGUUA	g2:g12:1mm:8:AC	7.06e-11	0.00555066	8.03e-14	7.71982e+06	0.5	39137182	-0.00833583
UCCUGGAUGUCGAACGUAAGUAGUUAGUUA	g2:g12:1mm:8:AG	5e-06	0.42192	0.0001	195.191	0.998842	84260.2	-0.00538865
UCCUGGAUGUCGAACGUAAGUCUUUAGUUA	g2:g12:1mm:9:UC	0.000192981	0.01896	1.07e-16	0.216006	0.5	47.8733	0.109277
UCCUGGAUGUCGAACGUAAGUGUUUAGUUA	g2:g12:1mm:9:UG	0.00018446	0.0208226	2.57e-13	0.248604	0.5	55.0682	0.00668312
UCCUGGAUGUCGAACGUAAGUUUUUAGUUA	g2:g12:1mm:9:UU	0.000182846	0.0216681	9.3e-17	0.261064	0.5	57.8223	0.0519586
UCCUGGAUGUCGAACGUAACAAUUUAGUUA	g2:g12:2mm:10:11	7.05e-05	0.0565713	5.52e-17	1.80767	0.5	397.471	0.00728337
UCCUGGAUGUCGAACGUAUGAAUUUAGUUA	g2:g12:2mm:10:12	7.73e-05	0.0407652	3.2e-15	1.18707	0.5	261.131	-0.0308457
UCCUGGAUGUCGAACGUAUCUAUUUAGUUA	g2:g12:2mm:11:12	0.000155786	0.0210031	1.69e-16	0.298603	0.5	66.0223	0.112549
UCCUGGAUGUCGAACGUAAGAAUUUAGUAA	g2:g12:2mm:2:10	3.01e-15	6.18e-05	0.0001	0	0.5	0	-0.00624502
UCCUGGAUGUCGAACGUAACUAUUUAGUAA	g2:g12:2mm:2:11	2.06e-05	0.158909	7.08e-14	17.5346	0.500079	3841.82	-0.100067
UCCUGGAUGUCGAACGUAUGUAUUUAGUAA	g2:g12:2mm:2:12	2.96e-05	0.0651112	0.0001	5.05074	1	2191.67	0.0202465
UCCUGGAUGUCGAACGUAAGUAUUUAGAAA	g2:g12:2mm:2:3	7.81e-05	0.0434442	1.76e-17	1.25087	0.5	275.181	-0.13898
UCCUGGAUGUCGAACGUAAGUAUUUACUAA	g2:g12:2mm:2:4	2.25e-12	0.000272382	1.82e-17	9.06401e+06	0.5	5.46048e+07	-0.0559528
UCCUGGAUGUCGAACGUAAGUAUUUUGUAA	g2:g12:2mm:2:5	1.71e-10	0.0238115	7.21e-14	9.32353e+06	0.5	6.97299e+07	-0.00123441
UCCUGGAUGUCGAACGUAAGUAUUAAGUAA	g2:g12:2mm:2:6	0.000131908	0.0359518	2.11e-17	0.606514	0.5	133.897	0.0569202
UCCUGGAUGUCGAACGUAAGUAUAUAGUAA	g2:g12:2mm:2:7	0.000116578	0.0571992	3.94e-15	1.09518	0.5	241.539	-0.0163429
UCCUGGAUGUCGAACGUAAGUAAUUAGUAA	g2:g12:2mm:2:8	8.93e-05	0.035276	9.95e-05	0.895699	0.5	195.14	-0.101379
UCCUGGAUGUCGAACGUAAGUUUUUAGUAA	g2:g12:2mm:2:9	0.000460509	0.010158	3.78e-16	0.0460067	0.5	10.3686	0.153949
UCCUGGAUGUCGAACGUAAGAAUUUAGAUA	g2:g12:2mm:3:10	3.42e-13	0.000118898	1.19e-15	1.16585e+07	0.5	1.2033e+08	-0.566908
UCCUGGAUGUCGAACGUAACUAUUUAGAUA	g2:g12:2mm:3:11	6.07e-05	0.0644801	5.4e-16	2.39621	0.5	526.531	-0.0255619
UCCUGGAUGUCGAACGUAUGUAUUUAGAUA	g2:g12:2mm:3:12	7.31e-11	0.00549174	7.11e-13	1.03616e+07	0.5	3.76029e+07	-0.0675496
UCCUGGAUGUCGAACGUAAGUAUUUACAUA	g2:g12:2mm:3:4	3.11e-05	0.098564	3.24e-16	7.19737	0.5	1578.14	-0.00272709
UCCUGGAUGUCGAACGUAAGUAUUUUGAUA	g2:g12:2mm:3:5	8.79e-12	0.000714634	1.48e-14	8.85216e+06	0.5	3.95215e+07	-0.00929833
UCCUGGAUGUCGAACGUAAGUAUUAAGAUA	g2:g12:2mm:3:6	0.000140297	0.0274246	2.04e-17	0.434273	0.5	95.924	-0.401815
UCCUGGAUGUCGAACGUAAGUAUAUAGAUA	g2:g12:2mm:3:7	2.59e-12	0.000317924	6.35e-15	1.00185e+07	0.5	5.90845e+07	-0.0470849
UCCUGGAUGUCGAACGUAAGUAAUUAGAUA	g2:g12:2mm:3:8	0.000206489	0.0165712	2.1e-17	0.175971	0.5	39.0339	0.0255002
UCCUGGAUGUCGAACGUAAGUUUUUAGAUA	g2:g12:2mm:3:9	0.000136537	0.0267438	5.1e-15	0.435479	0.5	96.167	-0.172742
UCCUGGAUGUCGAACGUAAGAAUUUACUUA	g2:g12:2mm:4:10	4.5e-17	8.22e-05	1.73e-19	1.2131e+07	0.5	0	-0.0758527
UCCUGGAUGUCGAACGUAACUAUUUACUUA	g2:g12:2mm:4:11	1.89e-15	6.17e-05	0.0001	0	0.5	0	-0.0405702
UCCUGGAUGUCGAACGUAUGUAUUUACUUA	g2:g12:2mm:4:12	6.69e-17	9.31e-05	0.0001	0	0.5	0	-0.436192
UCCUGGAUGUCGAACGUAAGUAUUUUCUUA	g2:g12:2mm:4:5	4.98e-14	6.84e-05	0.0001	0	0.5	6.34971e+08	-0.15526
UCCUGGAUGUCGAACGUAAGUAUUAACUUA	g2:g12:2mm:4:6	6.75e-17	8.45e-05	5.22e-20	1.38202e+07	0.5	0	-0.700738
UCCUGGAUGUCGAACGUAAGUAUAUACUUA	g2:g12:2mm:4:7	1.16e-12	0.000107913	2.63e-15	1.36154e+07	0.5	4.51503e+07	-0.117436
UCCUGGAUGUCGAACGUAAGUAAUUACUUA	g2:g12:2mm:4:8	0.00011124	0.0337526	1.09e-16	0.677985	0.5	149.475	0.0300082
UCCUGGAUGUCGAACGUAAGUUUUUACUUA	g2:g12:2mm:4:9	1.3e-14	7.68e-05	5.07e-17	1.23501e+07	0.5	9.54424e+08	-0.0148125
UCCUGGAUGUCGAACGUAAGAAUUUUGUUA	g2:g12:2mm:5:10	7.6e-15	8.32e-05	0.0001	8.53e-07	0.5	3841169549	-0.348632
UCCUGGAUGUCGAACGUAACUAUUUUGUUA	g2:g12:2mm:5:11	0.000129552	0.0310982	5.75e-16	0.534426	0.5	117.964	-0.00543424
UCCUGGAUGUCGAACGUAUGUAUUUUGUUA	g2:g12:2mm:5:12	1.15e-16	9.98e-05	0.0001	0	0.5	0	-0.142028
UCCUGGAUGUCGAACGUAAGUAUUAUGUUA	g2:g12:2mm:5:6	0.00018139	0.0305351	1.64e-14	0.370958	0.5	82.1546	0.0226695
UCCUGGAUGUCGAACGUAAGUAUAUUGUUA	g2:g12:2mm:5:7	0.000206903	0.0206081	6.29e-17	0.218383	0.5	48.4431	0.0291135
UCCUGGAUGUCGAACGUAAGUAAUUUGUUA	g2:g12:2mm:5:8	2.12e-05	0.10172	0.0001	11.0309	1	4783.15	0.00763624
UCCUGGAUGUCGAACGUAAGUUUUUUGUUA	g2:g12:2mm:5:9	1.69e-14	8.87e-05	4.94e-17	1.31157e+07	0.5	0	-0.0596802
UCCUGGAUGUCGAACGUAAGAAUUAAGUUA	g2:g12:2mm:6:10	5.27e-13	0.000118277	1.01e-14	1.33808e+07	0.5	1.4461e+08	-0.148569
UCCUGGAUGUCGAACGUAACUAUUAAGUUA	g2:g12:2mm:6:11	3.28e-12	0.000434241	1.93e-15	7.36911e+06	0.5	6.27965e+07	-0.0917173
UCCUGGAUGUCGAACGUAUGUAUUAAGUUA	g2:g12:2mm:6:12	8.27e-11	0.00461598	6.25e-13	1.81722e+07	0.5	2.79681e+07	-0.00383061
UCCUGGAUGUCGAACGUAAGUAUAAAGUUA	g2:g12:2mm:6:7	0.000156859	0.0265395	3.64e-18	0.374653	0.5	82.8428	-0.449818
UCCUGGAUGUCGAACGUAAGUAAUAAGUUA	g2:g12:2mm:6:8	8.37e-05	0.0538468	3.74e-14	1.44528	0.5	318.067	0.02613
UCCUGGAUGUCGAACGUAAGUUUUAAGUUA	g2:g12:2mm:6:9	0.000122626	0.0444292	4.01e-17	0.807751	0.5	178.216	0.0242227
UCCUGGAUGUCGAACGUAAGAAUAUAGUUA	g2:g12:2mm:7:10	1.11e-11	0.000894588	2.62e-14	1.14386e+07	0.5	4.02369e+07	-0.0631153
UCCUGGAUGUCGAACGUAACUAUAUAGUUA	g2:g12:2mm:7:11	1.64e-11	0.00183776	1.1e-14	1.16872e+07	0.5	5.61811e+07	-0.154544
UCCUGGAUGUCGAACGUAUGUAUAUAGUUA	g2:g12:2mm:7:12	1.19e-11	0.00135983	5.37e-09	0	0.5	5.78359e+07	-0.0203816
UCCUGGAUGUCGAACGUAAGUAAAUAGUUA	g2:g12:2mm:7:8	5.72e-13	0.000109613	0.0001	0	0.5	1.00684e+08	-0.00394016
UCCUGGAUGUCGAACGUAAGUUUAUAGUUA	g2:g12:2mm:7:9	0.000271891	0.0218401	4.84e-16	0.173875	0.5	38.7287	0.0543629
UCCUGGAUGUCGAACGUAAGAAAUUAGUUA	g2:g12:2mm:8:10	1.34e-05	0.30548	0.0001	52.5641	0.501306	11415.7	-0.0427667
UCCUGGAUGUCGAACGUAACUAAUUAGUUA	g2:g12:2mm:8:11	3.5e-11	0.00254198	1.55e-13	8.61309e+06	0.5	3.6286e+07	-0.242186
UCCUGGAUGUCGAACGUAUGUAAUUAGUUA	g2:g12:2mm:8:12	0.000211107	0.0192857	1.84e-17	0.200134	0.5	44.4067	0.0485136
UCCUGGAUGUCGAACGUAAGUUAUUAGUUA	g2:g12:2mm:8:9	0.000234511	0.0207653	8.65e-15	0.193088	0.5	42.9069	0.0236734
UCCUGGAUGUCGAACGUAAGAUUUUAGUUA	g2:g12:2mm:9:10	0.00010953	0.0249222	3.12e-15	0.508599	0.5	112.118	0.00546418
UCCUGGAUGUCGAACGUAACUUUUUAGUUA	g2:g12:2mm:9:11	2.44e-15	8.66e-05	1.24e-18	1.91485e+07	0.5	0	-0.327947
UCCUGGAUGUCGAACGUAUGUUUUUAGUUA	g2:g12:2mm:9:12	0.000190578	0.023949	6.87e-17	0.276416	0.5	61.2526	0.0134705
UCCUGGAUGUCGAACGUAUCAAUUUAGUUA	g2:g12:3mm:10	3.95e-05	0.0409553	1.14e-14	2.34964	0.997641	1028.62	-0.00685736
UCCUGGAUGUCGAACGUAAGUAUUUACAAA	g2:g12:3mm:2	0.000131467	0.0331781	3.62e-17	0.561648	0.5	123.989	0.0665733
UCCUGGAUGUCGAACGUAAGUAUUUUCAUA	g2:g12:3mm:3	0.000304674	0.0138383	1.86e-16	0.0976824	0.5	21.8026	0.0711668
UCCUGGAUGUCGAACGUAAGUAUUAUCUUA	g2:g12:3mm:4	3.38e-05	0.117982	5.31e-18	7.92556	0.5	1738.17	-0.00322047
UCCUGGAUGUCGAACGUAAGUAUAAUGUUA	g2:g12:3mm:5	8.07e-15	8.37e-05	0.0001	0	0.5	0	-0.261911
UCCUGGAUGUCGAACGUAAGUAAAAAGUUA	g2:g12:3mm:6	0.000300844	0.0121655	2.82e-16	0.0870329	0.5	19.421	0.0030004
UCCUGGAUGUCGAACGUAAGUUAAUAGUUA	g2:g12:3mm:7	0.00018008	0.0250073	8.95e-17	0.306093	0.5	67.7836	-0.0643104
UCCUGGAUGUCGAACGUAAGAUAUUAGUUA	g2:g12:3mm:8	7.39e-11	0.00556243	0.0001	0	0.5	3.7587e+07	-0.0864627
UCCUGGAUGUCGAACGUAACAUUUUAGUUA	g2:g12:3mm:9	7.1e-10	0.0491932	2.64e-15	5.73433e+06	0.5	3.4663e+07	-0.0300604
UCCUGGAUGUCGAACGUAAGUAUUUAGUUA	g2:g12:cont:t1A	0.000147038	0.0231493	6.55e-12	0.3493	0.5	77.1883	0.0095215
UCCUGGAUGUCGAACGUAAGUAUUUAGUUC	g2:g12:cont:t1C	6.59e-05	0.0534374	2.57e-13	1.82959	0.5	402.163	0.00751756
UCCUGGAUGUCGAACGUAAGUAUUUAGUUG	g2:g12:cont:t1G	0.000273057	0.0145156	5.7e-16	0.115042	0.5	25.6263	0.0173671
UCCUGGAUGUCGAACGUAAGUAUUUAGUUU	g2:g12:cont:t1U	0.000458338	0.00894915	2.63e-16	0.0407411	0.5	9.18067	-0.290713
UCCUGGAUGUCGAACGUAAGAUUUAGUUA	g2:g12:gb:10	3.39e-13	8e-05	1.99e-15	1.22132e+07	0.5	1.67496e+08	-0.328793
UCCUGGAUGUCGAACGUAAUAUUUAGUUA	g2:g12:gb:11	2.24e-11	0.00254148	1.86e-13	1.70537e+07	0.5	5.69594e+07	-0.285893
UCCUGGAUGUCGAACGUAAGUAUUUAGUA	g2:g12:gb:2	4.87e-06	0.362367	0.0001	172.028	0.999986	74340.5	-0.00123237
UCCUGGAUGUCGAACGUAAGUAUUUAGUA	g2:g12:gb:3	4.87e-06	0.362367	0.0001	172.028	0.999986	74340.5	-0.00123237
UCCUGGAUGUCGAACGUAAGUAUUUAUUA	g2:g12:gb:4	0.000159125	0.0362985	9.91e-14	0.504896	0.5	111.658	0.0551058
UCCUGGAUGUCGAACGUAAGUAUUUGUUA	g2:g12:gb:5	1.02e-05	0.306376	2.47e-15	68.501	0.500041	14986.4	-0.00404971
UCCUGGAUGUCGAACGUAAGUAUUAGUUA	g2:g12:gb:6	9.54e-13	9.28e-05	4.8e-16	8.85253e+06	0.5	5.44561e+07	-0.00320813
UCCUGGAUGUCGAACGUAAGUAUUAGUUA	g2:g12:gb:7	9.54e-13	9.28e-05	4.8e-16	8.85253e+06	0.5	5.44561e+07	-0.00320813
UCCUGGAUGUCGAACGUAAGUAUUAGUUA	g2:g12:gb:8	9.54e-13	9.28e-05	4.8e-16	8.85253e+06	0.5	5.44561e+07	-0.00320813
UCCUGGAUGUCGAACGUAAGUUUUAGUUA	g2:g12:gb:9	8.34e-05	0.0177393	0.0001	0.483309	1	210.5	0.0597406
UCCUGGAUGUCGAACGUAAGUAAUUUAGUUA	g2:g12:tb:10:A	9.03e-05	0.0540354	1.4e-15	1.34198	0.5	295.463	-0.00346238
UCCUGGAUGUCGAACGUAAGUCAUUUAGUUA	g2:g12:tb:10:C	0.000144918	0.0301045	1.27e-14	0.461085	0.5	101.877	0.0667881
UCCUGGAUGUCGAACGUAAGUGAUUUAGUUA	g2:g12:tb:10:G	1.11e-11	0.000928159	0.0001	0	0.5	4.24286e+07	-0.0142176
UCCUGGAUGUCGAACGUAAGUUAUUUAGUUA	g2:g12:tb:10:U	0.000200934	0.0199217	2.59e-17	0.217637	0.5	48.2592	-0.315708
UCCUGGAUGUCGAACGUAAGAUAUUUAGUUA	g2:g12:tb:11:A	4.56e-05	0.0407438	0.0001	2.04304	0.999491	887.134	0.0112639
UCCUGGAUGUCGAACGUAAGCUAUUUAGUUA	g2:g12:tb:11:C	0.00030243	0.0136261	2.67e-16	0.0969409	0.5	21.634	0.133578
UCCUGGAUGUCGAACGUAAGGUAUUUAGUUA	g2:g12:tb:11:G	0.000372316	0.0135129	1.06e-16	0.0770227	0.5	17.2642	-0.0819356
UCCUGGAUGUCGAACGUAAGUUAUUUAGUUA	g2:g12:tb:11:U	0.000200934	0.0199217	2.59e-17	0.217637	0.5	48.2592	-0.315708
UCCUGGAUGUCGAACGUAAAGUAUUUAGUUA	g2:g12:tb:12:A	5.25e-12	0.000416564	0.0001	0	0.5	4.18209e+07	-0.0128315
UCCUGGAUGUCGAACGUAACGUAUUUAGUUA	g2:g12:tb:12:C	1.25e-05	0.306193	2.11e-14	55.7494	0.500024	12201.2	-0.0180609
UCCUGGAUGUCGAACGUAAGGUAUUUAGUUA	g2:g12:tb:12:G	0.000372316	0.0135129	1.06e-16	0.0770227	0.5	17.2642	-0.0819356
UCCUGGAUGUCGAACGUAAUGUAUUUAGUUA	g2:g12:tb:12:U	4.87e-10	0.034753	1.18e-12	8.99378e+06	0.5	3.56622e+07	-0.0263544
UCCUGGAUGUCGAACGUAAGUAUUUAGUAUA	g2:g12:tb:3:A	6.62e-05	0.094556	2.64e-14	3.22151	0.5	708.139	0.0083515
UCCUGGAUGUCGAACGUAAGUAUUUAGUCUA	g2:g12:tb:3:C	2.28e-13	6.92e-05	0.0001	0	0.5	6.505e+07	-0.0714748
UCCUGGAUGUCGAACGUAAGUAUUUAGUGUA	g2:g12:tb:3:G	0.000182739	0.0328291	2.11e-12	0.395776	0.5	87.6585	0.066286
UCCUGGAUGUCGAACGUAAGUAUUUAGUUUA	g2:g12:tb:3:U	5.11e-05	0.0462641	0.0001	2.07111	1	900.122	0.0395511
UCCUGGAUGUCGAACGUAAGUAUUUAGAUUA	g2:g12:tb:4:A	4.46e-06	0.587479	0.0001	304.604	0.999996	131623	-0.0577067
UCCUGGAUGUCGAACGUAAGUAUUUAGCUUA	g2:g12:tb:4:C	6.63e-11	0.0059826	6.52e-14	6.29325e+06	0.5	4.51779e+07	-0.0304318
UCCUGGAUGUCGAACGUAAGUAUUUAGGUUA	g2:g12:tb:4:G	0.000283081	0.0195012	9.14e-16	0.148788	0.5	33.1643	0.0725754
UCCUGGAUGUCGAACGUAAGUAUUUAGUUUA	g2:g12:tb:4:U	5.11e-05	0.0462641	0.0001	2.07111	1	900.122	0.0395511
UCCUGGAUGUCGAACGUAAGUAUUUAAGUUA	g2:g12:tb:5:A	0.000161144	0.0257421	2.82e-18	0.353434	0.5	78.1724	-0.811513
UCCUGGAUGUCGAACGUAAGUAUUUACGUUA	g2:g12:tb:5:C	0.00028878	0.0206722	1.46e-14	0.154436	0.5	34.4355	0.079294
UCCUGGAUGUCGAACGUAAGUAUUUAGGUUA	g2:g12:tb:5:G	0.000283081	0.0195012	9.14e-16	0.148788	0.5	33.1643	0.0725754
UCCUGGAUGUCGAACGUAAGUAUUUAUGUUA	g2:g12:tb:5:U	0.00027436	0.0155414	8.11e-16	0.122556	0.5	27.3023	0.188671
UCCUGGAUGUCGAACGUAAGUAUUUAAGUUA	g2:g12:tb:6:A	0.000161144	0.0257421	2.82e-18	0.353434	0.5	78.1724	-0.811513
UCCUGGAUGUCGAACGUAAGUAUUUCAGUUA	g2:g12:tb:6:C	0.00027123	0.0156803	4.21e-16	0.125155	0.5	27.8759	0.16549
UCCUGGAUGUCGAACGUAAGUAUUUGAGUUA	g2:g12:tb:6:G	3.92e-11	0.0031934	9.97e-05	0	0.5	4.09236e+07	-0.00971702
UCCUGGAUGUCGAACGUAAGUAUUUUAGUUA	g2:g12:tb:6:U	2.35e-11	0.00224519	0.0001	0	0.5	4.82585e+07	-3.02e-05
UCCUGGAUGUCGAACGUAAGUAUUAUAGUUA	g2:g12:tb:7:A	3.76e-05	0.0594532	0.0001	3.62494	1	1573.93	0.0244647
UCCUGGAUGUCGAACGUAAGUAUUCUAGUUA	g2:g12:tb:7:C	0.000196865	0.0212394	1.5e-17	0.23702	0.5	52.5436	-0.102682
UCCUGGAUGUCGAACGUAAGUAUUGUAGUUA	g2:g12:tb:7:G	0.000229709	0.0197256	2.02e-17	0.187432	0.5	41.6375	-0.0650042
UCCUGGAUGUCGAACGUAAGUAUUUUAGUUA	g2:g12:tb:7:U	2.35e-11	0.00224519	0.0001	0	0.5	4.82585e+07	-3.02e-05
UCCUGGAUGUCGAACGUAAGUAUAUUAGUUA	g2:g12:tb:8:A	1.48e-10	0.0168213	0.0001	0	0.5	5.69893e+07	-0.0174158
UCCUGGAUGUCGAACGUAAGUAUCUUAGUUA	g2:g12:tb:8:C	0.000237449	0.0172571	3.15e-15	0.158389	0.5	35.2029	-0.115402
UCCUGGAUGUCGAACGUAAGUAUGUUAGUUA	g2:g12:tb:8:G	0.000214847	0.0265757	8.81e-15	0.270783	0.5	60.097	-0.0641193
UCCUGGAUGUCGAACGUAAGUAUUUUAGUUA	g2:g12:tb:8:U	2.35e-11	0.00224519	0.0001	0	0.5	4.82585e+07	-3.02e-05
UCCUGGAUGUCGAACGUAAGUAAUUUAGUUA	g2:g12:tb:9:A	9.03e-05	0.0540354	1.4e-15	1.34198	0.5	295.463	-0.00346238
UCCUGGAUGUCGAACGUAAGUACUUUAGUUA	g2:g12:tb:9:C	8.63e-12	0.000782202	1.46e-13	1.26638e+07	0.5	4.65515e+07	-0.00225334
UCCUGGAUGUCGAACGUAAGUAGUUUAGUUA	g2:g12:tb:9:G	0.000176348	0.0263528	1.63e-13	0.329631	0.5	72.9786	-0.171369
UCCUGGAUGUCGAACGUAAGUAUUUUAGUUA	g2:g12:tb:9:U	2.35e-11	0.00224519	0.0001	0	0.5	4.82585e+07	-3.02e-05
UCCUGGAUGUCGAACGUUAGAAUUUAGUUA	g2:g13:1mm:10:AA	2.5e-11	0.00255478	7.58e-13	9.77781e+06	0.5	5.08867e+07	-0.0338114
UCCUGGAUGUCGAACGUUAGCAUUUAGUUA	g2:g13:1mm:10:AC	8.78e-05	0.0370032	9.22e-16	0.946495	0.5	208.354	0.00883755
UCCUGGAUGUCGAACGUUAGGAUUUAGUUA	g2:g13:1mm:10:AG	1.34e-14	9.84e-05	0.0001	0	0.5	0	-0.631944
UCCUGGAUGUCGAACGUUAAUAUUUAGUUA	g2:g13:1mm:11:CA	1.93e-11	0.00190044	1.41e-12	1.08002e+07	0.5	4.91098e+07	-0.0033277
UCCUGGAUGUCGAACGUUACUAUUUAGUUA	g2:g13:1mm:11:CC	0.000195044	0.0174755	1.94e-17	0.196908	0.5	43.6465	0.0793131
UCCUGGAUGUCGAACGUUAUUAUUUAGUUA	g2:g13:1mm:11:CU	0.000256023	0.0138566	5.56e-16	0.117521	0.5	26.1503	0.150133
UCCUGGAUGUCGAACGUUCGUAUUUAGUUA	g2:g13:1mm:12:UC	0.000279713	0.0118524	2.78e-16	0.0915799	0.5	20.4085	-0.0866316
UCCUGGAUGUCGAACGUUGGUAUUUAGUUA	g2:g13:1mm:12:UG	0.000374227	0.012808	7.08e-16	0.0726049	0.5	16.2759	0.0579098
UCCUGGAUGUCGAACGUUUGUAUUUAGUUA	g2:g13:1mm:12:UU	0.000182461	0.0235715	1.19e-16	0.284618	0.5	63.0376	-0.290205
UCCUGGAUGUCGAACGUAAGUAUUUAGUUA	g2:g13:1mm:13:AA	0.000147038	0.0231493	6.55e-12	0.3493	0.5	77.1883	0.0095215
UCCUGGAUGUCGAACGUCAGUAUUUAGUUA	g2:g13:1mm:13:AC	2.52e-10	0.0167214	0.0001	0	0.5	3.31116e+07	-0.0348028
UCCUGGAUGUCGAACGUGAGUAUUUAGUUA	g2:g13:1mm:13:AG	3.02e-05	0.0684966	0.0001	5.21285	1	2262.11	0.017578
UCCUGGAUGUCGAACGUUAGUAUUUAGUAA	g2:g13:1mm:2:AA	6.5e-05	0.063899	8.13e-16	2.21707	0.5	487.309	0.018689
UCCUGGAUGUCGAACGUUAGUAUUUAGUCA	g2:g13:1mm:2:AC	0.00011086	0.0335881	2.79e-15	0.677042	0.5	149.264	0.0397817
UCCUGGAUGUCGAACGUUAGUAUUUAGUGA	g2:g13:1mm:2:AG	6.76e-05	0.0523763	3.7e-16	1.74677	0.5	384.005	-0.115558
UCCUGGAUGUCGAACGUUAGUAUUUAGAUA	g2:g13:1mm:3:AA	4.22e-05	0.075896	6.82e-20	4.07295	0.5	893.811	-0.0705847
UCCUGGAUGUCGAACGUUAGUAUUUAGCUA	g2:g13:1mm:3:AC	1.97e-17	6.27e-05	6.32e-21	7.96307e+06	0.5	0	-0.430304
UCCUGGAUGUCGAACGUUAGUAUUUAGGUA	g2:g13:1mm:3:AG	8.39e-05	0.0447322	7.75e-16	1.1977	0.5	263.585	-0.047751
UCCUGGAUGUCGAACGUUAGUAUUUAAUUA	g2:g13:1mm:4:CA	0.000101947	0.037459	1.72e-16	0.82254	0.5	181.236	-0.0308959
UCCUGGAUGUCGAACGUUAGUAUUUACUUA	g2:g13:1mm:4:CC	3.1e-15	7.32e-05	6.05e-17	1.03092e+07	0.5	0	-0.33938
UCCUGGAUGUCGAACGUUAGUAUUUAUUUA	g2:g13:1mm:4:CU	0.000124229	0.048445	7.82e-16	0.869122	0.5	191.777	0.0251673
UCCUGGAUGUCGAACGUUAGUAUUUCGUUA	g2:g13:1mm:5:UC	8.68e-05	0.0409636	4.77e-14	1.05954	0.5	233.224	0.0462169
UCCUGGAUGUCGAACGUUAGUAUUUGGUUA	g2:g13:1mm:5:UG	0.000118635	0.0340471	9.24e-15	0.640329	0.5	141.241	0.0629973
UCCUGGAUGUCGAACGUUAGUAUUUUGUUA	g2:g13:1mm:5:UU	0.000119147	0.0295151	8.39e-17	0.552652	0.5	121.906	-0.205848
UCCUGGAUGUCGAACGUUAGUAUUAAGUUA	g2:g13:1mm:6:AA	1.96e-05	0.192651	1.19e-17	22.4321	0.5	4913.56	-0.119547
UCCUGGAUGUCGAACGUUAGUAUUCAGUUA	g2:g13:1mm:6:AC	7.35e-13	7.25e-05	3.16e-15	8.41016e+06	0.5	5.25653e+07	-0.252002
UCCUGGAUGUCGAACGUUAGUAUUGAGUUA	g2:g13:1mm:6:AG	5.27e-14	7.67e-05	4.58e-17	8.90067e+06	0.5	6.60594e+07	-0.0019038
UCCUGGAUGUCGAACGUUAGUAUAUAGUUA	g2:g13:1mm:7:AA	9.82e-05	0.0591917	4.14e-16	1.35073	0.5	297.541	0.0209857
UCCUGGAUGUCGAACGUUAGUAUCUAGUUA	g2:g13:1mm:7:AC	3.25e-12	0.000408033	6.62e-12	5.47784e+07	0.5	6.07774e+07	-0.00925077
UCCUGGAUGUCGAACGUUAGUAUGUAGUUA	g2:g13:1mm:7:AG	0.000168695	0.0278607	6.97e-17	0.364855	0.5	80.7375	0.0457834
UCCUGGAUGUCGAACGUUAGUAAUUAGUUA	g2:g13:1mm:8:AA	2.94e-05	0.0494724	0.0001	3.85955	1	1674.75	0.0321347
UCCUGGAUGUCGAACGUUAGUACUUAGUUA	g2:g13:1mm:8:AC	2.34e-13	6.74e-05	1.22e-15	9.49825e+06	0.5	3.48019e+07	-0.29384
UCCUGGAUGUCGAACGUUAGUAGUUAGUUA	g2:g13:1mm:8:AG	2.12e-15	5.44e-05	0.0001	0	0.5	0	-0.0963919
UCCUGGAUGUCGAACGUUAGUCUUUAGUUA	g2:g13:1mm:9:UC	5.07e-15	7.06e-05	9.74e-19	8.97865e+06	0.5	0	-0.0217045
UCCUGGAUGUCGAACGUUAGUGUUUAGUUA	g2:g13:1mm:9:UG	0.000349161	0.0118625	2.76e-15	0.072429	0.5	16.2111	0.141747
UCCUGGAUGUCGAACGUUAGUUUUUAGUUA	g2:g13:1mm:9:UU	0.000166485	0.0215404	1.44e-15	0.285954	0.5	63.2688	-0.0305043
UCCUGGAUGUCGAACGUUACAAUUUAGUUA	g2:g13:2mm:10:11	1.74e-10	0.0148245	1.39e-13	1.22889e+07	0.5	4.23949e+07	-0.0308136
UCCUGGAUGUCGAACGUUUGAAUUUAGUUA	g2:g13:2mm:10:12	0.000172156	0.0242715	3.14e-10	0.311248	0.5	68.8902	0.0770602
UCCUGGAUGUCGAACGUAAGAAUUUAGUUA	g2:g13:2mm:10:13	8.66e-13	0.000106678	2.46e-14	8.61139e+06	0.5	5.13056e+07	-0.166211
UCCUGGAUGUCGAACGUUUCUAUUUAGUUA	g2:g13:2mm:11:12	0.000239095	0.0161392	1.75e-15	0.147061	0.5	32.6887	0.113699
UCCUGGAUGUCGAACGUAACUAUUUAGUUA	g2:g13:2mm:11:13	4.82e-10	0.0450873	0.0001	0	0.5	4.67519e+07	-0.231098
UCCUGGAUGUCGAACGUAUGUAUUUAGUUA	g2:g13:2mm:12:13	1.38e-05	0.132628	0.0001	22.1238	1	9585.15	-0.00885025
UCCUGGAUGUCGAACGUUAGAAUUUAGUAA	g2:g13:2mm:2:10	3.22e-12	0.00049072	1.61e-15	1.21018e+07	0.5	7.86325e+07	-0.0129459
UCCUGGAUGUCGAACGUUACUAUUUAGUAA	g2:g13:2mm:2:11	5.7e-12	0.000651304	4.24e-15	1.06334e+07	0.5	5.6752e+07	-0.0514097
UCCUGGAUGUCGAACGUUUGUAUUUAGUAA	g2:g13:2mm:2:12	7.21e-05	0.0335955	0.0001	1.06022	0.999999	461.427	0.0716347
UCCUGGAUGUCGAACGUAAGUAUUUAGUAA	g2:g13:2mm:2:13	0.000274116	0.0159369	7.09e-16	0.125793	0.5	28.023	-0.0508724
UCCUGGAUGUCGAACGUUAGUAUUUAGAAA	g2:g13:2mm:2:3	0.000166297	0.0182711	6.62e-16	0.242837	0.5	53.7284	0.142852
UCCUGGAUGUCGAACGUUAGUAUUUACUAA	g2:g13:2mm:2:4	9.09e-14	8.56e-05	8.86e-16	1.4629e+07	0.5	1.93975e+08	-0.0349874
UCCUGGAUGUCGAACGUUAGUAUUUUGUAA	g2:g13:2mm:2:5	7.64e-14	8.29e-05	3.37e-16	1.10614e+07	0.5	3.99614e+08	-0.382461
UCCUGGAUGUCGAACGUUAGUAUUAAGUAA	g2:g13:2mm:2:6	2.91e-11	0.00352898	3e-13	8.99647e+06	0.5	6.06499e+07	-0.0982325
UCCUGGAUGUCGAACGUUAGUAUAUAGUAA	g2:g13:2mm:2:7	0.000260658	0.0186034	2.43e-15	0.154832	0.5	34.4627	0.0838269
UCCUGGAUGUCGAACGUUAGUAAUUAGUAA	g2:g13:2mm:2:8	3.36e-10	0.0194798	4.01e-19	1.09858e+07	0.5	2.9022e+07	-0.0110756
UCCUGGAUGUCGAACGUUAGUUUUUAGUAA	g2:g13:2mm:2:9	0.000287995	0.0135472	4.19e-16	0.101498	0.5	22.6306	0.0850591
UCCUGGAUGUCGAACGUUAGAAUUUAGAUA	g2:g13:2mm:3:10	2.71e-13	8.89e-05	8.25e-16	1.03867e+07	0.5	7.84227e+07	-0.025545
UCCUGGAUGUCGAACGUUACUAUUUAGAUA	g2:g13:2mm:3:11	2.9e-14	9.18e-05	1.6e-16	2.06136e+07	0.5	7231494949	-0.0607995
UCCUGGAUGUCGAACGUUUGUAUUUAGAUA	g2:g13:2mm:3:12	0.000110863	0.0359739	1.24e-15	0.725118	0.5	159.863	0.0566139
UCCUGGAUGUCGAACGUAAGUAUUUAGAUA	g2:g13:2mm:3:13	0.000155312	0.0234916	1.87e-18	0.335034	0.5	74.075	0.0561052
UCCUGGAUGUCGAACGUUAGUAUUUACAUA	g2:g13:2mm:3:4	6.55e-05	0.0675825	6.89e-15	2.32629	0.5	511.333	-0.0267787
UCCUGGAUGUCGAACGUUAGUAUUUUGAUA	g2:g13:2mm:3:5	5.23e-13	8.65e-05	1.37e-15	1.12482e+07	0.5	4.99562e+07	-0.0586057
UCCUGGAUGUCGAACGUUAGUAUUAAGAUA	g2:g13:2mm:3:6	0.00023698	0.0173586	1.68e-15	0.159651	0.5	35.4823	0.0828394
UCCUGGAUGUCGAACGUUAGUAUAUAGAUA	g2:g13:2mm:3:7	2.1e-14	7.33e-05	1.16e-08	0	0.5	3.98109e+07	-0.0086918
UCCUGGAUGUCGAACGUUAGUAAUUAGAUA	g2:g13:2mm:3:8	3.04e-10	0.0192353	7.69e-14	1.26482e+07	0.5	3.16557e+07	-0.0609016
UCCUGGAUGUCGAACGUUAGUUUUUAGAUA	g2:g13:2mm:3:9	6.04e-05	0.0572394	1.8e-14	2.14054	0.5	470.339	-0.005026
UCCUGGAUGUCGAACGUUAGAAUUUACUUA	g2:g13:2mm:4:10	1.88e-05	0.191256	2.49e-10	23.1689	0.500424	5078.87	-0.0259437
UCCUGGAUGUCGAACGUUACUAUUUACUUA	g2:g13:2mm:4:11	5.58e-14	9.48e-05	1.47e-16	1.34872e+07	0.5	9.16672e+08	-0.111343
UCCUGGAUGUCGAACGUUUGUAUUUACUUA	g2:g13:2mm:4:12	1.72e-13	0.000103562	3.41e-16	1.7965e+07	0.5	68608010	-0.511184
UCCUGGAUGUCGAACGUAAGUAUUUACUUA	g2:g13:2mm:4:13	1.32e-15	5.52e-05	0.0001	0	0.5	0	-0.00461353
UCCUGGAUGUCGAACGUUAGUAUUUUCUUA	g2:g13:2mm:4:5	4.66e-14	6.79e-05	1.23e-16	1.19832e+07	0.5	6.68245e+08	-0.0865332
UCCUGGAUGUCGAACGUUAGUAUUAACUUA	g2:g13:2mm:4:6	3.73e-05	0.13337	9.36e-19	8.11231	0.5	1779.6	0.00423649
UCCUGGAUGUCGAACGUUAGUAUAUACUUA	g2:g13:2mm:4:7	3.43e-10	0.0152313	3e-13	1.24205e+07	0.5	2.22237e+07	-0.201733
UCCUGGAUGUCGAACGUUAGUAAUUACUUA	g2:g13:2mm:4:8	2.25e-11	0.00182418	6.24e-14	1.98192e+07	0.5	4.02614e+07	-0.0685379
UCCUGGAUGUCGAACGUUAGUUUUUACUUA	g2:g13:2mm:4:9	8.41e-13	9.64e-05	4.53e-15	9.25593e+06	0.5	3.86675e+07	-0.221072
UCCUGGAUGUCGAACGUUAGAAUUUUGUUA	g2:g13:2mm:5:10	3.5e-11	0.00374049	1.36e-13	9.36101e+06	0.5	5.36284e+07	-0.181956
UCCUGGAUGUCGAACGUUACUAUUUUGUUA	g2:g13:2mm:5:11	1.54e-10	0.00894464	0.0001	0	0.5	2.90855e+07	-0.013016
UCCUGGAUGUCGAACGUUUGUAUUUUGUUA	g2:g13:2mm:5:12	0.000224182	0.0209788	1.02e-17	0.204477	0.5	45.4081	0.0667434
UCCUGGAUGUCGAACGUAAGUAUUUUGUUA	g2:g13:2mm:5:13	3.82e-05	0.0530612	0.0001	3.17991	1	1380.77	0.0101429
UCCUGGAUGUCGAACGUUAGUAUUAUGUUA	g2:g13:2mm:5:6	0.000347807	0.0140644	1.56e-16	0.0862302	0.5	19.2985	0.127607
UCCUGGAUGUCGAACGUUAGUAUAUUGUUA	g2:g13:2mm:5:7	6.65e-06	0.400665	0.0001	139.156	0.997514	60042.6	8.44e-05
UCCUGGAUGUCGAACGUUAGUAAUUUGUUA	g2:g13:2mm:5:8	6.63e-05	0.0284116	0.0001	0.976146	1	424.676	0.0958276
UCCUGGAUGUCGAACGUUAGUUUUUUGUUA	g2:g13:2mm:5:9	5.5e-05	0.0412602	0.0001	1.71389	0.999955	745.035	-0.00337116
UCCUGGAUGUCGAACGUUAGAAUUAAGUUA	g2:g13:2mm:6:10	4.53e-15	7.18e-05	9.09e-18	9.99208e+06	0.5	1373916218	-0.164584
UCCUGGAUGUCGAACGUUACUAUUAAGUUA	g2:g13:2mm:6:11	6.02e-05	0.0653926	3.26e-16	2.45277	0.5	538.94	0.00866004
UCCUGGAUGUCGAACGUUUGUAUUAAGUUA	g2:g13:2mm:6:12	0.00014006	0.022815	1.86e-17	0.361907	0.5	79.9384	0.00393735
UCCUGGAUGUCGAACGUAAGUAUUAAGUUA	g2:g13:2mm:6:13	0.000291564	0.0161741	1.09e-15	0.119613	0.5	26.6754	0.0212158
UCCUGGAUGUCGAACGUUAGUAUAAAGUUA	g2:g13:2mm:6:7	0.000193432	0.0206763	7.35e-18	0.23499	0.5	52.0822	-0.182986
UCCUGGAUGUCGAACGUUAGUAAUAAGUUA	g2:g13:2mm:6:8	5.31e-05	0.069839	3.28e-17	2.97588	0.5	653.56	-0.070519
UCCUGGAUGUCGAACGUUAGUUUUAAGUUA	g2:g13:2mm:6:9	8.53e-05	0.0414757	6.57e-13	1.09153	0.5	240.243	-0.0436082
UCCUGGAUGUCGAACGUUAGAAUAUAGUUA	g2:g13:2mm:7:10	1.01e-13	0.000110072	3.01e-16	1.41503e+07	0.5	0	-0.505427
UCCUGGAUGUCGAACGUUACUAUAUAGUUA	g2:g13:2mm:7:11	3.02e-05	0.129561	3.05e-16	9.73034	0.5	2133.39	-0.0558244
UCCUGGAUGUCGAACGUUUGUAUAUAGUUA	g2:g13:2mm:7:12	0.000254953	0.0151387	2.6e-15	0.12896	0.5	28.6938	0.0901867
UCCUGGAUGUCGAACGUAAGUAUAUAGUUA	g2:g13:2mm:7:13	0.000166551	0.0232108	4.59e-17	0.308005	0.5	68.148	0.0556982
UCCUGGAUGUCGAACGUUAGUAAAUAGUUA	g2:g13:2mm:7:8	2.73e-05	0.124912	1.3e-17	10.4069	0.5	2281.18	-0.0416312
UCCUGGAUGUCGAACGUUAGUUUAUAGUUA	g2:g13:2mm:7:9	0.000246863	0.0191456	1.3e-13	0.168708	0.5	37.5186	0.167299
UCCUGGAUGUCGAACGUUAGAAAUUAGUUA	g2:g13:2mm:8:10	3.18e-13	9.53e-05	2.52e-15	1.12123e+07	0.5	1.30789e+08	-0.269567
UCCUGGAUGUCGAACGUUACUAAUUAGUUA	g2:g13:2mm:8:11	3.1e-14	7.03e-05	3.36e-18	1.21832e+07	0.5	2983516585	-0.0102989
UCCUGGAUGUCGAACGUUUGUAAUUAGUUA	g2:g13:2mm:8:12	0.000285997	0.0129138	5.82e-16	0.0974678	0.5	21.7292	-0.246334
UCCUGGAUGUCGAACGUAAGUAAUUAGUUA	g2:g13:2mm:8:13	8.08e-05	0.0218921	0.0001	0.615821	1	268.169	0.0972247
UCCUGGAUGUCGAACGUUAGUUAUUAGUUA	g2:g13:2mm:8:9	0.000104427	0.0359999	1.52e-14	0.771346	0.5	169.983	0.0462939
UCCUGGAUGUCGAACGUUAGAUUUUAGUUA	g2:g13:2mm:9:10	1.05e-05	0.234548	0.0001	51.4597	1	22282	0.00141311
UCCUGGAUGUCGAACGUUACUUUUUAGUUA	g2:g13:2mm:9:11	5.39e-06	0.317164	0.0001	135.981	0.998887	58713.4	0.000660713
UCCUGGAUGUCGAACGUUUGUUUUUAGUUA	g2:g13:2mm:9:12	0.00011071	0.0179263	0.0001	0.365765	1	159.585	0.0977946
UCCUGGAUGUCGAACGUAAGUUUUUAGUUA	g2:g13:2mm:9:13	0.000182846	0.0216681	9.3e-17	0.261064	0.5	57.8223	0.0519586
UCCUGGAUGUCGAACGUUUCAAUUUAGUUA	g2:g13:3mm:10	0.00012954	0.0307658	4.29e-16	0.52876	0.5	116.714	0.0704532
UCCUGGAUGUCGAACGUAUCUAUUUAGUUA	g2:g13:3mm:11	0.000155786	0.0210031	1.69e-16	0.298603	0.5	66.0223	0.112549
UCCUGGAUGUCGAACGUUAGUAUUUACAAA	g2:g13:3mm:2	5.19e-05	0.0392433	0.0001	1.72917	1	751.552	0.053867
UCCUGGAUGUCGAACGUUAGUAUUUUCAUA	g2:g13:3mm:3	1.03e-05	0.207695	0.0001	46.3787	1	20081.7	-0.107824
UCCUGGAUGUCGAACGUUAGUAUUAUCUUA	g2:g13:3mm:4	2.88e-12	0.000565951	3.95e-14	1.37658e+07	0.5	9.16913e+07	-0.537934
UCCUGGAUGUCGAACGUUAGUAUAAUGUUA	g2:g13:3mm:5	1.17e-17	8.44e-05	1.45e-20	1.27435e+07	0.5	0	-0.278806
UCCUGGAUGUCGAACGUUAGUAAAAAGUUA	g2:g13:3mm:6	0.000132214	0.0285902	1.09e-17	0.481178	0.5	106.229	-0.139244
UCCUGGAUGUCGAACGUUAGUUAAUAGUUA	g2:g13:3mm:7	1.82e-12	0.000129594	0.0001	0	0.5	3.37178e+07	-0.111929
UCCUGGAUGUCGAACGUUAGAUAUUAGUUA	g2:g13:3mm:8	1.32e-12	0.000184372	3.68e-15	9.82895e+06	0.5	7.86112e+07	-0.000280894
UCCUGGAUGUCGAACGUUACAUUUUAGUUA	g2:g13:3mm:9	0.000324926	0.01398	1.92e-15	0.092163	0.5	20.5968	0.176655
UCCUGGAUGUCGAACGUUAGUAUUUAGUUA	g2:g13:cont:t1A	0.000188877	0.0193861	4.84e-17	0.225843	0.5	50.0405	-0.324269
UCCUGGAUGUCGAACGUUAGUAUUUAGUUC	g2:g13:cont:t1C	5.72e-17	5.36e-05	0.0001	0	0.5	0	-0.387447
UCCUGGAUGUCGAACGUUAGUAUUUAGUUG	g2:g13:cont:t1G	2.27e-05	0.153394	2.37e-15	15.402	0.5	3374.7	-0.02019
UCCUGGAUGUCGAACGUUAGUAUUUAGUUU	g2:g13:cont:t1U	0.000239004	0.0136178	3.9e-15	0.124135	0.5	27.5925	-0.0281741
UCCUGGAUGUCGAACGUUAGAUUUAGUUA	g2:g13:gb:10	3.15e-13	6.17e-05	8.72e-17	7.41009e+06	0.5	1.32119e+08	-0.000943082
UCCUGGAUGUCGAACGUUAUAUUUAGUUA	g2:g13:gb:11	0.000167723	0.025193	3.29e-12	0.331893	0.5	73.439	0.103775
UCCUGGAUGUCGAACGUUGUAUUUAGUUA	g2:g13:gb:12	4.88e-05	0.0953164	1.3e-12	4.42196	0.500001	970.859	-0.0149877
UCCUGGAUGUCGAACGUUAGUAUUUAGUA	g2:g13:gb:2	4.42e-13	7.13e-05	3.09e-15	7.1674e+06	0.5	5.85111e+07	-0.000254979
UCCUGGAUGUCGAACGUUAGUAUUUAGUA	g2:g13:gb:3	4.42e-13	7.13e-05	3.09e-15	7.1674e+06	0.5	5.85111e+07	-0.000254979
UCCUGGAUGUCGAACGUUAGUAUUUAUUA	g2:g13:gb:4	2.83e-05	0.0791305	0.0001	6.41744	1	2784.42	-0.0193232
UCCUGGAUGUCGAACGUUAGUAUUUGUUA	g2:g13:gb:5	9.54e-05	0.0421245	1.31e-15	0.989281	0.5	217.882	0.0418842
UCCUGGAUGUCGAACGUUAGUAUUAGUUA	g2:g13:gb:6	0.000167249	0.0205361	4.38e-17	0.271336	0.5	60.0375	0.0236642
UCCUGGAUGUCGAACGUUAGUAUUAGUUA	g2:g13:gb:7	0.000167249	0.0205361	4.38e-17	0.271336	0.5	60.0375	0.0236642
UCCUGGAUGUCGAACGUUAGUAUUAGUUA	g2:g13:gb:8	0.000167249	0.0205361	4.38e-17	0.271336	0.5	60.0375	0.0236642
UCCUGGAUGUCGAACGUUAGUUUUAGUUA	g2:g13:gb:9	2.09e-12	0.000249471	0.0001	0	0.5	6.0364e+07	-1.57e-05
UCCUGGAUGUCGAACGUUAGUAAUUUAGUUA	g2:g13:tb:10:A	0.000158101	0.0233273	1.04e-16	0.326641	0.5	72.2324	0.0361986
UCCUGGAUGUCGAACGUUAGUCAUUUAGUUA	g2:g13:tb:10:C	0.00020437	0.0207539	8.66e-14	0.222765	0.5	49.4072	0.106629
UCCUGGAUGUCGAACGUUAGUGAUUUAGUUA	g2:g13:tb:10:G	0.000232146	0.0220019	2.8e-15	0.206767	0.5	45.9397	-0.0945333
UCCUGGAUGUCGAACGUUAGUUAUUUAGUUA	g2:g13:tb:10:U	6.6e-05	0.0402485	0.0001	1.38983	1	604.637	0.0144852
UCCUGGAUGUCGAACGUUAGAUAUUUAGUUA	g2:g13:tb:11:A	1.1e-05	0.196183	0.0001	41.2373	1	17857.8	-0.00255102
UCCUGGAUGUCGAACGUUAGCUAUUUAGUUA	g2:g13:tb:11:C	1.6e-12	0.000226476	2.46e-15	7.61131e+06	0.5	8.02354e+07	-0.0291761
UCCUGGAUGUCGAACGUUAGGUAUUUAGUUA	g2:g13:tb:11:G	8.46e-05	0.0262459	0.0001	0.704444	1	306.837	0.0984181
UCCUGGAUGUCGAACGUUAGUUAUUUAGUUA	g2:g13:tb:11:U	6.6e-05	0.0402485	0.0001	1.38983	1	604.637	0.0144852
UCCUGGAUGUCGAACGUUAAGUAUUUAGUUA	g2:g13:tb:12:A	0.00027011	0.0129294	9.66e-16	0.103649	0.5	23.0842	0.199943
UCCUGGAUGUCGAACGUUACGUAUUUAGUUA	g2:g13:tb:12:C	0.000179029	0.0292754	7.27e-17	0.360513	0.5	79.8295	0.00539857
UCCUGGAUGUCGAACGUUAGGUAUUUAGUUA	g2:g13:tb:12:G	8.46e-05	0.0262459	0.0001	0.704444	1	306.837	0.0984181
UCCUGGAUGUCGAACGUUAUGUAUUUAGUUA	g2:g13:tb:12:U	0.000183911	0.0264846	7.38e-14	0.317181	0.5	70.2561	0.0344357
UCCUGGAUGUCGAACGUUAAGUAUUUAGUUA	g2:g13:tb:13:A	0.00027011	0.0129294	9.66e-16	0.103649	0.5	23.0842	0.199943
UCCUGGAUGUCGAACGUUCAGUAUUUAGUUA	g2:g13:tb:13:C	0.000190829	0.0227759	1.16e-16	0.262519	0.5	58.174	-0.198549
UCCUGGAUGUCGAACGUUGAGUAUUUAGUUA	g2:g13:tb:13:G	3.5e-06	0.70329	0.0001	465.658	0.973595	195639	-0.00443515
UCCUGGAUGUCGAACGUUUAGUAUUUAGUUA	g2:g13:tb:13:U	0.000499146	0.010006	4.81e-15	0.0414946	0.5	9.37396	0.135867
UCCUGGAUGUCGAACGUUAGUAUUUAGUAUA	g2:g13:tb:3:A	6.38e-05	0.0697369	4.42e-14	2.46671	0.5	542.134	-0.00636037
UCCUGGAUGUCGAACGUUAGUAUUUAGUCUA	g2:g13:tb:3:C	1.22e-11	0.000859472	1.04e-14	1.11838e+07	0.5	3.53791e+07	-0.0913475
UCCUGGAUGUCGAACGUUAGUAUUUAGUGUA	g2:g13:tb:3:G	3.47e-05	0.0678486	0.0001	4.48945	1	1948.87	0.0188873
UCCUGGAUGUCGAACGUUAGUAUUUAGUUUA	g2:g13:tb:3:U	3.65e-14	0.000105324	2.86e-09	0	0.5	2241896694	-0.101949
UCCUGGAUGUCGAACGUUAGUAUUUAGAUUA	g2:g13:tb:4:A	9.83e-06	0.262686	0.0001	61.6285	0.952853	25425.2	-0.131816
UCCUGGAUGUCGAACGUUAGUAUUUAGCUUA	g2:g13:tb:4:C	3.46e-16	9.5e-05	1.62e-18	1.39672e+07	0.5	0	-0.388143
UCCUGGAUGUCGAACGUUAGUAUUUAGGUUA	g2:g13:tb:4:G	0.000115483	0.0426522	7.79e-14	0.824577	0.5	181.844	-0.168399
UCCUGGAUGUCGAACGUUAGUAUUUAGUUUA	g2:g13:tb:4:U	3.65e-14	0.000105324	2.86e-09	0	0.5	2241896694	-0.101949
UCCUGGAUGUCGAACGUUAGUAUUUAAGUUA	g2:g13:tb:5:A	9.43e-12	0.000743867	0.0001	0	0.5	3.87266e+07	-0.0297834
UCCUGGAUGUCGAACGUUAGUAUUUACGUUA	g2:g13:tb:5:C	8.8e-05	0.0613873	2.04e-18	1.56615	0.5	344.764	0.0182851
UCCUGGAUGUCGAACGUUAGUAUUUAGGUUA	g2:g13:tb:5:G	0.000115483	0.0426522	7.79e-14	0.824577	0.5	181.844	-0.168399
UCCUGGAUGUCGAACGUUAGUAUUUAUGUUA	g2:g13:tb:5:U	0.000163447	0.031762	5.13e-16	0.429745	0.5	95.065	0.0700719
UCCUGGAUGUCGAACGUUAGUAUUUAAGUUA	g2:g13:tb:6:A	9.43e-12	0.000743867	0.0001	0	0.5	3.87266e+07	-0.0297834
UCCUGGAUGUCGAACGUUAGUAUUUCAGUUA	g2:g13:tb:6:C	8.95e-05	0.0440808	4.85e-16	1.10513	0.5	243.302	-0.0132257
UCCUGGAUGUCGAACGUUAGUAUUUGAGUUA	g2:g13:tb:6:G	2.15e-05	0.125732	0.0001	13.4186	1	5818.67	-0.013428
UCCUGGAUGUCGAACGUUAGUAUUUUAGUUA	g2:g13:tb:6:U	1.98e-06	2.54817	9.99e-05	2984.99	0.500083	642216	-0.0363192
UCCUGGAUGUCGAACGUUAGUAUUAUAGUUA	g2:g13:tb:7:A	1.15e-12	0.000177542	3.5e-08	0	0.5	6.71036e+07	-0.00678326
UCCUGGAUGUCGAACGUUAGUAUUCUAGUUA	g2:g13:tb:7:C	3.08e-13	0.000117657	8.99e-15	1.25726e+07	0.5	1.01013e+08	-0.689414
UCCUGGAUGUCGAACGUUAGUAUUGUAGUUA	g2:g13:tb:7:G	0.000200744	0.0269713	3.29e-17	0.294941	0.5	65.3999	-0.0841202
UCCUGGAUGUCGAACGUUAGUAUUUUAGUUA	g2:g13:tb:7:U	1.98e-06	2.54817	9.99e-05	2984.99	0.500083	642216	-0.0363192
UCCUGGAUGUCGAACGUUAGUAUAUUAGUUA	g2:g13:tb:8:A	7.37e-05	0.0855394	5.32e-16	2.61207	0.5	574.466	-0.0649167
UCCUGGAUGUCGAACGUUAGUAUCUUAGUUA	g2:g13:tb:8:C	0.000206294	0.0216933	1.88e-17	0.23059	0.5	51.1488	0.0827441
UCCUGGAUGUCGAACGUUAGUAUGUUAGUUA	g2:g13:tb:8:G	0.000259283	0.0193426	7.36e-16	0.161881	0.5	36.0288	-0.0816436
UCCUGGAUGUCGAACGUUAGUAUUUUAGUUA	g2:g13:tb:8:U	1.98e-06	2.54817	9.99e-05	2984.99	0.500083	642216	-0.0363192
UCCUGGAUGUCGAACGUUAGUAAUUUAGUUA	g2:g13:tb:9:A	0.000158101	0.0233273	1.04e-16	0.326641	0.5	72.2324	0.0361986
UCCUGGAUGUCGAACGUUAGUACUUUAGUUA	g2:g13:tb:9:C	1.31e-11	0.000746978	2.5e-14	1.45193e+07	0.5	2.79404e+07	-5.05e-05
UCCUGGAUGUCGAACGUUAGUAGUUUAGUUA	g2:g13:tb:9:G	0.000180647	0.0259476	1.57e-12	0.316569	0.5	70.1061	0.101737
UCCUGGAUGUCGAACGUUAGUAUUUUAGUUA	g2:g13:tb:9:U	1.98e-06	2.54817	9.99e-05	2984.99	0.500083	642216	-0.0363192
UCCUGGAUGUCGAACGAUAGAAUUUAGUUA	g2:g14:1mm:10:AA	3.49e-13	0.000112368	0.0001	0	0.5	1.97274e+08	-0.0760253
UCCUGGAUGUCGAACGAUAGCAUUUAGUUA	g2:g14:1mm:10:AC	2e-12	0.000179084	1.36e-14	1.07863e+07	0.5	4.49619e+07	-0.102576
UCCUGGAUGUCGAACGAUAGGAUUUAGUUA	g2:g14:1mm:10:AG	1.97e-16	8.54e-05	1.87e-19	1.1946e+07	0.5	0	-0.538002
UCCUGGAUGUCGAACGAUAAUAUUUAGUUA	g2:g14:1mm:11:CA	0.000239801	0.0196363	6.49e-15	0.178376	0.5	39.6509	0.0264361
UCCUGGAUGUCGAACGAUACUAUUUAGUUA	g2:g14:1mm:11:CC	0.000257243	0.0143376	7.99e-16	0.120994	0.5	26.9252	0.0308732
UCCUGGAUGUCGAACGAUAUUAUUUAGUUA	g2:g14:1mm:11:CU	0.000125309	0.0235039	4.3e-16	0.417946	0.5	92.2286	0.0696188
UCCUGGAUGUCGAACGAUCGUAUUUAGUUA	g2:g14:1mm:12:UC	0.000223464	0.0173208	4.8e-18	0.16939	0.5	37.6146	-0.353976
UCCUGGAUGUCGAACGAUGGUAUUUAGUUA	g2:g14:1mm:12:UG	0.000497605	0.00801221	2.54e-16	0.0333394	0.5	7.53092	0.250491
UCCUGGAUGUCGAACGAUUGUAUUUAGUUA	g2:g14:1mm:12:UU	3.83e-14	6.71e-05	0.0001	0	0.5	9.51651e+08	-0.0349821
UCCUGGAUGUCGAACGAAAGUAUUUAGUUA	g2:g14:1mm:13:AA	4.27e-15	6.02e-05	9.99e-05	0	0.5	0	-0.0179562
UCCUGGAUGUCGAACGACAGUAUUUAGUUA	g2:g14:1mm:13:AC	8.95e-12	0.000830159	7.35e-14	1.17703e+07	0.5	4.54499e+07	-0.197238
UCCUGGAUGUCGAACGAGAGUAUUUAGUUA	g2:g14:1mm:13:AG	8.05e-05	0.0548311	3.74e-15	1.53218	0.5	337.118	0.0243439
UCCUGGAUGUCGAACGCUAGUAUUUAGUUA	g2:g14:1mm:14:UC	3.29e-05	0.0569938	0.0001	3.97154	1	1723.81	0.0087386
UCCUGGAUGUCGAACGGUAGUAUUUAGUUA	g2:g14:1mm:14:UG	2.84e-13	8.51e-05	3.29e-15	1.17277e+07	0.5	8.96573e+07	-0.407233
UCCUGGAUGUCGAACGUUAGUAUUUAGUUA	g2:g14:1mm:14:UU	0.000188877	0.0193861	4.84e-17	0.225843	0.5	50.0405	-0.324269
UCCUGGAUGUCGAACGAUAGUAUUUAGUAA	g2:g14:1mm:2:AA	3.65e-13	9.05e-05	1.2e-13	1.52119e+07	0.5	1.1439e+08	-0.0195638
UCCUGGAUGUCGAACGAUAGUAUUUAGUCA	g2:g14:1mm:2:AC	1.37e-16	8.68e-05	0.0001	0	0.5	0	-0.227558
UCCUGGAUGUCGAACGAUAGUAUUUAGUGA	g2:g14:1mm:2:AG	3.6e-16	5.84e-05	1.61e-20	8.61339e+06	0.5	0	-0.183844
UCCUGGAUGUCGAACGAUAGUAUUUAGAUA	g2:g14:1mm:3:AA	2.27e-05	0.151796	1.53e-12	15.1928	0.500217	3330.34	0.000789358
UCCUGGAUGUCGAACGAUAGUAUUUAGCUA	g2:g14:1mm:3:AC	5.34e-13	0.000104185	2.24e-15	9.58676e+06	0.5	3.59763e+07	-0.288011
UCCUGGAUGUCGAACGAUAGUAUUUAGGUA	g2:g14:1mm:3:AG	6.33e-12	0.000394939	8.17e-16	9.64076e+06	0.5	3.21339e+07	-0.0757136
UCCUGGAUGUCGAACGAUAGUAUUUAAUUA	g2:g14:1mm:4:CA	0.000187619	0.0254274	6.26e-19	0.298282	0.5	66.0856	-0.0891092
UCCUGGAUGUCGAACGAUAGUAUUUACUUA	g2:g14:1mm:4:CC	2.62e-17	6.88e-05	3.19e-20	1.00832e+07	0.5	0	-0.14506
UCCUGGAUGUCGAACGAUAGUAUUUAUUUA	g2:g14:1mm:4:CU	2.11e-06	2.09073	0.0001	2298.46	0.500212	495027	-0.00201276
UCCUGGAUGUCGAACGAUAGUAUUUCGUUA	g2:g14:1mm:5:UC	3.62e-12	0.00061688	2.94e-13	1.1037e+07	0.5	8.16871e+07	-0.109768
UCCUGGAUGUCGAACGAUAGUAUUUGGUUA	g2:g14:1mm:5:UG	2.42e-05	0.0819701	0.0001	7.79328	0.998931	3376.58	-0.0196442
UCCUGGAUGUCGAACGAUAGUAUUUUGUUA	g2:g14:1mm:5:UU	5.9e-12	0.000572887	3.5e-13	1.5294e+07	0.5	4.72786e+07	-0.142619
UCCUGGAUGUCGAACGAUAGUAUUAAGUUA	g2:g14:1mm:6:AA	9.71e-05	0.0404964	1.53e-16	0.934447	0.5	205.828	-0.0132422
UCCUGGAUGUCGAACGAUAGUAUUCAGUUA	g2:g14:1mm:6:AC	2.66e-13	8.71e-05	1.04e-15	1.10581e+07	0.5	1.32133e+08	-0.221334
UCCUGGAUGUCGAACGAUAGUAUUGAGUUA	g2:g14:1mm:6:AG	1.45e-11	0.00113674	1.97e-13	1.49492e+07	0.5	3.85377e+07	-0.152103
UCCUGGAUGUCGAACGAUAGUAUAUAGUUA	g2:g14:1mm:7:AA	0.000133984	0.0331747	7.55e-14	0.550768	0.5	121.607	0.0657339
UCCUGGAUGUCGAACGAUAGUAUCUAGUUA	g2:g14:1mm:7:AC	4.09e-12	0.000672484	1.6e-15	7.97959e+06	0.5	8.45944e+07	-0.0337061
UCCUGGAUGUCGAACGAUAGUAUGUAGUUA	g2:g14:1mm:7:AG	1.76e-15	6.57e-05	6.08e-22	1.02586e+07	0.5	0	-0.0290471
UCCUGGAUGUCGAACGAUAGUAAUUAGUUA	g2:g14:1mm:8:AA	4.66e-13	7.96e-05	6.16e-18	8.96068e+06	0.5	4.07577e+07	-0.00997559
UCCUGGAUGUCGAACGAUAGUACUUAGUUA	g2:g14:1mm:8:AC	8.99e-13	9.73e-05	3.7e-15	9.08411e+06	0.5	6.73388e+07	-0.318897
UCCUGGAUGUCGAACGAUAGUAGUUAGUUA	g2:g14:1mm:8:AG	2.62e-12	0.000150649	1.18e-15	1.1504e+07	0.5	2.40183e+07	-0.0189147
UCCUGGAUGUCGAACGAUAGUCUUUAGUUA	g2:g14:1mm:9:UC	5.96e-12	0.000423605	1.2e-14	9.30502e+06	0.5	3.53426e+07	-0.050952
UCCUGGAUGUCGAACGAUAGUGUUUAGUUA	g2:g14:1mm:9:UG	2.68e-05	0.0893839	0.0001	7.65688	1	3321.79	0.00058776
UCCUGGAUGUCGAACGAUAGUUUUUAGUUA	g2:g14:1mm:9:UU	0.000221596	0.0127826	5.25e-17	0.126109	0.5	28.0003	-0.0768479
UCCUGGAUGUCGAACGAUACAAUUUAGUUA	g2:g14:2mm:10:11	0.00011127	0.034841	6.99e-15	0.699654	0.5	154.253	-0.167774
UCCUGGAUGUCGAACGAUUGAAUUUAGUUA	g2:g14:2mm:10:12	2.16e-05	0.0849332	0.0001	9.03442	0.999999	3917.59	-0.0564061
UCCUGGAUGUCGAACGAAAGAAUUUAGUUA	g2:g14:2mm:10:13	5.33e-05	0.0372977	0.0001	1.59925	1	695.151	-0.0684788
UCCUGGAUGUCGAACGUUAGAAUUUAGUUA	g2:g14:2mm:10:14	2.5e-11	0.00255478	7.58e-13	9.77781e+06	0.5	5.08867e+07	-0.0338114
UCCUGGAUGUCGAACGAUUCUAUUUAGUUA	g2:g14:2mm:11:12	0.000364702	0.00844216	3.15e-16	0.049198	0.5	11.0222	0.0624998
UCCUGGAUGUCGAACGAAACUAUUUAGUUA	g2:g14:2mm:11:13	2.85e-14	7.33e-05	3.44e-16	1.02245e+07	0.5	1407269246	-0.00738569
UCCUGGAUGUCGAACGUUACUAUUUAGUUA	g2:g14:2mm:11:14	0.000195044	0.0174755	1.94e-17	0.196908	0.5	43.6465	0.0793131
UCCUGGAUGUCGAACGAAUGUAUUUAGUUA	g2:g14:2mm:12:13	2.69e-05	0.148742	4.55e-12	12.59	0.500084	2760.07	-0.0688974
UCCUGGAUGUCGAACGUUUGUAUUUAGUUA	g2:g14:2mm:12:14	0.000182461	0.0235715	1.19e-16	0.284618	0.5	63.0376	-0.290205
UCCUGGAUGUCGAACGUAAGUAUUUAGUUA	g2:g14:2mm:13:14	0.000147038	0.0231493	6.55e-12	0.3493	0.5	77.1883	0.0095215
UCCUGGAUGUCGAACGAUAGAAUUUAGUAA	g2:g14:2mm:2:10	9.9e-16	8.11e-05	2.6e-18	1.27761e+07	0.5	0	-0.293612
UCCUGGAUGUCGAACGAUACUAUUUAGUAA	g2:g14:2mm:2:11	1.15e-13	8.38e-05	7.52e-16	1.14577e+07	0.5	1.41168e+08	-0.0631491
UCCUGGAUGUCGAACGAUUGUAUUUAGUAA	g2:g14:2mm:2:12	1.93e-09	0.145539	4.91e-15	8.17997e+06	0.5	3.7669e+07	-2.13e-05
UCCUGGAUGUCGAACGAAAGUAUUUAGUAA	g2:g14:2mm:2:13	9.76e-06	0.180778	0.0001	42.7322	0.99901	18482.6	0.00263536
UCCUGGAUGUCGAACGUUAGUAUUUAGUAA	g2:g14:2mm:2:14	6.5e-05	0.063899	8.13e-16	2.21707	0.5	487.309	0.018689
UCCUGGAUGUCGAACGAUAGUAUUUAGAAA	g2:g14:2mm:2:3	4.1e-05	0.101287	4e-19	5.60216	0.5	1229.29	-0.136182
UCCUGGAUGUCGAACGAUAGUAUUUACUAA	g2:g14:2mm:2:4	4.18e-15	7.97e-05	4.12e-17	1.26489e+07	0.5	0	-0.147426
UCCUGGAUGUCGAACGAUAGUAUUUUGUAA	g2:g14:2mm:2:5	3.2e-13	7.56e-05	1.34e-14	1.01282e+07	0.5	2.87073e+07	-0.128488
UCCUGGAUGUCGAACGAUAGUAUUAAGUAA	g2:g14:2mm:2:6	1.03e-11	0.000584734	7.71e-14	1.32018e+07	0.5	2.78961e+07	-0.0925899
UCCUGGAUGUCGAACGAUAGUAUAUAGUAA	g2:g14:2mm:2:7	1.68e-11	0.00125833	1.68e-13	1.2645e+07	0.5	3.72836e+07	-0.0615774
UCCUGGAUGUCGAACGAUAGUAAUUAGUAA	g2:g14:2mm:2:8	2.76e-12	0.000188585	4.29e-14	9.02021e+06	0.5	3.13934e+07	-0.0001588
UCCUGGAUGUCGAACGAUAGUUUUUAGUAA	g2:g14:2mm:2:9	6.85e-16	7.64e-05	2.79e-18	1.18438e+07	0.5	0	-0.054795
UCCUGGAUGUCGAACGAUAGAAUUUAGAUA	g2:g14:2mm:3:10	3.06e-12	0.000351062	0.0001	0	0.5	5.99338e+07	-2.59e-06
UCCUGGAUGUCGAACGAUACUAUUUAGAUA	g2:g14:2mm:3:11	3.27e-06	1.24219	9.6e-16	871.386	0.500052	189958	-0.0509047
UCCUGGAUGUCGAACGAUUGUAUUUAGAUA	g2:g14:2mm:3:12	2.3e-12	0.00023173	3.75e-13	1.26837e+07	0.5	4.63046e+07	-0.00185601
UCCUGGAUGUCGAACGAAAGUAUUUAGAUA	g2:g14:2mm:3:13	7.38e-05	0.0523055	5.05e-17	1.59601	0.5	351.008	-0.0291092
UCCUGGAUGUCGAACGUUAGUAUUUAGAUA	g2:g14:2mm:3:14	4.22e-05	0.075896	6.82e-20	4.07295	0.5	893.811	-0.0705847
UCCUGGAUGUCGAACGAUAGUAUUUACAUA	g2:g14:2mm:3:4	8.9e-05	0.0458843	6e-15	1.15748	0.5	254.819	0.0256163
UCCUGGAUGUCGAACGAUAGUAUUUUGAUA	g2:g14:2mm:3:5	5.19e-14	0.000103337	1.73e-16	1.75163e+07	0.5	2.79053e+08	-0.411995
UCCUGGAUGUCGAACGAUAGUAUUAAGAUA	g2:g14:2mm:3:6	2.67e-12	0.00037782	7.84e-15	1.02075e+07	0.5	6.55588e+07	-0.0235862
UCCUGGAUGUCGAACGAUAGUAUAUAGAUA	g2:g14:2mm:3:7	1.67e-12	0.000166506	9.01e-15	1.19891e+07	0.5	3.99272e+07	-0.164158
UCCUGGAUGUCGAACGAUAGUAAUUAGAUA	g2:g14:2mm:3:8	6.7e-17	8.5e-05	1.82e-18	1.12927e+07	0.5	0	-0.0836846
UCCUGGAUGUCGAACGAUAGUUUUUAGAUA	g2:g14:2mm:3:9	2.66e-05	0.065518	0.0001	5.65784	1	2454.5	-0.0395516
UCCUGGAUGUCGAACGAUAGAAUUUACUUA	g2:g14:2mm:4:10	3.93e-16	8.26e-05	2.86e-19	1.18402e+07	0.5	0	-0.350111
UCCUGGAUGUCGAACGAUACUAUUUACUUA	g2:g14:2mm:4:11	3.84e-12	0.000439955	9.99e-05	0	0.5	5.6664e+07	-0.0721996
UCCUGGAUGUCGAACGAUUGUAUUUACUUA	g2:g14:2mm:4:12	1.05e-11	0.00084466	2.37e-14	1.12664e+07	0.5	4.01356e+07	-0.340448
UCCUGGAUGUCGAACGAAAGUAUUUACUUA	g2:g14:2mm:4:13	8.98e-07	3.84374	5.08e-14	9920.07	0.500021	2.14015e+06	-0.00269062
UCCUGGAUGUCGAACGUUAGUAUUUACUUA	g2:g14:2mm:4:14	3.1e-15	7.32e-05	6.05e-17	1.03092e+07	0.5	0	-0.33938
UCCUGGAUGUCGAACGAUAGUAUUUUCUUA	g2:g14:2mm:4:5	3.93e-14	9.74e-05	2.1e-16	1.28139e+07	0.5	1794275483	-0.0720863
UCCUGGAUGUCGAACGAUAGUAUUAACUUA	g2:g14:2mm:4:6	9.12e-12	0.000724899	4.31e-14	2.24049e+07	0.5	3.73273e+07	-0.595471
UCCUGGAUGUCGAACGAUAGUAUAUACUUA	g2:g14:2mm:4:7	7.48e-16	7.43e-05	0.0001	0	0.5	0	-0.380522
UCCUGGAUGUCGAACGAUAGUAAUUACUUA	g2:g14:2mm:4:8	5.05e-14	0.000106233	1.3e-17	1.59712e+07	0.5	2269106061	-0.301103
UCCUGGAUGUCGAACGAUAGUUUUUACUUA	g2:g14:2mm:4:9	4.13e-13	0.000134443	1.93e-15	1.78632e+07	0.5	7.36209e+07	-0.0904557
UCCUGGAUGUCGAACGAUAGAAUUUUGUUA	g2:g14:2mm:5:10	3.41e-12	0.000445885	7.25e-14	1.24748e+07	0.5	6.23115e+07	-0.0860335
UCCUGGAUGUCGAACGAUACUAUUUUGUUA	g2:g14:2mm:5:11	1.87e-10	0.0183062	9.99e-05	0	0.5	4.89701e+07	-0.0348678
UCCUGGAUGUCGAACGAUUGUAUUUUGUUA	g2:g14:2mm:5:12	5.82e-05	0.0622798	1.77e-18	2.41652	0.5	530.902	-0.0489491
UCCUGGAUGUCGAACGAAAGUAUUUUGUUA	g2:g14:2mm:5:13	2.79e-05	0.110961	1.3e-15	9.03807	0.5	1981.23	0.00535259
UCCUGGAUGUCGAACGUUAGUAUUUUGUUA	g2:g14:2mm:5:14	0.000119147	0.0295151	8.39e-17	0.552652	0.5	121.906	-0.205848
UCCUGGAUGUCGAACGAUAGUAUUAUGUUA	g2:g14:2mm:5:6	4.62e-12	0.000407754	1.03e-14	1.34325e+07	0.5	4.0823e+07	-0.155754
UCCUGGAUGUCGAACGAUAGUAUAUUGUUA	g2:g14:2mm:5:7	3.88e-14	9.39e-05	0.0001	0	0.5	1998362384	-0.278541
UCCUGGAUGUCGAACGAUAGUAAUUUGUUA	g2:g14:2mm:5:8	2.1e-13	6.6e-05	1.65e-19	8.58173e+06	0.5	5.65986e+07	-0.00387921
UCCUGGAUGUCGAACGAUAGUUUUUUGUUA	g2:g14:2mm:5:9	1.57e-14	6.55e-05	1.78e-17	9.89255e+06	0.5	3.04794e+08	-0.0950952
UCCUGGAUGUCGAACGAUAGAAUUAAGUUA	g2:g14:2mm:6:10	1.79e-17	8.05e-05	0.0001	0	0.5	0	-0.332645
UCCUGGAUGUCGAACGAUACUAUUAAGUUA	g2:g14:2mm:6:11	3.16e-06	1.11507	9.24e-17	808.557	0.500046	176209	-0.00257884
UCCUGGAUGUCGAACGAUUGUAUUAAGUUA	g2:g14:2mm:6:12	3.47e-17	6.59e-05	1e-20	9.35332e+06	0.5	0	-0.0984143
UCCUGGAUGUCGAACGAAAGUAUUAAGUUA	g2:g14:2mm:6:13	0.000100083	0.0346966	1.15e-16	0.77636	0.5	171.04	-0.0467525
UCCUGGAUGUCGAACGUUAGUAUUAAGUUA	g2:g14:2mm:6:14	1.96e-05	0.192651	1.19e-17	22.4321	0.5	4913.56	-0.119547
UCCUGGAUGUCGAACGAUAGUAUAAAGUUA	g2:g14:2mm:6:7	3.11e-06	1.1634	1.42e-15	857.617	0.500056	186935	-0.0202648
UCCUGGAUGUCGAACGAUAGUAAUAAGUUA	g2:g14:2mm:6:8	2.08e-05	0.0780763	0.0001	8.62544	0.999999	3739.95	-0.00937638
UCCUGGAUGUCGAACGAUAGUUUUAAGUUA	g2:g14:2mm:6:9	2.19e-05	0.092854	0.0001	9.73595	1	4221.91	0.00958114
UCCUGGAUGUCGAACGAUAGAAUAUAGUUA	g2:g14:2mm:7:10	9.9e-18	9.7e-05	3.5e-19	1.39092e+07	0.5	0	-0.182038
UCCUGGAUGUCGAACGAUACUAUAUAGUUA	g2:g14:2mm:7:11	1.37e-12	0.000201218	2.74e-14	1.23535e+07	0.5	7.06408e+07	-0.383623
UCCUGGAUGUCGAACGAUUGUAUAUAGUUA	g2:g14:2mm:7:12	2.95e-12	0.000369647	2.01e-15	1.15853e+07	0.5	5.97534e+07	-0.0203365
UCCUGGAUGUCGAACGAAAGUAUAUAGUUA	g2:g14:2mm:7:13	7.95e-05	0.060164	1.9e-14	1.70277	0.5	374.628	0.0212054
UCCUGGAUGUCGAACGUUAGUAUAUAGUUA	g2:g14:2mm:7:14	9.82e-05	0.0591917	4.14e-16	1.35073	0.5	297.541	0.0209857
UCCUGGAUGUCGAACGAUAGUAAAUAGUUA	g2:g14:2mm:7:8	5.58e-11	0.00364924	5.26e-14	11484234	0.5	3.27331e+07	-0.126183
UCCUGGAUGUCGAACGAUAGUUUAUAGUUA	g2:g14:2mm:7:9	3.15e-05	0.125198	5.01e-18	9.02283	0.5	1978.47	-0.04601
UCCUGGAUGUCGAACGAUAGAAAUUAGUUA	g2:g14:2mm:8:10	2.98e-18	0.000104244	0.0001	0	0.5	0	-0.736627
UCCUGGAUGUCGAACGAUACUAAUUAGUUA	g2:g14:2mm:8:11	3.32e-16	8.05e-05	3.01e-18	1.43781e+07	0.5	0	-0.06088
UCCUGGAUGUCGAACGAUUGUAAUUAGUUA	g2:g14:2mm:8:12	0.000119836	0.0298338	3.81e-17	0.555334	0.5	122.503	-0.147559
UCCUGGAUGUCGAACGAAAGUAAUUAGUUA	g2:g14:2mm:8:13	1.45e-12	0.000169073	2.37e-15	8.67195e+06	0.5	4.66836e+07	-3.77e-05
UCCUGGAUGUCGAACGUUAGUAAUUAGUUA	g2:g14:2mm:8:14	2.94e-05	0.0494724	0.0001	3.85955	1	1674.75	0.0321347
UCCUGGAUGUCGAACGAUAGUUAUUAGUUA	g2:g14:2mm:8:9	9.03e-05	0.0473903	2.75e-18	1.17738	0.5	259.222	-0.166594
UCCUGGAUGUCGAACGAUAGAUUUUAGUUA	g2:g14:2mm:9:10	0.000236153	0.017237	2.82e-14	0.159114	0.5	35.3611	0.149385
UCCUGGAUGUCGAACGAUACUUUUUAGUUA	g2:g14:2mm:9:11	3e-12	0.000204712	5.96e-13	1.11569e+07	0.5	3.46323e+07	-0.0231844
UCCUGGAUGUCGAACGAUUGUUUUUAGUUA	g2:g14:2mm:9:12	7.91e-05	0.0574765	3.56e-12	1.63462	0.5	359.625	-0.125442
UCCUGGAUGUCGAACGAAAGUUUUUAGUUA	g2:g14:2mm:9:13	0.000319279	0.013531	2.24e-15	0.0908818	0.5	20.3033	-0.0257468
UCCUGGAUGUCGAACGUUAGUUUUUAGUUA	g2:g14:2mm:9:14	0.000166485	0.0215404	1.44e-15	0.285954	0.5	63.2688	-0.0305043
UCCUGGAUGUCGAACGAUUCAAUUUAGUUA	g2:g14:3mm:10	4.69e-05	0.0481708	0.0001	2.34971	1	1020.91	0.0335101
UCCUGGAUGUCGAACGAAUCUAUUUAGUUA	g2:g14:3mm:11	7.73e-05	0.0219585	0.0001	0.645855	1	281.184	0.0924506
UCCUGGAUGUCGAACGUAUGUAUUUAGUUA	g2:g14:3mm:12	1.38e-05	0.132628	0.0001	22.1238	1	9585.15	-0.00885025
UCCUGGAUGUCGAACGAUAGUAUUUACAAA	g2:g14:3mm:2	1.51e-15	5.01e-05	0.0001	0	0.5	0	-0.00029804
UCCUGGAUGUCGAACGAUAGUAUUUUCAUA	g2:g14:3mm:3	5.66e-12	0.00052511	1.32e-14	9.70838e+06	0.5	4.86175e+07	-0.138741
UCCUGGAUGUCGAACGAUAGUAUUAUCUUA	g2:g14:3mm:4	9.8e-18	6.37e-05	0.0001	0	0.5	0	-0.296445
UCCUGGAUGUCGAACGAUAGUAUAAUGUUA	g2:g14:3mm:5	1.79e-05	0.128927	0.0001	16.5587	1	7177.65	0.00527631
UCCUGGAUGUCGAACGAUAGUAAAAAGUUA	g2:g14:3mm:6	0.000160186	0.0318425	1.15e-16	0.439888	0.5	97.2883	0.0587133
UCCUGGAUGUCGAACGAUAGUUAAUAGUUA	g2:g14:3mm:7	4.3e-05	0.0370505	0.0001	1.97157	1	856.382	0.0289385
UCCUGGAUGUCGAACGAUAGAUAUUAGUUA	g2:g14:3mm:8	4.56e-15	6.8e-05	0.0001	0	0.5	0	-0.124931
UCCUGGAUGUCGAACGAUACAUUUUAGUUA	g2:g14:3mm:9	0.000195825	0.0184185	9.4e-17	0.206674	0.5	45.8134	0.132167
UCCUGGAUGUCGAACGAUAGUAUUUAGUUA	g2:g14:cont:t1A	5.99e-05	0.023394	0.0001	0.890439	1	387.224	-0.00697945
UCCUGGAUGUCGAACGAUAGUAUUUAGUUC	g2:g14:cont:t1C	5.09e-11	0.0044055	5.88e-15	9.94486e+06	0.5	4.32676e+07	-0.000213487
UCCUGGAUGUCGAACGAUAGUAUUUAGUUG	g2:g14:cont:t1G	0.000215622	0.0196135	7.68e-18	0.199096	0.5	44.1892	-0.482857
UCCUGGAUGUCGAACGAUAGUAUUUAGUUU	g2:g14:cont:t1U	0.000376079	0.0131524	2.07e-15	0.0741626	0.5	16.627	0.114775
UCCUGGAUGUCGAACGAUAGAUUUAGUUA	g2:g14:gb:10	4.54e-11	0.00383733	7.16e-15	8.14787e+06	0.5	4.24902e+07	-0.0015073
UCCUGGAUGUCGAACGAUAUAUUUAGUUA	g2:g14:gb:11	9.24e-12	0.000569878	2e-13	1.26283e+07	0.5	3.18485e+07	-0.0887582
UCCUGGAUGUCGAACGAUGUAUUUAGUUA	g2:g14:gb:12	1.23e-14	5.67e-05	7.06e-20	7.33914e+06	0.5	5.08883e+08	-0.0286416
UCCUGGAUGUCGAACGAAGUAUUUAGUUA	g2:g14:gb:13	9.94e-11	0.00522247	0.0001	0	0.5	2.62232e+07	-0.140492
UCCUGGAUGUCGAACGAUAGUAUUUAGUA	g2:g14:gb:2	2.09e-11	0.00104314	7.41e-14	1.24611e+07	0.5	2.47615e+07	-0.0692298
UCCUGGAUGUCGAACGAUAGUAUUUAGUA	g2:g14:gb:3	2.09e-11	0.00104314	7.41e-14	1.24611e+07	0.5	2.47615e+07	-0.0692298
UCCUGGAUGUCGAACGAUAGUAUUUAUUA	g2:g14:gb:4	5.59e-18	0.0001194	1.02e-20	2.58197e+07	0.5	0	-0.671338
UCCUGGAUGUCGAACGAUAGUAUUUGUUA	g2:g14:gb:5	3.49e-14	8.82e-05	1.34e-16	9.66427e+06	0.5	4.30801e+07	-0.266231
UCCUGGAUGUCGAACGAUAGUAUUAGUUA	g2:g14:gb:6	7.96e-12	0.000637814	7.85e-15	7.67521e+06	0.5	3.87981e+07	-0.0249913
UCCUGGAUGUCGAACGAUAGUAUUAGUUA	g2:g14:gb:7	7.96e-12	0.000637814	7.85e-15	7.67521e+06	0.5	3.87981e+07	-0.0249913
UCCUGGAUGUCGAACGAUAGUAUUAGUUA	g2:g14:gb:8	7.96e-12	0.000637814	7.85e-15	7.67521e+06	0.5	3.87981e+07	-0.0249913
UCCUGGAUGUCGAACGAUAGUUUUAGUUA	g2:g14:gb:9	0.000134358	0.0310735	3.48e-17	0.514411	0.5	113.582	0.0285534
UCCUGGAUGUCGAACGAUAGUAAUUUAGUUA	g2:g14:tb:10:A	6.55e-15	6.99e-05	0.0001	0	0.5	0	-0.123628
UCCUGGAUGUCGAACGAUAGUCAUUUAGUUA	g2:g14:tb:10:C	0.000111954	0.0461306	2.96e-19	0.920579	0.5	202.969	0.00515459
UCCUGGAUGUCGAACGAUAGUGAUUUAGUUA	g2:g14:tb:10:G	8.91e-05	0.0518535	0.0001	1.3205	0.5	287.672	0.00491057
UCCUGGAUGUCGAACGAUAGUUAUUUAGUUA	g2:g14:tb:10:U	3.02e-05	0.0804537	0.0001	6.11158	1	2652.13	0.00832328
UCCUGGAUGUCGAACGAUAGAUAUUUAGUUA	g2:g14:tb:11:A	1.46e-06	3.14488	6.38e-16	4974.42	0.500029	1.07756e+06	-0.000425069
UCCUGGAUGUCGAACGAUAGCUAUUUAGUUA	g2:g14:tb:11:C	2.19e-12	0.000250243	4.85e-16	8.6005e+06	0.5	5.72538e+07	-0.0301184
UCCUGGAUGUCGAACGAUAGGUAUUUAGUUA	g2:g14:tb:11:G	5.86e-06	0.381386	0.0001	150.495	0.999983	65067	-0.0257392
UCCUGGAUGUCGAACGAUAGUUAUUUAGUUA	g2:g14:tb:11:U	3.02e-05	0.0804537	0.0001	6.11158	1	2652.13	0.00832328
UCCUGGAUGUCGAACGAUAAGUAUUUAGUUA	g2:g14:tb:12:A	9.03e-05	0.0408983	2.19e-14	1.01632	0.5	223.763	-0.0452074
UCCUGGAUGUCGAACGAUACGUAUUUAGUUA	g2:g14:tb:12:C	1.74e-06	1.28258	0.0001	1712.71	0.99041	728561	-0.0117421
UCCUGGAUGUCGAACGAUAGGUAUUUAGUUA	g2:g14:tb:12:G	5.86e-06	0.381386	0.0001	150.495	0.999983	65067	-0.0257392
UCCUGGAUGUCGAACGAUAUGUAUUUAGUUA	g2:g14:tb:12:U	0.000133834	0.0345049	2.28e-17	0.57351	0.5	126.627	0.00931216
UCCUGGAUGUCGAACGAUAAGUAUUUAGUUA	g2:g14:tb:13:A	9.03e-05	0.0408983	2.19e-14	1.01632	0.5	223.763	-0.0452074
UCCUGGAUGUCGAACGAUCAGUAUUUAGUUA	g2:g14:tb:13:C	0.000173453	0.0231839	2.75e-17	0.295002	0.5	65.2998	0.0750774
UCCUGGAUGUCGAACGAUGAGUAUUUAGUUA	g2:g14:tb:13:G	9.29e-05	0.030962	0.0001	0.755132	1	329.093	0.0795851
UCCUGGAUGUCGAACGAUUAGUAUUUAGUUA	g2:g14:tb:13:U	1.2e-12	9.34e-05	3.7e-09	0	0.5	3.46773e+07	-5.09e-05
UCCUGGAUGUCGAACGAAUAGUAUUUAGUUA	g2:g14:tb:14:A	6.31e-05	0.0283681	0.0001	1.0254	1	446.006	0.0969539
UCCUGGAUGUCGAACGACUAGUAUUUAGUUA	g2:g14:tb:14:C	1.6e-05	0.155935	5.9e-16	22.1596	0.500003	4852.02	-0.0856309
UCCUGGAUGUCGAACGAGUAGUAUUUAGUUA	g2:g14:tb:14:G	1.36e-05	0.139489	0.0001	23.5726	0.999984	10212.5	0.00453515
UCCUGGAUGUCGAACGAUUAGUAUUUAGUUA	g2:g14:tb:14:U	1.2e-12	9.34e-05	3.7e-09	0	0.5	3.46773e+07	-5.09e-05
UCCUGGAUGUCGAACGAUAGUAUUUAGUAUA	g2:g14:tb:3:A	2.68e-16	0.000100004	0.0001	0	0.5	0	-0.00735122
UCCUGGAUGUCGAACGAUAGUAUUUAGUCUA	g2:g14:tb:3:C	3.37e-12	0.000196825	1.88e-16	1.0015e+07	0.5	2.66191e+07	-0.0563011
UCCUGGAUGUCGAACGAUAGUAUUUAGUGUA	g2:g14:tb:3:G	0.000121925	0.0300799	1.35e-16	0.550095	0.5	121.363	0.0311041
UCCUGGAUGUCGAACGAUAGUAUUUAGUUUA	g2:g14:tb:3:U	0.000345567	0.0160973	1.33e-14	0.0993775	0.5	22.2378	0.19515
UCCUGGAUGUCGAACGAUAGUAUUUAGAUUA	g2:g14:tb:4:A	5.51e-11	0.00277307	3.72e-15	8.7562e+06	0.5	2.52042e+07	-4.75e-05
UCCUGGAUGUCGAACGAUAGUAUUUAGCUUA	g2:g14:tb:4:C	1.92e-14	7.48e-05	5.78e-15	1.81534e+07	0.5	0	-0.602348
UCCUGGAUGUCGAACGAUAGUAUUUAGGUUA	g2:g14:tb:4:G	1.35e-14	7e-05	1.81e-18	1.0607e+07	0.5	0	-0.0367432
UCCUGGAUGUCGAACGAUAGUAUUUAGUUUA	g2:g14:tb:4:U	0.000345567	0.0160973	1.33e-14	0.0993775	0.5	22.2378	0.19515
UCCUGGAUGUCGAACGAUAGUAUUUAAGUUA	g2:g14:tb:5:A	7.03e-05	0.0513933	6.39e-17	1.6466	0.5	362.05	0.0194263
UCCUGGAUGUCGAACGAUAGUAUUUACGUUA	g2:g14:tb:5:C	1.17e-16	7.42e-05	0.0001	0	0.5	0	-0.0147375
UCCUGGAUGUCGAACGAUAGUAUUUAGGUUA	g2:g14:tb:5:G	1.35e-14	7e-05	1.81e-18	1.0607e+07	0.5	0	-0.0367432
UCCUGGAUGUCGAACGAUAGUAUUUAUGUUA	g2:g14:tb:5:U	4.27e-05	0.124286	3.2e-19	6.58921	0.5	1446.06	0.00172083
UCCUGGAUGUCGAACGAUAGUAUUUAAGUUA	g2:g14:tb:6:A	7.03e-05	0.0513933	6.39e-17	1.6466	0.5	362.05	0.0194263
UCCUGGAUGUCGAACGAUAGUAUUUCAGUUA	g2:g14:tb:6:C	3.47e-11	0.00249326	1.89e-14	1.3397e+07	0.5	3.57057e+07	-1.45e-05
UCCUGGAUGUCGAACGAUAGUAUUUGAGUUA	g2:g14:tb:6:G	3.04e-13	9.46e-05	2.1e-14	1.34734e+07	0.5	1.91374e+08	-0.026065
UCCUGGAUGUCGAACGAUAGUAUUUUAGUUA	g2:g14:tb:6:U	0.000125001	0.0394822	1.94e-16	0.70384	0.5	155.314	0.00408464
UCCUGGAUGUCGAACGAUAGUAUUAUAGUUA	g2:g14:tb:7:A	5.18e-11	0.00286326	1.14e-14	8.44817e+06	0.5	2.75137e+07	-0.0797608
UCCUGGAUGUCGAACGAUAGUAUUCUAGUUA	g2:g14:tb:7:C	2.62e-18	0.000108944	0.0001	0	0.5	0	-0.411475
UCCUGGAUGUCGAACGAUAGUAUUGUAGUUA	g2:g14:tb:7:G	0.000126599	0.0444106	1.64e-15	0.781457	0.5	172.459	-0.00500781
UCCUGGAUGUCGAACGAUAGUAUUUUAGUUA	g2:g14:tb:7:U	0.000125001	0.0394822	1.94e-16	0.70384	0.5	155.314	0.00408464
UCCUGGAUGUCGAACGAUAGUAUAUUAGUUA	g2:g14:tb:8:A	5.23e-05	0.0330534	0.0001	1.44304	1	627.213	0.0499462
UCCUGGAUGUCGAACGAUAGUAUCUUAGUUA	g2:g14:tb:8:C	0.000126548	0.0318632	3.25e-16	0.560906	0.5	123.785	0.0723019
UCCUGGAUGUCGAACGAUAGUAUGUUAGUUA	g2:g14:tb:8:G	5.39e-05	0.0939886	1.57e-12	3.9388	0.500001	865.09	0.000140083
UCCUGGAUGUCGAACGAUAGUAUUUUAGUUA	g2:g14:tb:8:U	0.000125001	0.0394822	1.94e-16	0.70384	0.5	155.314	0.00408464
UCCUGGAUGUCGAACGAUAGUAAUUUAGUUA	g2:g14:tb:9:A	6.55e-15	6.99e-05	0.0001	0	0.5	0	-0.123628
UCCUGGAUGUCGAACGAUAGUACUUUAGUUA	g2:g14:tb:9:C	2.51e-12	0.000279377	1.35e-14	1.44321e+07	0.5	4.7786e+07	-0.518035
UCCUGGAUGUCGAACGAUAGUAGUUUAGUUA	g2:g14:tb:9:G	8.93e-06	0.528497	1.2e-11	135.138	0.500095	29560.1	-0.00384456
UCCUGGAUGUCGAACGAUAGUAUUUUAGUUA	g2:g14:tb:9:U	0.000125001	0.0394822	1.94e-16	0.70384	0.5	155.314	0.00408464
UCCUGGAUGUCGAACCAUAGAAUUUAGUUA	g2:g15:1mm:10:AA	2.36e-13	8.61e-05	8.73e-16	1.12015e+07	0.5	8.2536e+07	-0.345849
UCCUGGAUGUCGAACCAUAGCAUUUAGUUA	g2:g15:1mm:10:AC	1.94e-10	0.0102025	7.75e-14	1.15587e+07	0.5	2.63322e+07	-0.0187597
UCCUGGAUGUCGAACCAUAGGAUUUAGUUA	g2:g15:1mm:10:AG	3.6e-13	0.000132218	3.37e-15	1.30054e+07	0.5	1.41005e+08	-0.843431
UCCUGGAUGUCGAACCAUAAUAUUUAGUUA	g2:g15:1mm:11:CA	1.57e-05	0.127346	0.0001	18.7233	1	8113.84	0.00286393
UCCUGGAUGUCGAACCAUACUAUUUAGUUA	g2:g15:1mm:11:CC	9.2e-05	0.0366801	5e-16	0.893933	0.5	196.838	0.0128933
UCCUGGAUGUCGAACCAUAUUAUUUAGUUA	g2:g15:1mm:11:CU	0.000257979	0.015544	8e-16	0.130781	0.5	29.1046	0.225316
UCCUGGAUGUCGAACCAUCGUAUUUAGUUA	g2:g15:1mm:12:UC	0.000425789	0.00915545	2.68e-15	0.0451543	0.5	10.1547	0.111853
UCCUGGAUGUCGAACCAUGGUAUUUAGUUA	g2:g15:1mm:12:UG	0.000667963	0.0073579	9.13e-14	0.0220606	0.5	5.03508	0.347216
UCCUGGAUGUCGAACCAUUGUAUUUAGUUA	g2:g15:1mm:12:UU	0.000328115	0.00902987	3.21e-11	0.0589138	0.5	13.1688	0.382797
UCCUGGAUGUCGAACCAAAGUAUUUAGUUA	g2:g15:1mm:13:AA	0.000186239	0.00980944	0.0001	0.117244	1	51.3979	0.201284
UCCUGGAUGUCGAACCACAGUAUUUAGUUA	g2:g15:1mm:13:AC	0.00013829	0.0217753	0.0001	0.353783	1	154.627	0.140618
UCCUGGAUGUCGAACCAGAGUAUUUAGUUA	g2:g15:1mm:13:AG	0.000314145	0.0110974	4.51e-16	0.0758312	0.5	16.9355	0.190429
UCCUGGAUGUCGAACCCUAGUAUUUAGUUA	g2:g15:1mm:14:UC	0.00222962	0.00314698	3.35e-14	0.00211745	0.5	0.525995	0.759046
UCCUGGAUGUCGAACCGUAGUAUUUAGUUA	g2:g15:1mm:14:UG	4.32e-13	0.000142151	9.39e-15	1.60688e+07	0.5	1.14313e+08	-0.021198
UCCUGGAUGUCGAACCUUAGUAUUUAGUUA	g2:g15:1mm:14:UU	0.000689689	0.00482244	2.02e-15	0.013944	0.5	3.18674	0.516131
UCCUGGAUGUCGAACAAUAGUAUUUAGUUA	g2:g15:1mm:15:GA	3.88e-05	0.0520591	0.0001	3.07555	1	1335.5	0.0241945
UCCUGGAUGUCGAACGAUAGUAUUUAGUUA	g2:g15:1mm:15:GG	5.99e-05	0.023394	0.0001	0.890439	1	387.224	-0.00697945
UCCUGGAUGUCGAACUAUAGUAUUUAGUUA	g2:g15:1mm:15:GU	8.74e-11	0.00469357	9.83e-05	0	0.5	2.68848e+07	-0.152447
UCCUGGAUGUCGAACCAUAGUAUUUAGUAA	g2:g15:1mm:2:AA	0.000273203	0.0141493	7.93e-16	0.112076	0.5	24.9658	-0.538679
UCCUGGAUGUCGAACCAUAGUAUUUAGUCA	g2:g15:1mm:2:AC	6.05e-05	0.0358921	0.0001	1.35283	1	588.329	0.0487762
UCCUGGAUGUCGAACCAUAGUAUUUAGUGA	g2:g15:1mm:2:AG	0.000299465	0.0102333	1.16e-14	0.073567	0.5	16.4147	0.345714
UCCUGGAUGUCGAACCAUAGUAUUUAGAUA	g2:g15:1mm:3:AA	0.000188496	0.0178136	2.23e-13	0.207959	0.5	46.0767	0.0994658
UCCUGGAUGUCGAACCAUAGUAUUUAGCUA	g2:g15:1mm:3:AC	6.69e-14	8.47e-05	1.95e-16	1.39737e+07	0.5	0	-0.226471
UCCUGGAUGUCGAACCAUAGUAUUUAGGUA	g2:g15:1mm:3:AG	6.3e-05	0.0328598	0.0001	1.18921	1	517.256	0.0503855
UCCUGGAUGUCGAACCAUAGUAUUUAAUUA	g2:g15:1mm:4:CA	1.29e-05	0.217467	0.0001	38.7264	1	16776	-0.0414868
UCCUGGAUGUCGAACCAUAGUAUUUACUUA	g2:g15:1mm:4:CC	1.02e-11	0.00125838	2.73e-14	1.41172e+07	0.5	6.04415e+07	-0.570468
UCCUGGAUGUCGAACCAUAGUAUUUAUUUA	g2:g15:1mm:4:CU	2.72e-05	0.103908	0.0001	8.76685	1	3803.47	-0.0394523
UCCUGGAUGUCGAACCAUAGUAUUUCGUUA	g2:g15:1mm:5:UC	0.000129379	0.031323	6.07e-14	0.539026	0.5	118.979	0.0642986
UCCUGGAUGUCGAACCAUAGUAUUUGGUUA	g2:g15:1mm:5:UG	0.000250967	0.0181083	9.96e-11	0.15683	0.547759	38.2185	0.177
UCCUGGAUGUCGAACCAUAGUAUUUUGUUA	g2:g15:1mm:5:UU	2.94e-05	0.156378	5.77e-12	12.089	0.500045	2650.57	-0.00827219
UCCUGGAUGUCGAACCAUAGUAUUAAGUUA	g2:g15:1mm:6:AA	0.000152694	0.0221416	3.92e-12	0.32136	0.5	71.0399	0.126711
UCCUGGAUGUCGAACCAUAGUAUUCAGUUA	g2:g15:1mm:6:AC	4.8e-12	0.000421959	2.08e-13	1.81981e+07	0.5	4.30049e+07	-0.191611
UCCUGGAUGUCGAACCAUAGUAUUGAGUUA	g2:g15:1mm:6:AG	5.12e-05	0.0358873	0.0001	1.60241	1	696.423	0.0612151
UCCUGGAUGUCGAACCAUAGUAUAUAGUUA	g2:g15:1mm:7:AA	1.5e-05	0.17289	0.0001	26.5402	1	11500.4	-0.147904
UCCUGGAUGUCGAACCAUAGUAUCUAGUUA	g2:g15:1mm:7:AC	2.49e-05	0.092027	0.0001	8.47901	1	3677.88	-0.0202568
UCCUGGAUGUCGAACCAUAGUAUGUAGUUA	g2:g15:1mm:7:AG	0.000235518	0.0221705	1.56e-15	0.205232	0.5	45.6084	0.0109425
UCCUGGAUGUCGAACCAUAGUAAUUAGUUA	g2:g15:1mm:8:AA	1.49e-05	0.13278	0.0001	20.5054	1	8885.2	-0.0264446
UCCUGGAUGUCGAACCAUAGUACUUAGUUA	g2:g15:1mm:8:AC	7.45e-16	9.02e-05	2.37e-19	1.33741e+07	0.5	0	-0.329963
UCCUGGAUGUCGAACCAUAGUAGUUAGUUA	g2:g15:1mm:8:AG	2.12e-11	0.00126492	2.14e-14	9.44512e+06	0.5	2.97043e+07	-0.00316341
UCCUGGAUGUCGAACCAUAGUCUUUAGUUA	g2:g15:1mm:9:UC	8.31e-06	0.347259	0.0001	96.4652	0.975308	40714	-0.0375263
UCCUGGAUGUCGAACCAUAGUGUUUAGUUA	g2:g15:1mm:9:UG	0.000372165	0.0114306	5.18e-16	0.0651818	0.5	14.61	0.00256747
UCCUGGAUGUCGAACCAUAGUUUUUAGUUA	g2:g15:1mm:9:UU	0.00024887	0.0157634	7.74e-11	0.137729	0.5	30.6331	0.217599
UCCUGGAUGUCGAACCAUACAAUUUAGUUA	g2:g15:2mm:10:11	8.99e-05	0.0425536	6.2e-15	1.06206	0.5	233.826	0.0425719
UCCUGGAUGUCGAACCAUUGAAUUUAGUUA	g2:g15:2mm:10:12	0.000197558	0.0207687	2.17e-13	0.230921	0.5	51.1939	0.146352
UCCUGGAUGUCGAACCAAAGAAUUUAGUUA	g2:g15:2mm:10:13	4.17e-15	8.47e-05	0.0001	0	0.5	0	-0.302091
UCCUGGAUGUCGAACCUUAGAAUUUAGUUA	g2:g15:2mm:10:14	1.8e-05	0.120658	0.0001	15.4012	1	6675.96	-0.00496651
UCCUGGAUGUCGAACGAUAGAAUUUAGUUA	g2:g15:2mm:10:15	3.49e-13	0.000112368	0.0001	0	0.5	1.97274e+08	-0.0760253
UCCUGGAUGUCGAACCAUUCUAUUUAGUUA	g2:g15:2mm:11:12	5.7e-05	0.0309588	0.0001	1.24052	1	539.354	0.0794498
UCCUGGAUGUCGAACCAAACUAUUUAGUUA	g2:g15:2mm:11:13	6.14e-15	6.02e-05	0.0001	0	0.5	0	-0.00160455
UCCUGGAUGUCGAACCUUACUAUUUAGUUA	g2:g15:2mm:11:14	0.000279947	0.0121304	2.07e-16	0.0936453	0.5	20.8691	0.288662
UCCUGGAUGUCGAACGAUACUAUUUAGUUA	g2:g15:2mm:11:15	0.000257243	0.0143376	7.99e-16	0.120994	0.5	26.9252	0.0308732
UCCUGGAUGUCGAACCAAUGUAUUUAGUUA	g2:g15:2mm:12:13	8.84e-05	0.0299453	0.0001	0.768219	1	334.699	0.0781919
UCCUGGAUGUCGAACCUUUGUAUUUAGUUA	g2:g15:2mm:12:14	0.000278586	0.011762	1.83e-13	0.0912695	0.5	20.3379	0.163304
UCCUGGAUGUCGAACGAUUGUAUUUAGUUA	g2:g15:2mm:12:15	3.83e-14	6.71e-05	0.0001	0	0.5	9.51651e+08	-0.0349821
UCCUGGAUGUCGAACCUAAGUAUUUAGUUA	g2:g15:2mm:13:14	0.000567317	0.00567307	7.78e-15	0.0204244	0.5	4.63331	0.594894
UCCUGGAUGUCGAACGAAAGUAUUUAGUUA	g2:g15:2mm:13:15	4.27e-15	6.02e-05	9.99e-05	0	0.5	0	-0.0179562
UCCUGGAUGUCGAACGUUAGUAUUUAGUUA	g2:g15:2mm:14:15	0.000188877	0.0193861	4.84e-17	0.225843	0.5	50.0405	-0.324269
UCCUGGAUGUCGAACCAUAGAAUUUAGUAA	g2:g15:2mm:2:10	3.47e-17	0.0001	2.89e-20	1.31474e+07	0.5	0	-0.706366
UCCUGGAUGUCGAACCAUACUAUUUAGUAA	g2:g15:2mm:2:11	0.000239707	0.0162731	3.77e-18	0.147885	0.5	32.873	0.148231
UCCUGGAUGUCGAACCAUUGUAUUUAGUAA	g2:g15:2mm:2:12	0.000432062	0.00806357	3.74e-16	0.0391436	0.5	8.80638	0.339261
UCCUGGAUGUCGAACCAAAGUAUUUAGUAA	g2:g15:2mm:2:13	4.28e-05	0.0505601	0.0001	2.70403	1	1174.52	0.0104089
UCCUGGAUGUCGAACCUUAGUAUUUAGUAA	g2:g15:2mm:2:14	0.000407715	0.00851637	1.97e-15	0.0440206	0.5	9.88867	0.278417
UCCUGGAUGUCGAACGAUAGUAUUUAGUAA	g2:g15:2mm:2:15	3.65e-13	9.05e-05	1.2e-13	1.52119e+07	0.5	1.1439e+08	-0.0195638
UCCUGGAUGUCGAACCAUAGUAUUUAGAAA	g2:g15:2mm:2:3	1.87e-14	7.77e-05	0.0001	0	0.5	0	-0.173462
UCCUGGAUGUCGAACCAUAGUAUUUACUAA	g2:g15:2mm:2:4	3.05e-17	9.22e-05	0.0001	0	0.5	0	-0.400072
UCCUGGAUGUCGAACCAUAGUAUUUUGUAA	g2:g15:2mm:2:5	5.83e-05	0.0334937	0.0001	1.31227	1	570.6	0.00656731
UCCUGGAUGUCGAACCAUAGUAUUAAGUAA	g2:g15:2mm:2:6	8.96e-05	0.0505833	1.68e-15	1.26659	0.5	278.85	0.00935356
UCCUGGAUGUCGAACCAUAGUAUAUAGUAA	g2:g15:2mm:2:7	1.88e-05	0.126574	0.0001	15.4889	1	6714.57	0.00555221
UCCUGGAUGUCGAACCAUAGUAAUUAGUAA	g2:g15:2mm:2:8	1.7e-06	1.34756	0.0001	1850.08	0.999735	794225	-0.0332135
UCCUGGAUGUCGAACCAUAGUUUUUAGUAA	g2:g15:2mm:2:9	7.77e-05	0.0295647	0.0001	0.864898	1	376.559	0.0841426
UCCUGGAUGUCGAACCAUAGAAUUUAGAUA	g2:g15:2mm:3:10	7.3e-12	0.000709507	8.1e-14	1.15586e+07	0.5	4.79633e+07	-0.195916
UCCUGGAUGUCGAACCAUACUAUUUAGAUA	g2:g15:2mm:3:11	7.67e-13	0.000202212	9.97e-05	0	0.5	1.13269e+08	-0.146187
UCCUGGAUGUCGAACCAUUGUAUUUAGAUA	g2:g15:2mm:3:12	0.000206133	0.0164032	4.03e-14	0.1745	0.5	38.7067	0.183153
UCCUGGAUGUCGAACCAAAGUAUUUAGAUA	g2:g15:2mm:3:13	3.94e-05	0.0594303	0.0001	3.45455	1	1500.14	0.0160729
UCCUGGAUGUCGAACCUUAGUAUUUAGAUA	g2:g15:2mm:3:14	7.76e-05	0.03405	0.0001	0.997428	1	434.257	0.00366789
UCCUGGAUGUCGAACGAUAGUAUUUAGAUA	g2:g15:2mm:3:15	2.27e-05	0.151796	1.53e-12	15.1928	0.500217	3330.34	0.000789358
UCCUGGAUGUCGAACCAUAGUAUUUACAUA	g2:g15:2mm:3:4	6.8e-17	9.59e-05	1.4e-19	1.33418e+07	0.5	0	-0.139735
UCCUGGAUGUCGAACCAUAGUAUUUUGAUA	g2:g15:2mm:3:5	3.9e-13	0.000102474	2.93e-15	1.59209e+07	0.5	1.17226e+08	-0.278793
UCCUGGAUGUCGAACCAUAGUAUUAAGAUA	g2:g15:2mm:3:6	0.000137317	0.0331741	9.73e-14	0.537034	0.5	118.6	0.034665
UCCUGGAUGUCGAACCAUAGUAUAUAGAUA	g2:g15:2mm:3:7	1.43e-10	0.00764765	1.03e-12	1.16156e+07	0.5	2.66346e+07	-5.2e-06
UCCUGGAUGUCGAACCAUAGUAAUUAGAUA	g2:g15:2mm:3:8	4.45e-14	8.61e-05	0.0001	0	0.5	9.16793e+08	-0.131724
UCCUGGAUGUCGAACCAUAGUUUUUAGAUA	g2:g15:2mm:3:9	0.000339021	0.0107664	3.88e-15	0.0678377	0.5	15.1739	0.273325
UCCUGGAUGUCGAACCAUAGAAUUUACUUA	g2:g15:2mm:4:10	1.05e-16	9.41e-05	1.02e-19	1.79061e+07	0.5	0	-0.867445
UCCUGGAUGUCGAACCAUACUAUUUACUUA	g2:g15:2mm:4:11	2.08e-05	0.093067	0.0001	10.2999	1	4465.99	-0.00698713
UCCUGGAUGUCGAACCAUUGUAUUUACUUA	g2:g15:2mm:4:12	2.37e-13	8.61e-05	1.8e-15	1.07909e+07	0.5	9.01609e+07	-0.275356
UCCUGGAUGUCGAACCAAAGUAUUUACUUA	g2:g15:2mm:4:13	9.54e-14	0.0001028	9.3e-17	1.65624e+07	0.5	4.08567e+08	-0.300077
UCCUGGAUGUCGAACCUUAGUAUUUACUUA	g2:g15:2mm:4:14	4.13e-16	6.02e-05	2.97e-18	9.94665e+06	0.5	0	-0.0642628
UCCUGGAUGUCGAACGAUAGUAUUUACUUA	g2:g15:2mm:4:15	2.62e-17	6.88e-05	3.19e-20	1.00832e+07	0.5	0	-0.14506
UCCUGGAUGUCGAACCAUAGUAUUUUCUUA	g2:g15:2mm:4:5	0.000156021	0.0271441	1.08e-13	0.38531	0.5	85.1949	0.0845565
UCCUGGAUGUCGAACCAUAGUAUUAACUUA	g2:g15:2mm:4:6	1.67e-15	0.000115203	1.05e-18	1.77526e+07	0.5	0	-0.805937
UCCUGGAUGUCGAACCAUAGUAUAUACUUA	g2:g15:2mm:4:7	3.62e-11	0.00238231	1.57e-13	1.22906e+07	0.5	3.29362e+07	-0.0168946
UCCUGGAUGUCGAACCAUAGUAAUUACUUA	g2:g15:2mm:4:8	7.75e-12	0.00195126	3.8e-19	9.68346e+06	0.5	1.25747e+08	-0.124646
UCCUGGAUGUCGAACCAUAGUUUUUACUUA	g2:g15:2mm:4:9	7.17e-06	0.656749	9.98e-05	211.434	0.500233	45759.6	-0.0763804
UCCUGGAUGUCGAACCAUAGAAUUUUGUUA	g2:g15:2mm:5:10	1.16e-13	5.7e-05	3.94e-18	8.29743e+06	0.5	1033865673	-0.079708
UCCUGGAUGUCGAACCAUACUAUUUUGUUA	g2:g15:2mm:5:11	0.000329804	0.00957069	1.65e-17	0.0621019	0.5	13.8829	0.11801
UCCUGGAUGUCGAACCAUUGUAUUUUGUUA	g2:g15:2mm:5:12	0.000483377	0.00933204	7.2e-16	0.040086	0.5	9.04698	0.164951
UCCUGGAUGUCGAACCAAAGUAUUUUGUUA	g2:g15:2mm:5:13	4.42e-05	0.0647449	0.0001	3.35123	1	1455.78	0.0169041
UCCUGGAUGUCGAACCUUAGUAUUUUGUUA	g2:g15:2mm:5:14	0.000324038	0.0155018	2.9e-15	0.102493	0.5	22.9042	0.157134
UCCUGGAUGUCGAACGAUAGUAUUUUGUUA	g2:g15:2mm:5:15	5.9e-12	0.000572887	3.5e-13	1.5294e+07	0.5	4.72786e+07	-0.142619
UCCUGGAUGUCGAACCAUAGUAUUAUGUUA	g2:g15:2mm:5:6	3.83e-05	0.0611368	0.0001	3.66125	1	1589.77	0.0227777
UCCUGGAUGUCGAACCAUAGUAUAUUGUUA	g2:g15:2mm:5:7	2.51e-05	0.107736	0.0001	9.8777	1	4284.61	-0.0890008
UCCUGGAUGUCGAACCAUAGUAAUUUGUUA	g2:g15:2mm:5:8	3.48e-05	0.069044	0.0001	4.55573	1	1977.66	0.00102152
UCCUGGAUGUCGAACCAUAGUUUUUUGUUA	g2:g15:2mm:5:9	0.000204273	0.0180944	6.07e-14	0.194314	0.5	43.0968	0.0859789
UCCUGGAUGUCGAACCAUAGAAUUAAGUUA	g2:g15:2mm:6:10	4.21e-18	0.000104465	0.0001	0	0.5	0	-0.290827
UCCUGGAUGUCGAACCAUACUAUUAAGUUA	g2:g15:2mm:6:11	7.91e-05	0.0537264	1.4e-18	1.52773	0.5	336.11	0.00840863
UCCUGGAUGUCGAACCAUUGUAUUAAGUUA	g2:g15:2mm:6:12	0.00025525	0.0154138	4.15e-15	0.131144	0.5	29.1802	0.100767
UCCUGGAUGUCGAACCAAAGUAUUAAGUUA	g2:g15:2mm:6:13	0.000183852	0.0329951	1.59e-14	0.395283	0.5	87.5555	0.0652508
UCCUGGAUGUCGAACCUUAGUAUUAAGUUA	g2:g15:2mm:6:14	4.24e-14	8.28e-05	0.0001	0	0.5	8.81205e+08	-0.000510864
UCCUGGAUGUCGAACGAUAGUAUUAAGUUA	g2:g15:2mm:6:15	9.71e-05	0.0404964	1.53e-16	0.934447	0.5	205.828	-0.0132422
UCCUGGAUGUCGAACCAUAGUAUAAAGUUA	g2:g15:2mm:6:7	1.88e-05	0.0976553	0.0001	11.9541	1	5182.22	-0.00181432
UCCUGGAUGUCGAACCAUAGUAAUAAGUUA	g2:g15:2mm:6:8	0.000235145	0.0158069	4.9e-15	0.146567	0.5	32.5706	0.0579013
UCCUGGAUGUCGAACCAUAGUUUUAAGUUA	g2:g15:2mm:6:9	2.05e-05	0.121523	0.0001	13.6222	1	5906.38	-0.0471246
UCCUGGAUGUCGAACCAUAGAAUAUAGUUA	g2:g15:2mm:7:10	9.65e-12	0.000797239	8.76e-14	2.02754e+07	0.5	4.44429e+07	-0.44016
UCCUGGAUGUCGAACCAUACUAUAUAGUUA	g2:g15:2mm:7:11	1.16e-10	0.0108749	0.0001	0	0.5	4.68293e+07	-0.254327
UCCUGGAUGUCGAACCAUUGUAUAUAGUUA	g2:g15:2mm:7:12	0.000403595	0.0148768	4.68e-16	0.0777451	0.5	17.46	0.110269
UCCUGGAUGUCGAACCAAAGUAUAUAGUUA	g2:g15:2mm:7:13	5.11e-13	0.00026874	1.37e-13	4.79888e+07	0.5	1.52034e+08	-0.174337
UCCUGGAUGUCGAACCUUAGUAUAUAGUUA	g2:g15:2mm:7:14	2.22e-05	0.0908507	0.0001	9.41182	1	4081.46	-0.00323286
UCCUGGAUGUCGAACGAUAGUAUAUAGUUA	g2:g15:2mm:7:15	0.000133984	0.0331747	7.55e-14	0.550768	0.5	121.607	0.0657339
UCCUGGAUGUCGAACCAUAGUAAAUAGUUA	g2:g15:2mm:7:8	4.48e-05	0.0727077	0.0001	3.71811	1	1615.22	0.00816849
UCCUGGAUGUCGAACCAUAGUUUAUAGUUA	g2:g15:2mm:7:9	5.77e-12	0.000559607	0.0001	0	0.5	4.92312e+07	-0.0293648
UCCUGGAUGUCGAACCAUAGAAAUUAGUUA	g2:g15:2mm:8:10	3.08e-13	8.7e-05	3.68e-15	1.37162e+07	0.5	1.33134e+08	-0.216925
UCCUGGAUGUCGAACCAUACUAAUUAGUUA	g2:g15:2mm:8:11	1.13e-14	5.86e-05	0.0001	0	0.5	0	-0.497816
UCCUGGAUGUCGAACCAUUGUAAUUAGUUA	g2:g15:2mm:8:12	7.92e-05	0.0244511	0.0001	0.701341	1	305.38	0.0903604
UCCUGGAUGUCGAACCAAAGUAAUUAGUUA	g2:g15:2mm:8:13	4.5e-05	0.0480545	0.0001	2.44153	1	1060.66	0.0361216
UCCUGGAUGUCGAACCUUAGUAAUUAGUUA	g2:g15:2mm:8:14	0.000313999	0.0101848	4.45e-15	0.0696296	0.5	15.5503	0.276997
UCCUGGAUGUCGAACGAUAGUAAUUAGUUA	g2:g15:2mm:8:15	4.66e-13	7.96e-05	6.16e-18	8.96068e+06	0.5	4.07577e+07	-0.00997559
UCCUGGAUGUCGAACCAUAGUUAUUAGUUA	g2:g15:2mm:8:9	0.000403874	0.0108215	3.01e-16	0.05651	0.5	12.6912	0.0716348
UCCUGGAUGUCGAACCAUAGAUUUUAGUUA	g2:g15:2mm:9:10	6.45e-15	7.28e-05	1.39e-19	1.12677e+07	0.5	0	-0.00588708
UCCUGGAUGUCGAACCAUACUUUUUAGUUA	g2:g15:2mm:9:11	0.000225783	0.0145362	5.41e-14	0.140634	0.5	31.2335	0.0536931
UCCUGGAUGUCGAACCAUUGUUUUUAGUUA	g2:g15:2mm:9:12	0.000304289	0.0147097	2.64e-12	0.103972	0.5	23.2059	-0.151491
UCCUGGAUGUCGAACCAAAGUUUUUAGUUA	g2:g15:2mm:9:13	0.000169461	0.0122953	2.13e-15	0.160263	1	70.9317	0.206148
UCCUGGAUGUCGAACCUUAGUUUUUAGUUA	g2:g15:2mm:9:14	0.000108589	0.0146053	0.0001	0.303949	1	132.596	0.2547
UCCUGGAUGUCGAACGAUAGUUUUUAGUUA	g2:g15:2mm:9:15	0.000221596	0.0127826	5.25e-17	0.126109	0.5	28.0003	-0.0768479
UCCUGGAUGUCGAACCAUUCAAUUUAGUUA	g2:g15:3mm:10	0.000192675	0.0248797	9.39e-14	0.283914	0.5	62.9227	0.0746464
UCCUGGAUGUCGAACCAAUCUAUUUAGUUA	g2:g15:3mm:11	5.69e-06	0.355359	0.0001	144.338	0.999815	62393.6	-0.00656419
UCCUGGAUGUCGAACCUAUGUAUUUAGUUA	g2:g15:3mm:12	0.000455328	0.00836566	1.45e-15	0.0383592	0.5	8.64232	0.411905
UCCUGGAUGUCGAACGUAAGUAUUUAGUUA	g2:g15:3mm:13	0.000147038	0.0231493	6.55e-12	0.3493	0.5	77.1883	0.0095215
UCCUGGAUGUCGAACCAUAGUAUUUACAAA	g2:g15:3mm:2	5.58e-05	0.0513501	0.0001	2.10009	1	913.011	-0.00969124
UCCUGGAUGUCGAACCAUAGUAUUUUCAUA	g2:g15:3mm:3	0.000244694	0.0149312	6.45e-18	0.132793	0.5	29.5276	0.0376486
UCCUGGAUGUCGAACCAUAGUAUUAUCUUA	g2:g15:3mm:4	0.000188644	0.0203749	1.95e-13	0.237667	0.5	52.6594	0.142226
UCCUGGAUGUCGAACCAUAGUAUAAUGUUA	g2:g15:3mm:5	0.00028828	0.0145551	2.58e-16	0.108936	0.5	24.2894	0.181772
UCCUGGAUGUCGAACCAUAGUAAAAAGUUA	g2:g15:3mm:6	7.04e-05	0.0311916	0.0001	1.00919	1	439.169	0.0619003
UCCUGGAUGUCGAACCAUAGUUAAUAGUUA	g2:g15:3mm:7	0.000202112	0.0208603	0.0001	0.229037	0.5	50.2529	0.0849144
UCCUGGAUGUCGAACCAUAGAUAUUAGUUA	g2:g15:3mm:8	0.00020015	0.0214259	1.06e-12	0.235023	0.5	52.1118	0.137053
UCCUGGAUGUCGAACCAUACAUUUUAGUUA	g2:g15:3mm:9	8.21e-11	0.00431538	0.0001	0	0.5	2.62813e+07	-0.330153
UCCUGGAUGUCGAACCAUAGUAUUUAGUUA	g2:g15:cont:t1A	0.000320853	0.00559575	3.46e-12	0.0373883	0.868513	14.5102	0.651004
UCCUGGAUGUCGAACCAUAGUAUUUAGUUC	g2:g15:cont:t1C	2.46e-10	0.0192212	0.0001	0	0.5	3.9135e+07	-0.089894
UCCUGGAUGUCGAACCAUAGUAUUUAGUUG	g2:g15:cont:t1G	0.000140297	0.0162886	0.0001	0.260754	1	113.982	0.221414
UCCUGGAUGUCGAACCAUAGUAUUUAGUUU	g2:g15:cont:t1U	0.000881027	0.00490305	3.22e-16	0.0106935	0.5	2.47182	0.531046
UCCUGGAUGUCGAACCAUAGAUUUAGUUA	g2:g15:gb:10	2.41e-06	0.869427	0.0001	837.299	0.952686	343555	-0.0582806
UCCUGGAUGUCGAACCAUAUAUUUAGUUA	g2:g15:gb:11	0.00016771	0.0303249	4.69e-14	0.399535	0.5	88.4061	0.0774805
UCCUGGAUGUCGAACCAUGUAUUUAGUUA	g2:g15:gb:12	0.000177703	0.0164096	8.82e-17	0.203637	0.5	45.0882	0.13285
UCCUGGAUGUCGAACCAAGUAUUUAGUUA	g2:g15:gb:13	6.19e-05	0.0354025	0.0001	1.30544	1	567.768	0.0509678
UCCUGGAUGUCGAACCUAGUAUUUAGUUA	g2:g15:gb:14	0.000146464	0.0119696	0.0001	0.183326	1	80.167	0.320592
UCCUGGAUGUCGAACCAUAGUAUUUAGUA	g2:g15:gb:2	1.04e-12	0.00010787	0.0001	0	0.5	5.87199e+07	-0.0543008
UCCUGGAUGUCGAACCAUAGUAUUUAGUA	g2:g15:gb:3	1.04e-12	0.00010787	0.0001	0	0.5	5.87199e+07	-0.0543008
UCCUGGAUGUCGAACCAUAGUAUUUAUUA	g2:g15:gb:4	1.63e-05	0.163143	5.31e-37	22.736	0.999171	9948.49	-0.126168
UCCUGGAUGUCGAACCAUAGUAUUUGUUA	g2:g15:gb:5	0.000218983	0.024973	2.45e-15	0.249444	0.5	55.3755	0.104745
UCCUGGAUGUCGAACCAUAGUAUUAGUUA	g2:g15:gb:6	2.97e-05	0.085311	0.0001	6.60372	1	2865.56	0.00179285
UCCUGGAUGUCGAACCAUAGUAUUAGUUA	g2:g15:gb:7	2.97e-05	0.085311	0.0001	6.60372	1	2865.56	0.00179285
UCCUGGAUGUCGAACCAUAGUAUUAGUUA	g2:g15:gb:8	2.97e-05	0.085311	0.0001	6.60372	1	2865.56	0.00179285
UCCUGGAUGUCGAACCAUAGUUUUAGUUA	g2:g15:gb:9	0.0002012	0.0137683	2.25e-17	0.150206	0.5	33.3076	0.0708274
UCCUGGAUGUCGAACCAUAGUAAUUUAGUUA	g2:g15:tb:10:A	2.67e-05	0.0966974	0.0001	8.33389	1	3615.44	-0.0381107
UCCUGGAUGUCGAACCAUAGUCAUUUAGUUA	g2:g15:tb:10:C	5.34e-05	0.0500775	0.0001	2.1416	1	930.905	0.0331028
UCCUGGAUGUCGAACCAUAGUGAUUUAGUUA	g2:g15:tb:10:G	0.000238971	0.0172021	2.18e-14	0.156832	0.5	34.8601	0.192671
UCCUGGAUGUCGAACCAUAGUUAUUUAGUUA	g2:g15:tb:10:U	8.01e-05	0.0319958	0.0001	0.907565	0.999895	395.155	-0.030327
UCCUGGAUGUCGAACCAUAGAUAUUUAGUUA	g2:g15:tb:11:A	0.000118371	0.0396127	1.5e-15	0.746705	0.5	164.702	0.0235823
UCCUGGAUGUCGAACCAUAGCUAUUUAGUUA	g2:g15:tb:11:C	0.000110354	0.0351531	1.71e-16	0.711915	0.5	156.947	-0.116379
UCCUGGAUGUCGAACCAUAGGUAUUUAGUUA	g2:g15:tb:11:G	0.000118148	0.0206497	0.0001	0.394235	1	172.088	0.141431
UCCUGGAUGUCGAACCAUAGUUAUUUAGUUA	g2:g15:tb:11:U	8.01e-05	0.0319958	0.0001	0.907565	0.999895	395.155	-0.030327
UCCUGGAUGUCGAACCAUAAGUAUUUAGUUA	g2:g15:tb:12:A	0.000381618	0.0118219	1.41e-14	0.0656212	0.5	14.7171	0.23867
UCCUGGAUGUCGAACCAUACGUAUUUAGUUA	g2:g15:tb:12:C	6.8e-05	0.033864	0.0001	1.13491	1	493.802	0.00377216
UCCUGGAUGUCGAACCAUAGGUAUUUAGUUA	g2:g15:tb:12:G	0.000118148	0.0206497	0.0001	0.394235	1	172.088	0.141431
UCCUGGAUGUCGAACCAUAUGUAUUUAGUUA	g2:g15:tb:12:U	3.08e-05	0.0916719	0.0001	6.82459	1	2961.68	-0.0131426
UCCUGGAUGUCGAACCAUAAGUAUUUAGUUA	g2:g15:tb:13:A	0.000381618	0.0118219	1.41e-14	0.0656212	0.5	14.7171	0.23867
UCCUGGAUGUCGAACCAUCAGUAUUUAGUUA	g2:g15:tb:13:C	1.61e-05	0.127504	0.0001	18.1965	1	7885.98	0.000343414
UCCUGGAUGUCGAACCAUGAGUAUUUAGUUA	g2:g15:tb:13:G	9.7e-05	0.0248311	0.0001	0.580004	1	252.836	0.121818
UCCUGGAUGUCGAACCAUUAGUAUUUAGUUA	g2:g15:tb:13:U	7.37e-05	0.0272852	0.0001	0.842749	1	366.818	0.104245
UCCUGGAUGUCGAACCAAUAGUAUUUAGUUA	g2:g15:tb:14:A	0.000782388	0.00491738	2.84e-14	0.0123099	0.5	2.82891	0.453009
UCCUGGAUGUCGAACCACUAGUAUUUAGUUA	g2:g15:tb:14:C	0.000394355	0.0112202	1.42e-15	0.0601189	0.5	13.4938	0.282835
UCCUGGAUGUCGAACCAGUAGUAUUUAGUUA	g2:g15:tb:14:G	1.17e-16	7.28e-05	3.66e-18	1.22147e+07	0.5	0	-0.1664
UCCUGGAUGUCGAACCAUUAGUAUUUAGUUA	g2:g15:tb:14:U	7.37e-05	0.0272852	0.0001	0.842749	1	366.818	0.104245
UCCUGGAUGUCGAACCAAUAGUAUUUAGUUA	g2:g15:tb:15:A	0.000782388	0.00491738	2.84e-14	0.0123099	0.5	2.82891	0.453009
UCCUGGAUGUCGAACCCAUAGUAUUUAGUUA	g2:g15:tb:15:C	0.00424461	0.00232533	0.0001	0.000635269	0.524034	0.174421	0.801428
UCCUGGAUGUCGAACCGAUAGUAUUUAGUUA	g2:g15:tb:15:G	0.000250943	0.00883792	0.0001	0.0774177	1	34.0753	0.442299
UCCUGGAUGUCGAACCUAUAGUAUUUAGUUA	g2:g15:tb:15:U	0.00191651	0.00322902	3.09e-14	0.00266923	0.5	0.652985	0.714784
UCCUGGAUGUCGAACCAUAGUAUUUAGUAUA	g2:g15:tb:3:A	0.000140222	0.0155089	0.0001	0.248409	1	108.585	0.244146
UCCUGGAUGUCGAACCAUAGUAUUUAGUCUA	g2:g15:tb:3:C	2.56e-13	7.31e-05	1.02e-15	1.04973e+07	0.5	190085266	-0.283047
UCCUGGAUGUCGAACCAUAGUAUUUAGUGUA	g2:g15:tb:3:G	7.06e-05	0.0347097	0.0001	1.11972	1	487.277	0.00136121
UCCUGGAUGUCGAACCAUAGUAUUUAGUUUA	g2:g15:tb:3:U	0.000213632	0.00928273	0.0001	0.0962093	1	42.2486	0.390193
UCCUGGAUGUCGAACCAUAGUAUUUAGAUUA	g2:g15:tb:4:A	5.6e-12	0.000622024	0.0001	0	0.5	5.52225e+07	-0.0726055
UCCUGGAUGUCGAACCAUAGUAUUUAGCUUA	g2:g15:tb:4:C	1.21e-13	9.72e-05	7.1e-16	1.44257e+07	0.5	0	-0.771129
UCCUGGAUGUCGAACCAUAGUAUUUAGGUUA	g2:g15:tb:4:G	0.000276568	0.0139747	4.55e-16	0.109274	0.5	24.3467	0.132329
UCCUGGAUGUCGAACCAUAGUAUUUAGUUUA	g2:g15:tb:4:U	0.000213632	0.00928273	0.0001	0.0962093	1	42.2486	0.390193
UCCUGGAUGUCGAACCAUAGUAUUUAAGUUA	g2:g15:tb:5:A	0.000170938	0.0237165	0.0001	0.309755	0.5	67.8309	0.0642434
UCCUGGAUGUCGAACCAUAGUAUUUACGUUA	g2:g15:tb:5:C	0.000206943	0.0269249	1.1e-12	0.285265	0.5	63.2794	0.0247236
UCCUGGAUGUCGAACCAUAGUAUUUAGGUUA	g2:g15:tb:5:G	0.000276568	0.0139747	4.55e-16	0.109274	0.5	24.3467	0.132329
UCCUGGAUGUCGAACCAUAGUAUUUAUGUUA	g2:g15:tb:5:U	0.000144927	0.0375342	1.38e-13	0.574843	0.5	127.012	0.040211
UCCUGGAUGUCGAACCAUAGUAUUUAAGUUA	g2:g15:tb:6:A	0.000170938	0.0237165	0.0001	0.309755	0.5	67.8309	0.0642434
UCCUGGAUGUCGAACCAUAGUAUUUCAGUUA	g2:g15:tb:6:C	0.000227163	0.0206351	3.44e-15	0.198371	0.5	44.0604	0.00970925
UCCUGGAUGUCGAACCAUAGUAUUUGAGUUA	g2:g15:tb:6:G	0.000151124	0.0231977	7.12e-16	0.340292	0.5	75.2173	0.0616234
UCCUGGAUGUCGAACCAUAGUAUUUUAGUUA	g2:g15:tb:6:U	0.000307879	0.0128796	1.48e-14	0.0899119	0.5	20.0722	0.14026
UCCUGGAUGUCGAACCAUAGUAUUAUAGUUA	g2:g15:tb:7:A	0.00026534	0.0204222	4.31e-15	0.166816	0.5	37.1412	0.140859
UCCUGGAUGUCGAACCAUAGUAUUCUAGUUA	g2:g15:tb:7:C	2.02e-16	7.02e-05	3.35e-18	1.16223e+07	0.5	0	-0.106835
UCCUGGAUGUCGAACCAUAGUAUUGUAGUUA	g2:g15:tb:7:G	0.000122184	0.0391577	1e-16	0.71455	0.5	157.649	-0.0141272
UCCUGGAUGUCGAACCAUAGUAUUUUAGUUA	g2:g15:tb:7:U	0.000307879	0.0128796	1.48e-14	0.0899119	0.5	20.0722	0.14026
UCCUGGAUGUCGAACCAUAGUAUAUUAGUUA	g2:g15:tb:8:A	0.000317798	0.0183809	9.32e-14	0.124068	0.5	27.7147	0.0945256
UCCUGGAUGUCGAACCAUAGUAUCUUAGUUA	g2:g15:tb:8:C	2.33e-05	0.0858275	0.0001	8.45819	1	3668.32	-0.0168269
UCCUGGAUGUCGAACCAUAGUAUGUUAGUUA	g2:g15:tb:8:G	8.68e-05	0.0365546	0.0001	0.955713	1	416.343	0.0460285
UCCUGGAUGUCGAACCAUAGUAUUUUAGUUA	g2:g15:tb:8:U	0.000307879	0.0128796	1.48e-14	0.0899119	0.5	20.0722	0.14026
UCCUGGAUGUCGAACCAUAGUAAUUUAGUUA	g2:g15:tb:9:A	2.67e-05	0.0966974	0.0001	8.33389	1	3615.44	-0.0381107
UCCUGGAUGUCGAACCAUAGUACUUUAGUUA	g2:g15:tb:9:C	5.51e-13	9e-05	1.33e-15	1.43399e+07	0.5	4.95034e+07	-0.154817
UCCUGGAUGUCGAACCAUAGUAGUUUAGUUA	g2:g15:tb:9:G	0.000204894	0.0197609	4e-17	0.211543	0.5	46.9198	-0.00367315
UCCUGGAUGUCGAACCAUAGUAUUUUAGUUA	g2:g15:tb:9:U	0.000307879	0.0128796	1.48e-14	0.0899119	0.5	20.0722	0.14026
UCCUGGAUGUCGAAGCAUAGAAUUUAGUUA	g2:g16:1mm:10:AA	0.00081176	0.00499062	2.79e-16	0.0119728	0.5	2.75623	0.601409
UCCUGGAUGUCGAAGCAUAGCAUUUAGUUA	g2:g16:1mm:10:AC	0.00080324	0.00597498	2.48e-14	0.0145103	0.5	3.33871	0.435019
UCCUGGAUGUCGAAGCAUAGGAUUUAGUUA	g2:g16:1mm:10:AG	0.00155549	0.00327724	1.16e-17	0.00356331	0.5	0.855498	0.636382
UCCUGGAUGUCGAAGCAUAAUAUUUAGUUA	g2:g16:1mm:11:CA	0.000559725	0.00799237	5.01e-17	0.0292081	0.5	6.62285	0.244927
UCCUGGAUGUCGAAGCAUACUAUUUAGUUA	g2:g16:1mm:11:CC	0.000913242	0.00555845	7.33e-17	0.0116228	0.5	2.69169	0.498569
UCCUGGAUGUCGAAGCAUAUUAUUUAGUUA	g2:g16:1mm:11:CU	0.00197947	0.00389702	1.14e-17	0.00308443	0.5	0.75694	0.44604
UCCUGGAUGUCGAAGCAUCGUAUUUAGUUA	g2:g16:1mm:12:UC	0.00172273	0.00346607	2e-16	0.00330027	0.5	0.799378	0.658857
UCCUGGAUGUCGAAGCAUGGUAUUUAGUUA	g2:g16:1mm:12:UG	0.00436312	0.0021263	1.09e-15	0.000541158	0.5	0.145146	0.782809
UCCUGGAUGUCGAAGCAUUGUAUUUAGUUA	g2:g16:1mm:12:UU	0.000713676	0.00569998	3.74e-16	0.0158532	0.5	3.62828	0.520652
UCCUGGAUGUCGAAGCAAAGUAUUUAGUUA	g2:g16:1mm:13:AA	0.00124177	0.00395748	5.32e-15	0.0057154	0.5	1.34878	0.430134
UCCUGGAUGUCGAAGCACAGUAUUUAGUUA	g2:g16:1mm:13:AC	0.00117948	0.00474135	5.5e-15	0.00729471	0.5	1.71545	0.510854
UCCUGGAUGUCGAAGCAGAGUAUUUAGUUA	g2:g16:1mm:13:AG	0.000905577	0.00712764	4.02e-14	0.0150524	0.5	3.48438	0.370177
UCCUGGAUGUCGAAGCCUAGUAUUUAGUUA	g2:g16:1mm:14:UC	0.000904817	0.00490781	5.99e-14	0.0103747	0.5	2.40146	0.514511
UCCUGGAUGUCGAAGCGUAGUAUUUAGUUA	g2:g16:1mm:14:UG	0.0014116	0.00423827	2.49e-13	0.00521537	0.5	1.24242	0.59038
UCCUGGAUGUCGAAGCUUAGUAUUUAGUUA	g2:g16:1mm:14:UU	0.00150019	0.00411928	1.08e-14	0.00469166	0.5	1.12305	0.56397
UCCUGGAUGUCGAAGAAUAGUAUUUAGUUA	g2:g16:1mm:15:GA	0.000436674	0.0119399	1.39e-14	0.0572965	0.5	12.894	0.0183395
UCCUGGAUGUCGAAGGAUAGUAUUUAGUUA	g2:g16:1mm:15:GG	0.000140212	0.0145396	0.0001	0.232899	1	101.805	0.238919
UCCUGGAUGUCGAAGUAUAGUAUUUAGUUA	g2:g16:1mm:15:GU	0.00325212	0.00200698	8.95e-17	0.00078841	0.5	0.204456	0.801195
UCCUGGAUGUCGAAACAUAGUAUUUAGUUA	g2:g16:1mm:16:CA	0.00146857	0.00508444	9.16e-14	0.00595042	0.5	1.42193	0.507535
UCCUGGAUGUCGAACCAUAGUAUUUAGUUA	g2:g16:1mm:16:CC	0.000320853	0.00559575	3.46e-12	0.0373883	0.868513	14.5102	0.651004
UCCUGGAUGUCGAAUCAUAGUAUUUAGUUA	g2:g16:1mm:16:CU	0.00130526	0.00371667	1.01e-14	0.00504572	0.5	1.19497	0.65355
UCCUGGAUGUCGAAGCAUAGUAUUUAGUAA	g2:g16:1mm:2:AA	0.00224217	0.0025568	1.45e-16	0.00170707	0.5	0.424303	0.722781
UCCUGGAUGUCGAAGCAUAGUAUUUAGUCA	g2:g16:1mm:2:AC	0.00314596	0.00188235	1.62e-18	0.000776202	0.5	0.200499	0.820494
UCCUGGAUGUCGAAGCAUAGUAUUUAGUGA	g2:g16:1mm:2:AG	0.00324436	0.00263418	2.16e-17	0.00103842	0.5	0.269214	0.61099
UCCUGGAUGUCGAAGCAUAGUAUUUAGAUA	g2:g16:1mm:3:AA	0.00146705	0.00334406	1.57e-17	0.00391879	0.5	0.936368	0.480521
UCCUGGAUGUCGAAGCAUAGUAUUUAGCUA	g2:g16:1mm:3:AC	0.000446797	0.0122335	2.35e-16	0.0572613	0.5	12.8942	0.177727
UCCUGGAUGUCGAAGCAUAGUAUUUAGGUA	g2:g16:1mm:3:AG	0.0014422	0.00353725	2.85e-18	0.00423614	0.5	1.01083	0.510958
UCCUGGAUGUCGAAGCAUAGUAUUUAAUUA	g2:g16:1mm:4:CA	0.000865451	0.00693023	1.25e-12	0.0154332	0.5	3.56414	0.221895
UCCUGGAUGUCGAAGCAUAGUAUUUACUUA	g2:g16:1mm:4:CC	0.000515339	0.0103323	1.44e-16	0.0413697	0.5	9.35504	0.200304
UCCUGGAUGUCGAAGCAUAGUAUUUAUUUA	g2:g16:1mm:4:CU	0.000444251	0.010343	7.85e-15	0.0487142	0.5	10.9678	0.252936
UCCUGGAUGUCGAAGCAUAGUAUUUCGUUA	g2:g16:1mm:5:UC	0.00116136	0.00522779	1.3e-16	0.00819674	0.5	1.9256	0.425764
UCCUGGAUGUCGAAGCAUAGUAUUUGGUUA	g2:g16:1mm:5:UG	0.00504716	0.00191216	1.08e-18	0.000392716	0.5	0.106853	0.829627
UCCUGGAUGUCGAAGCAUAGUAUUUUGUUA	g2:g16:1mm:5:UU	0.00241064	0.00233211	2.49e-18	0.00140777	0.5	0.352659	0.715262
UCCUGGAUGUCGAAGCAUAGUAUUAAGUUA	g2:g16:1mm:6:AA	0.00178942	0.00342001	3.61e-14	0.0030975	0.5	0.752862	0.659748
UCCUGGAUGUCGAAGCAUAGUAUUCAGUUA	g2:g16:1mm:6:AC	0.000999488	0.00470908	1.6e-17	0.00884887	0.5	2.05961	0.559835
UCCUGGAUGUCGAAGCAUAGUAUUGAGUUA	g2:g16:1mm:6:AG	0.00139042	0.00440308	5.64e-18	0.00552253	0.5	1.31406	0.433245
UCCUGGAUGUCGAAGCAUAGUAUAUAGUUA	g2:g16:1mm:7:AA	0.00342228	0.00214837	2.77e-16	0.000783086	0.5	0.204308	0.780469
UCCUGGAUGUCGAAGCAUAGUAUCUAGUUA	g2:g16:1mm:7:AC	0.00418417	0.00192129	9.92e-19	0.000520261	0.5	0.138912	0.787726
UCCUGGAUGUCGAAGCAUAGUAUGUAGUUA	g2:g16:1mm:7:AG	0.00155667	0.00400736	3.67e-18	0.00435293	0.5	1.04514	0.477062
UCCUGGAUGUCGAAGCAUAGUAAUUAGUUA	g2:g16:1mm:8:AA	0.00204531	0.00303768	1.06e-16	0.00230015	0.5	0.566314	0.635981
UCCUGGAUGUCGAAGCAUAGUACUUAGUUA	g2:g16:1mm:8:AC	0.00231052	0.00310094	5.67e-16	0.00198599	0.5	0.495218	0.651462
UCCUGGAUGUCGAAGCAUAGUAGUUAGUUA	g2:g16:1mm:8:AG	0.00138177	0.00423498	7.24e-18	0.00535358	0.5	1.27325	0.443764
UCCUGGAUGUCGAAGCAUAGUCUUUAGUUA	g2:g16:1mm:9:UC	0.00222066	0.0026208	2.31e-16	0.00177323	0.5	0.4403	0.762269
UCCUGGAUGUCGAAGCAUAGUGUUUAGUUA	g2:g16:1mm:9:UG	0.00454104	0.00194442	9.51e-19	0.000466478	0.5	0.125638	0.808568
UCCUGGAUGUCGAAGCAUAGUUUUUAGUUA	g2:g16:1mm:9:UU	0.00397254	0.00170004	4.59e-05	0.000503815	0.5	0.132534	0.872425
UCCUGGAUGUCGAAGCAUACAAUUUAGUUA	g2:g16:2mm:10:11	0.000508952	0.008287	1.08e-16	0.033639	0.5	7.6039	0.264968
UCCUGGAUGUCGAAGCAUUGAAUUUAGUUA	g2:g16:2mm:10:12	0.000219332	0.0201825	1.8e-15	0.201258	0.5	44.6794	-0.386499
UCCUGGAUGUCGAAGCAAAGAAUUUAGUUA	g2:g16:2mm:10:13	0.000350246	0.0124317	9.02e-15	0.0756533	0.5	16.9339	0.192267
UCCUGGAUGUCGAAGCUUAGAAUUUAGUUA	g2:g16:2mm:10:14	0.000228856	0.0215315	1.64e-15	0.205388	0.5	45.6239	-0.0211856
UCCUGGAUGUCGAAGGAUAGAAUUUAGUUA	g2:g16:2mm:10:15	0.000150424	0.0267005	1.82e-18	0.39355	0.5	86.9856	0.0447933
UCCUGGAUGUCGAACCAUAGAAUUUAGUUA	g2:g16:2mm:10:16	2.36e-13	8.61e-05	8.73e-16	1.12015e+07	0.5	8.2536e+07	-0.345849
UCCUGGAUGUCGAAGCAUUCUAUUUAGUUA	g2:g16:2mm:11:12	0.000470682	0.00932295	2.47e-16	0.0412297	0.5	9.29784	0.131394
UCCUGGAUGUCGAAGCAAACUAUUUAGUUA	g2:g16:2mm:11:13	1.03e-12	0.000163454	4.08e-22	1.25269e+07	0.5	7.1241e+07	-0.000830415
UCCUGGAUGUCGAAGCUUACUAUUUAGUUA	g2:g16:2mm:11:14	0.000234807	0.0226836	9.38e-16	0.210647	0.5	46.8097	0.0761188
UCCUGGAUGUCGAAGGAUACUAUUUAGUUA	g2:g16:2mm:11:15	6.63e-05	0.0692163	2.65e-17	2.35245	0.5	517.112	-0.00729756
UCCUGGAUGUCGAACCAUACUAUUUAGUUA	g2:g16:2mm:11:16	9.2e-05	0.0366801	5e-16	0.893933	0.5	196.838	0.0128933
UCCUGGAUGUCGAAGCAAUGUAUUUAGUUA	g2:g16:2mm:12:13	0.000271206	0.0181936	6.28e-16	0.145229	0.5	32.3469	-0.190871
UCCUGGAUGUCGAAGCUUUGUAUUUAGUUA	g2:g16:2mm:12:14	0.000336229	0.0127697	8.78e-18	0.0811729	0.5	18.1535	0.0994424
UCCUGGAUGUCGAAGGAUUGUAUUUAGUUA	g2:g16:2mm:12:15	1.65e-12	0.000240593	0.0001	0	0.5	7.18686e+07	-0.000452463
UCCUGGAUGUCGAACCAUUGUAUUUAGUUA	g2:g16:2mm:12:16	0.000328115	0.00902987	3.21e-11	0.0589138	0.5	13.1688	0.382797
UCCUGGAUGUCGAAGCUAAGUAUUUAGUUA	g2:g16:2mm:13:14	0.000313603	0.0116529	9.58e-16	0.0797732	0.5	17.8152	0.158859
UCCUGGAUGUCGAAGGAAAGUAUUUAGUUA	g2:g16:2mm:13:15	9.02e-05	0.0241962	0.0001	0.608273	1	265.044	0.113354
UCCUGGAUGUCGAACCAAAGUAUUUAGUUA	g2:g16:2mm:13:16	0.000186239	0.00980944	0.0001	0.117244	1	51.3979	0.201284
UCCUGGAUGUCGAAGGUUAGUAUUUAGUUA	g2:g16:2mm:14:15	0.000273775	0.0175304	3.23e-16	0.138551	0.5	30.8645	-0.294124
UCCUGGAUGUCGAACCUUAGUAUUUAGUUA	g2:g16:2mm:14:16	0.000689689	0.00482244	2.02e-15	0.013944	0.5	3.18674	0.516131
UCCUGGAUGUCGAACGAUAGUAUUUAGUUA	g2:g16:2mm:15:16	5.99e-05	0.023394	0.0001	0.890439	1	387.224	-0.00697945
UCCUGGAUGUCGAAGCAUAGAAUUUAGUAA	g2:g16:2mm:2:10	1.32e-05	0.181202	0.0001	31.6061	1	13692.2	0.00267264
UCCUGGAUGUCGAAGCAUACUAUUUAGUAA	g2:g16:2mm:2:11	0.000247098	0.017225	9.06e-16	0.151632	0.5	33.7216	0.0547859
UCCUGGAUGUCGAAGCAUUGUAUUUAGUAA	g2:g16:2mm:2:12	1.69e-05	0.290618	0.0001	39.556	0.500023	8572.6	-0.0812997
UCCUGGAUGUCGAAGCAAAGUAUUUAGUAA	g2:g16:2mm:2:13	0.000190488	0.0227138	5.91e-14	0.262288	0.5	58.1216	0.0873686
UCCUGGAUGUCGAAGCUUAGUAUUUAGUAA	g2:g16:2mm:2:14	0.00020287	0.0239663	4.81e-13	0.259225	0.5	57.4881	0.113144
UCCUGGAUGUCGAAGGAUAGUAUUUAGUAA	g2:g16:2mm:2:15	0.000135977	0.0286573	9.89e-18	0.46861	0.5	103.48	-0.0106346
UCCUGGAUGUCGAACCAUAGUAUUUAGUAA	g2:g16:2mm:2:16	0.000273203	0.0141493	7.93e-16	0.112076	0.5	24.9658	-0.538679
UCCUGGAUGUCGAAGCAUAGUAUUUAGAAA	g2:g16:2mm:2:3	0.000618693	0.00882552	1.41e-14	0.0288441	0.5	6.5638	0.117923
UCCUGGAUGUCGAAGCAUAGUAUUUACUAA	g2:g16:2mm:2:4	2.27e-09	0.199663	4.95e-13	1.42272e+07	0.5	4.38932e+07	-0.0410245
UCCUGGAUGUCGAAGCAUAGUAUUUUGUAA	g2:g16:2mm:2:5	0.000681825	0.0059091	1.45e-17	0.0173097	0.5	3.95405	0.336438
UCCUGGAUGUCGAAGCAUAGUAUUAAGUAA	g2:g16:2mm:2:6	0.000611685	0.00849824	5.12e-17	0.0281313	0.5	6.39886	0.351239
UCCUGGAUGUCGAAGCAUAGUAUAUAGUAA	g2:g16:2mm:2:7	0.000369993	0.0146558	2.97e-15	0.0841001	0.5	18.8478	0.150673
UCCUGGAUGUCGAAGCAUAGUAAUUAGUAA	g2:g16:2mm:2:8	0.00026198	0.0183739	5.05e-16	0.15211	0.5	33.8596	-0.0382327
UCCUGGAUGUCGAAGCAUAGUUUUUAGUAA	g2:g16:2mm:2:9	0.000732346	0.00598918	9.98e-14	0.016174	0.5	3.70584	0.466987
UCCUGGAUGUCGAAGCAUAGAAUUUAGAUA	g2:g16:2mm:3:10	1.43e-12	0.000198016	0.0001	0	0.5	6.94234e+07	-0.00630398
UCCUGGAUGUCGAAGCAUACUAUUUAGAUA	g2:g16:2mm:3:11	0.000269514	0.0184552	4.65e-16	0.148291	0.5	33.0254	-0.144407
UCCUGGAUGUCGAAGCAUUGUAUUUAGAUA	g2:g16:2mm:3:12	0.000139011	0.0267187	1.79e-17	0.427118	0.5	94.3358	0.039639
UCCUGGAUGUCGAAGCAAAGUAUUUAGAUA	g2:g16:2mm:3:13	0.000279993	0.0161238	2.93e-16	0.124452	0.5	27.7345	0.075586
UCCUGGAUGUCGAAGCUUAGUAUUUAGAUA	g2:g16:2mm:3:14	0.000270987	0.0140557	5.33e-16	0.112294	0.5	25.0109	0.120608
UCCUGGAUGUCGAAGGAUAGUAUUUAGAUA	g2:g16:2mm:3:15	1.95e-10	0.0128922	2.63e-18	7.1113e+06	0.5	3.30187e+07	-1.96e-06
UCCUGGAUGUCGAACCAUAGUAUUUAGAUA	g2:g16:2mm:3:16	0.000188496	0.0178136	2.23e-13	0.207959	0.5	46.0767	0.0994658
UCCUGGAUGUCGAAGCAUAGUAUUUACAUA	g2:g16:2mm:3:4	0.00039741	0.0134954	1.42e-15	0.071711	0.5	16.0987	0.079077
UCCUGGAUGUCGAAGCAUAGUAUUUUGAUA	g2:g16:2mm:3:5	0.000247554	0.0182859	1.45e-15	0.16066	0.5	35.7304	0.0350739
UCCUGGAUGUCGAAGCAUAGUAUUAAGAUA	g2:g16:2mm:3:6	0.000104912	0.0495029	2.3e-16	1.05566	0.5	232.645	-0.288116
UCCUGGAUGUCGAAGCAUAGUAUAUAGAUA	g2:g16:2mm:3:7	0.000381437	0.0156147	3.84e-17	0.0867187	0.5	19.4485	-0.562583
UCCUGGAUGUCGAAGCAUAGUAAUUAGAUA	g2:g16:2mm:3:8	0.000201878	0.0226079	1.28e-14	0.245783	0.5	54.5036	0.0790283
UCCUGGAUGUCGAAGCAUAGUUUUUAGAUA	g2:g16:2mm:3:9	0.00024227	0.0153008	2.07e-14	0.137508	0.5	30.5712	0.211196
UCCUGGAUGUCGAAGCAUAGAAUUUACUUA	g2:g16:2mm:4:10	2.07e-05	0.195146	1.83e-12	21.4804	0.500167	4707.21	0.00149293
UCCUGGAUGUCGAAGCAUACUAUUUACUUA	g2:g16:2mm:4:11	0.000184368	0.0237095	9.98e-18	0.283217	0.5	62.735	0.0780549
UCCUGGAUGUCGAAGCAUUGUAUUUACUUA	g2:g16:2mm:4:12	1.35e-14	7.12e-05	2.54e-18	1.06142e+07	0.5	0	-0.00206563
UCCUGGAUGUCGAAGCAAAGUAUUUACUUA	g2:g16:2mm:4:13	0.000113178	0.0414692	4.32e-17	0.818406	0.5	180.457	-0.0331891
UCCUGGAUGUCGAAGCUUAGUAUUUACUUA	g2:g16:2mm:4:14	7.8e-05	0.0668725	4.77e-18	1.9274	0.5	424.009	-0.0145888
UCCUGGAUGUCGAAGGAUAGUAUUUACUUA	g2:g16:2mm:4:15	6.46e-13	0.000108669	1.76e-15	1.22561e+07	0.5	5.23222e+07	-0.358328
UCCUGGAUGUCGAACCAUAGUAUUUACUUA	g2:g16:2mm:4:16	1.02e-11	0.00125838	2.73e-14	1.41172e+07	0.5	6.04415e+07	-0.570468
UCCUGGAUGUCGAAGCAUAGUAUUUUCUUA	g2:g16:2mm:4:5	0.000553299	0.00971286	7.05e-14	0.0359531	0.5	8.14906	0.228262
UCCUGGAUGUCGAAGCAUAGUAUUAACUUA	g2:g16:2mm:4:6	3.73e-11	0.00300984	2.53e-14	1.13968e+07	0.5	4.05872e+07	-0.0253625
UCCUGGAUGUCGAAGCAUAGUAUAUACUUA	g2:g16:2mm:4:7	1.03e-05	0.475326	1.2e-14	105.777	0.500049	23142.6	-0.0193946
UCCUGGAUGUCGAAGCAUAGUAAUUACUUA	g2:g16:2mm:4:8	0.000191262	0.021088	3.3e-17	0.242492	0.5	53.7375	-0.0754564
UCCUGGAUGUCGAAGCAUAGUUUUUACUUA	g2:g16:2mm:4:9	0.000291848	0.0119948	1.37e-16	0.0886139	0.5	19.7626	0.152728
UCCUGGAUGUCGAAGCAUAGAAUUUUGUUA	g2:g16:2mm:5:10	2.62e-11	0.00169259	4.9e-13	1.27483e+07	0.5	3.20088e+07	-0.123772
UCCUGGAUGUCGAAGCAUACUAUUUUGUUA	g2:g16:2mm:5:11	0.000195345	0.0207725	7.67e-18	0.233683	0.5	51.7988	0.0994177
UCCUGGAUGUCGAAGCAUUGUAUUUUGUUA	g2:g16:2mm:5:12	0.000394515	0.0127488	2.19e-16	0.0682798	0.5	15.3256	0.088498
UCCUGGAUGUCGAAGCAAAGUAUUUUGUUA	g2:g16:2mm:5:13	0.000332853	0.013551	1.31e-16	0.0870713	0.5	19.4685	0.101835
UCCUGGAUGUCGAAGCUUAGUAUUUUGUUA	g2:g16:2mm:5:14	7.67e-05	0.0272092	0.0001	0.806885	1	351.278	0.0991289
UCCUGGAUGUCGAAGGAUAGUAUUUUGUUA	g2:g16:2mm:5:15	0.000122942	0.0369058	5.39e-16	0.669204	0.5	147.651	0.00216489
UCCUGGAUGUCGAACCAUAGUAUUUUGUUA	g2:g16:2mm:5:16	2.94e-05	0.156378	5.77e-12	12.089	0.500045	2650.57	-0.00827219
UCCUGGAUGUCGAAGCAUAGUAUUAUGUUA	g2:g16:2mm:5:6	0.00100741	0.00666787	1.46e-18	0.0124122	0.5	2.89032	0.301442
UCCUGGAUGUCGAAGCAUAGUAUAUUGUUA	g2:g16:2mm:5:7	0.000991775	0.0059	1.27e-14	0.0111895	0.5	2.60325	0.378203
UCCUGGAUGUCGAAGCAUAGUAAUUUGUUA	g2:g16:2mm:5:8	0.000585733	0.00808968	4.71e-17	0.0281076	0.5	6.3834	0.151137
UCCUGGAUGUCGAAGCAUAGUUUUUUGUUA	g2:g16:2mm:5:9	0.000611924	0.00762934	3.85e-14	0.0252439	0.5	5.74217	0.403753
UCCUGGAUGUCGAAGCAUAGAAUUAAGUUA	g2:g16:2mm:6:10	0.00020724	0.0217076	2.1e-18	0.229645	0.5	50.9424	0.115704
UCCUGGAUGUCGAAGCAUACUAUUAAGUUA	g2:g16:2mm:6:11	1.52e-13	0.000116238	1.47e-19	1.3646e+07	0.5	4.51508e+07	-0.000213839
UCCUGGAUGUCGAAGCAUUGUAUUAAGUUA	g2:g16:2mm:6:12	9.35e-05	0.0467007	1.26e-18	1.12031	0.5	246.708	-0.118099
UCCUGGAUGUCGAAGCAAAGUAUUAAGUUA	g2:g16:2mm:6:13	0.000462103	0.0123523	4.02e-16	0.0557348	0.5	12.5623	0.16954
UCCUGGAUGUCGAAGCUUAGUAUUAAGUUA	g2:g16:2mm:6:14	0.000365185	0.0135541	2.67e-17	0.0788768	0.5	17.6719	0.00593498
UCCUGGAUGUCGAAGGAUAGUAUUAAGUUA	g2:g16:2mm:6:15	3.39e-12	0.000291438	9.57e-16	1.21645e+07	0.5	3.94989e+07	-0.0526929
UCCUGGAUGUCGAACCAUAGUAUUAAGUUA	g2:g16:2mm:6:16	0.000152694	0.0221416	3.92e-12	0.32136	0.5	71.0399	0.126711
UCCUGGAUGUCGAAGCAUAGUAUAAAGUUA	g2:g16:2mm:6:7	0.00151144	0.00396198	3.72e-18	0.00446961	0.5	1.07055	0.485537
UCCUGGAUGUCGAAGCAUAGUAAUAAGUUA	g2:g16:2mm:6:8	6.82e-05	0.0346918	0.0001	1.15844	1	504.046	0.0254033
UCCUGGAUGUCGAAGCAUAGUUUUAAGUUA	g2:g16:2mm:6:9	0.000753	0.00697471	1.61e-17	0.0182454	0.5	4.1856	0.303952
UCCUGGAUGUCGAAGCAUAGAAUAUAGUUA	g2:g16:2mm:7:10	1.01e-10	0.00646045	0.0001	0	0.5	3.17353e+07	-0.00592288
UCCUGGAUGUCGAAGCAUACUAUAUAGUUA	g2:g16:2mm:7:11	0.000262342	0.0175888	3.48e-16	0.145399	0.5	32.3666	0.108482
UCCUGGAUGUCGAAGCAUUGUAUAUAGUUA	g2:g16:2mm:7:12	5.26e-05	0.0777744	5.47e-15	3.34369	0.5	734.314	0.00349265
UCCUGGAUGUCGAAGCAAAGUAUAUAGUUA	g2:g16:2mm:7:13	0.000158643	0.0457937	6.93e-15	0.638964	0.5	141.303	0.0333796
UCCUGGAUGUCGAAGCUUAGUAUAUAGUUA	g2:g16:2mm:7:14	0.000138829	0.0279058	8.26e-14	0.446694	0.5	98.6583	0.0896621
UCCUGGAUGUCGAAGGAUAGUAUAUAGUUA	g2:g16:2mm:7:15	1.1e-05	0.363199	1.37e-21	75.6506	0.5	16551.6	-0.0704654
UCCUGGAUGUCGAACCAUAGUAUAUAGUUA	g2:g16:2mm:7:16	1.5e-05	0.17289	0.0001	26.5402	1	11500.4	-0.147904
UCCUGGAUGUCGAAGCAUAGUAAAUAGUUA	g2:g16:2mm:7:8	0.00131813	0.00474329	3.19e-15	0.00636114	0.5	1.50758	0.468504
UCCUGGAUGUCGAAGCAUAGUUUAUAGUUA	g2:g16:2mm:7:9	0.000776879	0.00744501	1.84e-14	0.0187897	0.5	4.31659	0.392579
UCCUGGAUGUCGAAGCAUAGAAAUUAGUUA	g2:g16:2mm:8:10	0.000194336	0.0222196	1.39e-13	0.25131	0.5	55.7026	0.123516
UCCUGGAUGUCGAAGCAUACUAAUUAGUUA	g2:g16:2mm:8:11	0.000254401	0.0190383	4.65e-16	0.162548	0.5	36.166	0.0564289
UCCUGGAUGUCGAAGCAUUGUAAUUAGUUA	g2:g16:2mm:8:12	2.25e-13	0.00010015	9.61e-18	1.17566e+07	0.5	2.14533e+08	-0.00738888
UCCUGGAUGUCGAAGCAAAGUAAUUAGUUA	g2:g16:2mm:8:13	0.00026185	0.016063	7.16e-16	0.133048	0.5	29.6163	0.108949
UCCUGGAUGUCGAAGCUUAGUAAUUAGUUA	g2:g16:2mm:8:14	0.000427841	0.011338	8.01e-18	0.0556279	0.5	12.5117	-0.2777
UCCUGGAUGUCGAAGGAUAGUAAUUAGUUA	g2:g16:2mm:8:15	2.3e-05	0.137236	0.0001	13.6899	1	5937.14	-0.0234122
UCCUGGAUGUCGAACCAUAGUAAUUAGUUA	g2:g16:2mm:8:16	1.49e-05	0.13278	0.0001	20.5054	1	8885.2	-0.0264446
UCCUGGAUGUCGAAGCAUAGUUAUUAGUUA	g2:g16:2mm:8:9	0.00216886	0.00241051	8.91e-17	0.0016848	0.5	0.417308	0.7255
UCCUGGAUGUCGAAGCAUAGAUUUUAGUUA	g2:g16:2mm:9:10	0.000562854	0.00948558	5.53e-17	0.0344512	0.5	7.81319	-0.0373698
UCCUGGAUGUCGAAGCAUACUUUUUAGUUA	g2:g16:2mm:9:11	0.000135062	0.0326245	3.65e-17	0.537196	0.5	118.618	-0.0277792
UCCUGGAUGUCGAAGCAUUGUUUUUAGUUA	g2:g16:2mm:9:12	0.000312799	0.0160448	4.07e-17	0.110139	0.5	24.5954	-0.207626
UCCUGGAUGUCGAAGCAAAGUUUUUAGUUA	g2:g16:2mm:9:13	0.000567335	0.00786642	4.15e-17	0.02832	0.5	6.42444	0.174411
UCCUGGAUGUCGAAGCUUAGUUUUUAGUUA	g2:g16:2mm:9:14	0.000366747	0.0127224	9.31e-16	0.0736989	0.5	16.5134	0.00661898
UCCUGGAUGUCGAAGGAUAGUUUUUAGUUA	g2:g16:2mm:9:15	0.000216016	0.0197737	3.97e-15	0.20034	0.5	44.4663	0.123605
UCCUGGAUGUCGAACCAUAGUUUUUAGUUA	g2:g16:2mm:9:16	0.00024887	0.0157634	7.74e-11	0.137729	0.5	30.6331	0.217599
UCCUGGAUGUCGAAGCAUUCAAUUUAGUUA	g2:g16:3mm:10	0.000296029	0.0137442	4.11e-15	0.100021	0.5	22.3125	0.175486
UCCUGGAUGUCGAAGCAAUCUAUUUAGUUA	g2:g16:3mm:11	0.000188913	0.0198374	7.6e-17	0.231055	0.5	51.1955	0.068342
UCCUGGAUGUCGAAGCUAUGUAUUUAGUUA	g2:g16:3mm:12	5.56e-05	0.0527966	0.0001	2.16979	1	943.296	-0.0196327
UCCUGGAUGUCGAAGGUAAGUAUUUAGUUA	g2:g16:3mm:13	0.000151359	0.0345459	4.58e-12	0.505949	0.5	111.836	-0.134565
UCCUGGAUGUCGAACGUUAGUAUUUAGUUA	g2:g16:3mm:14	0.000188877	0.0193861	4.84e-17	0.225843	0.5	50.0405	-0.324269
UCCUGGAUGUCGAAGCAUAGUAUUUACAAA	g2:g16:3mm:2	0.000180654	0.0261968	3.4e-10	0.319596	0.5	70.7764	0.070545
UCCUGGAUGUCGAAGCAUAGUAUUUUCAUA	g2:g16:3mm:3	0.000207671	0.0195214	1.27e-17	0.206071	0.5	45.7141	-0.119111
UCCUGGAUGUCGAAGCAUAGUAUUAUCUUA	g2:g16:3mm:4	9.83e-05	0.0213945	0.0001	0.492646	1	214.774	0.158249
UCCUGGAUGUCGAAGCAUAGUAUAAUGUUA	g2:g16:3mm:5	0.000904072	0.00643032	2.52e-17	0.0136063	0.5	3.14936	0.0190542
UCCUGGAUGUCGAAGCAUAGUAAAAAGUUA	g2:g16:3mm:6	0.000160713	0.0244065	1.6e-16	0.336022	0.5	74.3192	0.0642112
UCCUGGAUGUCGAAGCAUAGUUAAUAGUUA	g2:g16:3mm:7	0.000624001	0.0103081	1.12e-13	0.0333685	0.5	7.5958	0.322174
UCCUGGAUGUCGAAGCAUAGAUAUUAGUUA	g2:g16:3mm:8	4.59e-05	0.0671248	0.0001	3.3428	1	1452.29	-0.0115144
UCCUGGAUGUCGAAGCAUACAUUUUAGUUA	g2:g16:3mm:9	7.28e-05	0.0365249	3.64e-30	1.129	0.999681	496.408	0.0581323
UCCUGGAUGUCGAAGCAUAGUAUUUAGUUA	g2:g16:cont:t1A	0.00486592	0.00156458	2.51e-18	0.00033903	0.5	0.0919357	0.859359
UCCUGGAUGUCGAAGCAUAGUAUUUAGUUC	g2:g16:cont:t1C	0.00232505	0.00271661	8.39e-16	0.00172474	0.5	0.430365	0.756497
UCCUGGAUGUCGAAGCAUAGUAUUUAGUUG	g2:g16:cont:t1G	0.0054335	0.00191046	5.49e-18	0.000352395	0.5	0.0964832	0.815735
UCCUGGAUGUCGAAGCAUAGUAUUUAGUUU	g2:g16:cont:t1U	0.00447202	0.00179002	1.81e-18	0.000439264	0.5	0.118122	0.838535
UCCUGGAUGUCGAAGCAUAGAUUUAGUUA	g2:g16:gb:10	0.00121103	0.00461889	2.37e-17	0.00687983	0.5	1.62077	0.508702
UCCUGGAUGUCGAAGCAUAUAUUUAGUUA	g2:g16:gb:11	8.17e-05	0.0281853	1.29e-33	0.775122	0.99929	340.88	0.0470742
UCCUGGAUGUCGAAGCAUGUAUUUAGUUA	g2:g16:gb:12	5.56e-05	0.0554996	0.0001	2.28063	1	991.483	0.0181793
UCCUGGAUGUCGAAGCAAGUAUUUAGUUA	g2:g16:gb:13	0.000657241	0.0063387	9.06e-17	0.0193552	0.5	4.41477	0.388798
UCCUGGAUGUCGAAGCUAGUAUUUAGUUA	g2:g16:gb:14	0.000460361	0.0101137	1.21e-15	0.0458224	0.5	10.327	0.310458
UCCUGGAUGUCGAAGAUAGUAUUUAGUUA	g2:g16:gb:15	0.000435528	0.00963197	1.75e-14	0.0463534	0.5	10.4307	0.0170799
UCCUGGAUGUCGAAGCAUAGUAUUUAGUA	g2:g16:gb:2	0.00235691	0.00306061	1.34e-17	0.00190666	0.5	0.47646	0.506733
UCCUGGAUGUCGAAGCAUAGUAUUUAGUA	g2:g16:gb:3	0.00235691	0.00306061	1.34e-17	0.00190666	0.5	0.47646	0.506733
UCCUGGAUGUCGAAGCAUAGUAUUUAUUA	g2:g16:gb:4	0.000120841	0.0525738	2.17e-13	0.97029	0.5	214.053	0.0240486
UCCUGGAUGUCGAAGCAUAGUAUUUGUUA	g2:g16:gb:5	3.32e-05	0.073459	0.0001	5.07025	1	2200.75	0.00433639
UCCUGGAUGUCGAAGCAUAGUAUUAGUUA	g2:g16:gb:6	4.45e-10	0.02959	0.0001	0	0.5	3.32749e+07	-4.55e-05
UCCUGGAUGUCGAAGCAUAGUAUUAGUUA	g2:g16:gb:7	4.45e-10	0.02959	0.0001	0	0.5	3.32749e+07	-4.55e-05
UCCUGGAUGUCGAAGCAUAGUAUUAGUUA	g2:g16:gb:8	4.45e-10	0.02959	0.0001	0	0.5	3.32749e+07	-4.55e-05
UCCUGGAUGUCGAAGCAUAGUUUUAGUUA	g2:g16:gb:9	0.000403414	0.00878995	9.59e-15	0.0459579	0.5	10.3211	0.0848617
UCCUGGAUGUCGAAGCAUAGUAAUUUAGUUA	g2:g16:tb:10:A	0.00589682	0.0017695	8.68e-20	0.000290084	0.5	0.0798995	0.845434
UCCUGGAUGUCGAAGCAUAGUCAUUUAGUUA	g2:g16:tb:10:C	0.00109059	0.0047615	6.95e-17	0.00805812	0.5	1.88542	0.455804
UCCUGGAUGUCGAAGCAUAGUGAUUUAGUUA	g2:g16:tb:10:G	0.00124065	0.00498035	1.17e-13	0.00720063	0.5	1.69917	0.505467
UCCUGGAUGUCGAAGCAUAGUUAUUUAGUUA	g2:g16:tb:10:U	0.00199455	0.00318991	7.01e-17	0.00249902	0.5	0.613737	0.666057
UCCUGGAUGUCGAAGCAUAGAUAUUUAGUUA	g2:g16:tb:11:A	0.000441595	0.0109894	4.04e-15	0.0520975	0.5	11.7276	0.209273
UCCUGGAUGUCGAAGCAUAGCUAUUUAGUUA	g2:g16:tb:11:C	0.000271325	0.016013	6.36e-16	0.127764	0.5	28.457	0.0152379
UCCUGGAUGUCGAAGCAUAGGUAUUUAGUUA	g2:g16:tb:11:G	0.000553834	0.0106612	4.62e-13	0.0394214	0.5	8.93545	0.269716
UCCUGGAUGUCGAAGCAUAGUUAUUUAGUUA	g2:g16:tb:11:U	0.00199455	0.00318991	7.01e-17	0.00249902	0.5	0.613737	0.666057
UCCUGGAUGUCGAAGCAUAAGUAUUUAGUUA	g2:g16:tb:12:A	0.000403727	0.0109181	1.93e-15	0.0570372	0.5	12.8095	0.150623
UCCUGGAUGUCGAAGCAUACGUAUUUAGUUA	g2:g16:tb:12:C	0.000238625	0.0201684	8.08e-15	0.184154	0.5	40.9324	0.123283
UCCUGGAUGUCGAAGCAUAGGUAUUUAGUUA	g2:g16:tb:12:G	0.000553834	0.0106612	4.62e-13	0.0394214	0.5	8.93545	0.269716
UCCUGGAUGUCGAAGCAUAUGUAUUUAGUUA	g2:g16:tb:12:U	0.000270622	0.0185427	7.15e-16	0.148352	0.5	33.0412	-0.000425205
UCCUGGAUGUCGAAGCAUAAGUAUUUAGUUA	g2:g16:tb:13:A	0.000403727	0.0109181	1.93e-15	0.0570372	0.5	12.8095	0.150623
UCCUGGAUGUCGAAGCAUCAGUAUUUAGUUA	g2:g16:tb:13:C	0.000452901	0.0125832	2.87e-16	0.0580346	0.5	13.0732	0.078187
UCCUGGAUGUCGAAGCAUGAGUAUUUAGUUA	g2:g16:tb:13:G	0.000317092	0.013229	6.51e-13	0.0895046	0.5	19.9929	-0.0783873
UCCUGGAUGUCGAAGCAUUAGUAUUUAGUUA	g2:g16:tb:13:U	0.000237848	0.0104155	0.0001	0.0965046	1	42.442	0.13515
UCCUGGAUGUCGAAGCAAUAGUAUUUAGUUA	g2:g16:tb:14:A	0.000392852	0.0106109	5.91e-12	0.0570885	0.5	12.8124	0.25589
UCCUGGAUGUCGAAGCACUAGUAUUUAGUUA	g2:g16:tb:14:C	0.000392834	0.0130719	2.05e-15	0.0703328	0.5	15.7848	0.185939
UCCUGGAUGUCGAAGCAGUAGUAUUUAGUUA	g2:g16:tb:14:G	5.75e-05	0.0472402	0.0001	1.87411	0.99999	814.853	0.0375936
UCCUGGAUGUCGAAGCAUUAGUAUUUAGUUA	g2:g16:tb:14:U	0.000237848	0.0104155	0.0001	0.0965046	1	42.442	0.13515
UCCUGGAUGUCGAAGCAAUAGUAUUUAGUUA	g2:g16:tb:15:A	0.000392852	0.0106109	5.91e-12	0.0570885	0.5	12.8124	0.25589
UCCUGGAUGUCGAAGCCAUAGUAUUUAGUUA	g2:g16:tb:15:C	0.000591401	0.00872164	4.61e-13	0.0299797	0.5	6.81091	0.386784
UCCUGGAUGUCGAAGCGAUAGUAUUUAGUUA	g2:g16:tb:15:G	0.000548151	0.0105001	1.49e-16	0.0392717	0.5	8.89844	0.245956
UCCUGGAUGUCGAAGCUAUAGUAUUUAGUUA	g2:g16:tb:15:U	0.000390563	0.0119699	6.61e-15	0.0648071	0.5	14.5426	0.239525
UCCUGGAUGUCGAAGACAUAGUAUUUAGUUA	g2:g16:tb:16:A	0.000548389	0.00653995	0.0001	0.0247533	0.643042	7.13359	0.486753
UCCUGGAUGUCGAAGCCAUAGUAUUUAGUUA	g2:g16:tb:16:C	0.000591401	0.00872164	4.61e-13	0.0299797	0.5	6.81091	0.386784
UCCUGGAUGUCGAAGGCAUAGUAUUUAGUUA	g2:g16:tb:16:G	0.0044287	0.00236962	3.35e-19	0.000589923	0.5	0.158475	0.719038
UCCUGGAUGUCGAAGUCAUAGUAUUUAGUUA	g2:g16:tb:16:U	0.00105463	0.00473719	5.64e-14	0.00834751	0.5	1.94911	0.558623
UCCUGGAUGUCGAAGCAUAGUAUUUAGUAUA	g2:g16:tb:3:A	0.00231725	0.00298607	2.62e-17	0.0019047	0.5	0.475097	0.628089
UCCUGGAUGUCGAAGCAUAGUAUUUAGUCUA	g2:g16:tb:3:C	0.000700409	0.00813982	3.62e-14	0.0231276	0.5	5.28894	0.328201
UCCUGGAUGUCGAAGCAUAGUAUUUAGUGUA	g2:g16:tb:3:G	0.00218006	0.00333843	3.97e-17	0.0023169	0.5	0.574182	0.607404
UCCUGGAUGUCGAAGCAUAGUAUUUAGUUUA	g2:g16:tb:3:U	0.00589098	0.00225843	2.27e-18	0.000370762	0.5	0.102114	0.743613
UCCUGGAUGUCGAAGCAUAGUAUUUAGAUUA	g2:g16:tb:4:A	0.000176846	0.0176937	0.0001	0.223116	1	97.7532	0.203689
UCCUGGAUGUCGAAGCAUAGUAUUUAGCUUA	g2:g16:tb:4:C	0.00109384	0.00449409	3.85e-17	0.00757827	0.5	1.77348	0.585685
UCCUGGAUGUCGAAGCAUAGUAUUUAGGUUA	g2:g16:tb:4:G	0.00258883	0.00249412	2.03e-18	0.00136161	0.5	0.34382	0.776659
UCCUGGAUGUCGAAGCAUAGUAUUUAGUUUA	g2:g16:tb:4:U	0.00589098	0.00225843	2.27e-18	0.000370762	0.5	0.102114	0.743613
UCCUGGAUGUCGAAGCAUAGUAUUUAAGUUA	g2:g16:tb:5:A	0.00424702	0.0022514	1.94e-18	0.000596334	0.5	0.159483	0.766261
UCCUGGAUGUCGAAGCAUAGUAUUUACGUUA	g2:g16:tb:5:C	0.00144665	0.00409099	1.95e-13	0.00488016	0.5	1.16479	0.622787
UCCUGGAUGUCGAAGCAUAGUAUUUAGGUUA	g2:g16:tb:5:G	0.00258883	0.00249412	2.03e-18	0.00136161	0.5	0.34382	0.776659
UCCUGGAUGUCGAAGCAUAGUAUUUAUGUUA	g2:g16:tb:5:U	0.00179404	0.00368048	2.28e-20	0.00332205	0.5	0.807631	0.48283
UCCUGGAUGUCGAAGCAUAGUAUUUAAGUUA	g2:g16:tb:6:A	0.00424702	0.0022514	1.94e-18	0.000596334	0.5	0.159483	0.766261
UCCUGGAUGUCGAAGCAUAGUAUUUCAGUUA	g2:g16:tb:6:C	0.000923631	0.00551514	6.31e-18	0.0113797	0.5	2.637	0.281259
UCCUGGAUGUCGAAGCAUAGUAUUUGAGUUA	g2:g16:tb:6:G	0.00203275	0.00307951	2.23e-19	0.00235138	0.5	0.578571	0.61883
UCCUGGAUGUCGAAGCAUAGUAUUUUAGUUA	g2:g16:tb:6:U	0.00324485	0.0027722	6.09e-05	0.00110969	0.5	0.284648	0.706159
UCCUGGAUGUCGAAGCAUAGUAUUAUAGUUA	g2:g16:tb:7:A	0.00203527	0.0038015	2.94e-17	0.0028978	0.5	0.713107	0.423424
UCCUGGAUGUCGAAGCAUAGUAUUCUAGUUA	g2:g16:tb:7:C	0.00157641	0.00328137	2.47e-18	0.00350692	0.5	0.842901	0.623608
UCCUGGAUGUCGAAGCAUAGUAUUGUAGUUA	g2:g16:tb:7:G	0.000900034	0.0077265	1.35e-17	0.0164351	0.5	3.80323	0.0685591
UCCUGGAUGUCGAAGCAUAGUAUUUUAGUUA	g2:g16:tb:7:U	0.00324485	0.0027722	6.09e-05	0.00110969	0.5	0.284648	0.706159
UCCUGGAUGUCGAAGCAUAGUAUAUUAGUUA	g2:g16:tb:8:A	0.00411018	0.00259166	3.01e-19	0.000720584	0.5	0.192021	0.661568
UCCUGGAUGUCGAAGCAUAGUAUCUUAGUUA	g2:g16:tb:8:C	0.00454527	0.00254097	9.51e-17	0.000608758	0.5	0.163975	0.588301
UCCUGGAUGUCGAAGCAUAGUAUGUUAGUUA	g2:g16:tb:8:G	0.00487296	0.00206198	8.99e-16	0.000445863	0.5	0.120923	0.813146
UCCUGGAUGUCGAAGCAUAGUAUUUUAGUUA	g2:g16:tb:8:U	0.00324485	0.0027722	6.09e-05	0.00110969	0.5	0.284648	0.706159
UCCUGGAUGUCGAAGCAUAGUAAUUUAGUUA	g2:g16:tb:9:A	0.00589682	0.0017695	8.68e-20	0.000290084	0.5	0.0798995	0.845434
UCCUGGAUGUCGAAGCAUAGUACUUUAGUUA	g2:g16:tb:9:C	0.00316609	0.00195779	6.57e-18	0.00079983	0.5	0.206759	0.846109
UCCUGGAUGUCGAAGCAUAGUAGUUUAGUUA	g2:g16:tb:9:G	0.00275706	0.00222587	3.72e-17	0.00111086	0.5	0.282532	0.757554
UCCUGGAUGUCGAAGCAUAGUAUUUUAGUUA	g2:g16:tb:9:U	0.00324485	0.0027722	6.09e-05	0.00110969	0.5	0.284648	0.706159
UCCUGGAUGUCGAUGCAUAGAAUUUAGUUA	g2:g17:1mm:10:AA	0.00171746	0.00329765	4.78e-17	0.00315256	0.5	0.763391	0.581325
UCCUGGAUGUCGAUGCAUAGCAUUUAGUUA	g2:g17:1mm:10:AC	0.00178596	0.00293645	4.17e-17	0.00266635	0.5	0.647954	0.738455
UCCUGGAUGUCGAUGCAUAGGAUUUAGUUA	g2:g17:1mm:10:AG	0.0015662	0.00442308	2.11e-14	0.00476688	0.5	1.14511	0.608062
UCCUGGAUGUCGAUGCAUAAUAUUUAGUUA	g2:g17:1mm:11:CA	0.00214814	0.00252177	2.57e-17	0.00178592	0.5	0.441915	0.661693
UCCUGGAUGUCGAUGCAUACUAUUUAGUUA	g2:g17:1mm:11:CC	0.00209413	0.00291578	3.21e-17	0.00213811	0.5	0.527678	0.708266
UCCUGGAUGUCGAUGCAUAUUAUUUAGUUA	g2:g17:1mm:11:CU	0.00388585	0.00194696	2.23e-14	0.000588265	0.5	0.155772	0.844322
UCCUGGAUGUCGAUGCAUCGUAUUUAGUUA	g2:g17:1mm:12:UC	0.00865114	0.00251119	0.0001	0.000251507	0.508421	0.0693402	0.855116
UCCUGGAUGUCGAUGCAUGGUAUUUAGUUA	g2:g17:1mm:12:UG	0.00372118	0.00277055	1.34e-15	0.000892512	0.5	0.235159	0.731803
UCCUGGAUGUCGAUGCAUUGUAUUUAGUUA	g2:g17:1mm:12:UU	0.00226464	0.00248961	6.86e-17	0.00163944	0.5	0.407925	0.745368
UCCUGGAUGUCGAUGCAAAGUAUUUAGUUA	g2:g17:1mm:13:AA	0.0035985	0.0027512	1.2e-14	0.00093129	0.5	0.244417	0.550862
UCCUGGAUGUCGAUGCACAGUAUUUAGUUA	g2:g17:1mm:13:AC	0.00443259	0.00240852	1.87e-16	0.000598832	0.5	0.160883	0.771647
UCCUGGAUGUCGAUGCAGAGUAUUUAGUUA	g2:g17:1mm:13:AG	0.00152789	0.00320376	8.33e-14	0.00356445	0.5	0.854506	0.700171
UCCUGGAUGUCGAUGCCUAGUAUUUAGUUA	g2:g17:1mm:14:UC	0.00350956	0.00232824	3.95e-15	0.000817755	0.5	0.213988	0.802719
UCCUGGAUGUCGAUGCGUAGUAUUUAGUUA	g2:g17:1mm:14:UG	0.00500991	0.00234911	4e-18	0.000487717	0.5	0.132613	0.749208
UCCUGGAUGUCGAUGCUUAGUAUUUAGUUA	g2:g17:1mm:14:UU	0.0060244	0.00186796	0.0001	0.000307797	0.5	0.0827693	0.869667
UCCUGGAUGUCGAUGAAUAGUAUUUAGUUA	g2:g17:1mm:15:GA	0.000616583	0.00650128	1.68e-13	0.0213294	0.5	4.85312	0.427643
UCCUGGAUGUCGAUGGAUAGUAUUUAGUUA	g2:g17:1mm:15:GG	0.00382618	0.00264648	2.38e-19	0.000818152	0.5	0.216262	0.688934
UCCUGGAUGUCGAUGUAUAGUAUUUAGUUA	g2:g17:1mm:15:GU	0.00690332	0.00199067	0.0001	0.000271105	0.557324	0.0816976	0.865637
UCCUGGAUGUCGAUACAUAGUAUUUAGUUA	g2:g17:1mm:16:CA	0.00226295	0.00300006	1.11e-15	0.00197762	0.5	0.492033	0.706902
UCCUGGAUGUCGAUCCAUAGUAUUUAGUUA	g2:g17:1mm:16:CC	0.000619738	0.00823493	2.26e-13	0.0268631	0.5	6.11337	0.362537
UCCUGGAUGUCGAUUCAUAGUAUUUAGUUA	g2:g17:1mm:16:CU	0.00117812	0.00577089	6.18e-14	0.00889122	0.5	2.09073	0.497111
UCCUGGAUGUCGAAGCAUAGUAUUUAGUUA	g2:g17:1mm:17:AA	0.00486592	0.00156458	2.51e-18	0.00033903	0.5	0.0919357	0.859359
UCCUGGAUGUCGACGCAUAGUAUUUAGUUA	g2:g17:1mm:17:AC	0.00381325	0.00210557	9.96e-19	0.000654203	0.5	0.172858	0.793188
UCCUGGAUGUCGAGGCAUAGUAUUUAGUUA	g2:g17:1mm:17:AG	0.00723249	0.00259158	1.66e-18	0.000318709	0.5	0.088687	0.705292
UCCUGGAUGUCGAUGCAUAGUAUUUAGUAA	g2:g17:1mm:2:AA	0.00268477	0.0023806	1.25e-17	0.00123407	0.5	0.312912	0.752231
UCCUGGAUGUCGAUGCAUAGUAUUUAGUCA	g2:g17:1mm:2:AC	0.00346885	0.00270588	1.08e-17	0.000966873	0.5	0.252661	0.632123
UCCUGGAUGUCGAUGCAUAGUAUUUAGUGA	g2:g17:1mm:2:AG	0.00221364	0.0038085	1.39e-17	0.00258812	0.5	0.642424	0.472271
UCCUGGAUGUCGAUGCAUAGUAUUUAGAUA	g2:g17:1mm:3:AA	0.00123565	0.00491513	2.02e-16	0.00714182	0.5	1.68482	0.401497
UCCUGGAUGUCGAUGCAUAGUAUUUAGCUA	g2:g17:1mm:3:AC	0.000396726	0.0144263	2.57e-16	0.0768	0.5	17.2404	0.209042
UCCUGGAUGUCGAUGCAUAGUAUUUAGGUA	g2:g17:1mm:3:AG	0.00124844	0.00458778	2.04e-17	0.00658193	0.5	1.55385	0.553746
UCCUGGAUGUCGAUGCAUAGUAUUUAAUUA	g2:g17:1mm:4:CA	0.00106697	0.00668729	1.45e-14	0.0116201	0.5	2.71516	0.453362
UCCUGGAUGUCGAUGCAUAGUAUUUACUUA	g2:g17:1mm:4:CC	0.00113776	0.00467197	1.9e-18	0.00751087	0.5	1.76211	0.405183
UCCUGGAUGUCGAUGCAUAGUAUUUAUUUA	g2:g17:1mm:4:CU	0.00094531	0.00624548	2.14e-17	0.0125386	0.5	2.90923	0.329318
UCCUGGAUGUCGAUGCAUAGUAUUUCGUUA	g2:g17:1mm:5:UC	0.00121343	0.00624281	2.76e-15	0.00927606	0.5	2.18558	0.235212
UCCUGGAUGUCGAUGCAUAGUAUUUGGUUA	g2:g17:1mm:5:UG	0.00613816	0.00288891	7.9e-18	0.000447239	0.5	0.1235	0.695859
UCCUGGAUGUCGAUGCAUAGUAUUUUGUUA	g2:g17:1mm:5:UU	0.0019084	0.00354399	7.12e-19	0.00294629	0.5	0.720467	0.530884
UCCUGGAUGUCGAUGCAUAGUAUUAAGUUA	g2:g17:1mm:6:AA	0.00349914	0.00245903	5.25e-17	0.000867483	0.5	0.226922	0.670686
UCCUGGAUGUCGAUGCAUAGUAUUCAGUUA	g2:g17:1mm:6:AC	0.00129921	0.00481463	1.49e-17	0.00657417	0.5	1.55643	0.544147
UCCUGGAUGUCGAUGCAUAGUAUUGAGUUA	g2:g17:1mm:6:AG	0.00305921	0.00316969	9.57e-19	0.00136137	0.5	0.350491	0.562821
UCCUGGAUGUCGAUGCAUAGUAUAUAGUUA	g2:g17:1mm:7:AA	0.00597929	0.00239387	1.26e-17	0.00038472	0.5	0.106062	0.777866
UCCUGGAUGUCGAUGCAUAGUAUCUAGUUA	g2:g17:1mm:7:AC	0.00396283	0.00226138	7.63e-19	0.000663698	0.5	0.17614	0.73672
UCCUGGAUGUCGAUGCAUAGUAUGUAGUUA	g2:g17:1mm:7:AG	0.00149058	0.00521238	7.5e-15	0.00598556	0.5	1.43203	0.513332
UCCUGGAUGUCGAUGCAUAGUAAUUAGUUA	g2:g17:1mm:8:AA	0.00499082	0.00206243	2.96e-16	0.000430598	0.5	0.117042	0.819451
UCCUGGAUGUCGAUGCAUAGUACUUAGUUA	g2:g17:1mm:8:AC	0.00579551	0.00184508	6.66e-18	0.000310086	0.5	0.0853082	0.849721
UCCUGGAUGUCGAUGCAUAGUAGUUAGUUA	g2:g17:1mm:8:AG	0.00414979	0.00210125	3.64e-19	0.000575986	0.5	0.153651	0.79342
UCCUGGAUGUCGAUGCAUAGUCUUUAGUUA	g2:g17:1mm:9:UC	0.0062711	0.00202778	0.0001	0.000315753	0.504844	0.0858926	0.863166
UCCUGGAUGUCGAUGCAUAGUGUUUAGUUA	g2:g17:1mm:9:UG	0.00490302	0.00257193	1.07e-18	0.000551132	0.5	0.149559	0.651063
UCCUGGAUGUCGAUGCAUAGUUUUUAGUUA	g2:g17:1mm:9:UU	0.00519575	0.00202108	0.0001	0.000411434	0.514163	0.112748	0.847158
UCCUGGAUGUCGAUGCAUACAAUUUAGUUA	g2:g17:2mm:10:11	0.00121984	0.00497694	5.15e-24	0.00734736	0.5	1.73177	0.469317
UCCUGGAUGUCGAUGCAUUGAAUUUAGUUA	g2:g17:2mm:10:12	0.000141458	0.02689	4.88e-15	0.422215	0.5	93.2675	-0.0191145
UCCUGGAUGUCGAUGCAAAGAAUUUAGUUA	g2:g17:2mm:10:13	0.000292187	0.0131331	1.12e-16	0.0969042	0.5	21.6119	0.197029
UCCUGGAUGUCGAUGCUUAGAAUUUAGUUA	g2:g17:2mm:10:14	5.36e-05	0.0782359	4.47e-18	3.29959	0.5	724.679	-0.0272394
UCCUGGAUGUCGAUGGAUAGAAUUUAGUUA	g2:g17:2mm:10:15	2.27e-11	0.001361	2.09e-14	9.21125e+06	0.5	3.02612e+07	-0.00260621
UCCUGGAUGUCGAUCCAUAGAAUUUAGUUA	g2:g17:2mm:10:16	5.31e-05	0.046678	7.21e-36	1.98773	1	873.09	0.0328245
UCCUGGAUGUCGAAGCAUAGAAUUUAGUUA	g2:g17:2mm:10:17	0.00081176	0.00499062	2.79e-16	0.0119728	0.5	2.75623	0.601409
UCCUGGAUGUCGAUGCAUUCUAUUUAGUUA	g2:g17:2mm:11:12	0.000455663	0.0131981	2.63e-18	0.060469	0.5	13.6239	0.174064
UCCUGGAUGUCGAUGCAAACUAUUUAGUUA	g2:g17:2mm:11:13	0.000221067	0.0237842	3.77e-15	0.235233	0.5	52.2277	-0.151218
UCCUGGAUGUCGAUGCUUACUAUUUAGUUA	g2:g17:2mm:11:14	0.000437387	0.0117581	1.21e-17	0.0563244	0.5	12.6758	0.182969
UCCUGGAUGUCGAUGGAUACUAUUUAGUUA	g2:g17:2mm:11:15	0.000338078	0.0142479	1.24e-16	0.0900418	0.5	20.1393	-0.381318
UCCUGGAUGUCGAUCCAUACUAUUUAGUUA	g2:g17:2mm:11:16	0.000188261	0.0314906	2.64e-14	0.368102	0.5	81.5578	0.00804836
UCCUGGAUGUCGAAGCAUACUAUUUAGUUA	g2:g17:2mm:11:17	0.000913242	0.00555845	7.33e-17	0.0116228	0.5	2.69169	0.498569
UCCUGGAUGUCGAUGCAAUGUAUUUAGUUA	g2:g17:2mm:12:13	0.000510761	0.00881578	2.57e-15	0.0356461	0.5	8.05849	0.347399
UCCUGGAUGUCGAUGCUUUGUAUUUAGUUA	g2:g17:2mm:12:14	0.000367811	0.0131536	1.7e-15	0.0759603	0.5	17.0213	0.058583
UCCUGGAUGUCGAUGGAUUGUAUUUAGUUA	g2:g17:2mm:12:15	9.71e-05	0.0545525	3.44e-16	1.25824	0.5	277.15	0.0118395
UCCUGGAUGUCGAUCCAUUGUAUUUAGUUA	g2:g17:2mm:12:16	5.89e-05	0.0428101	0.0001	1.65991	1	721.792	0.0318576
UCCUGGAUGUCGAAGCAUUGUAUUUAGUUA	g2:g17:2mm:12:17	0.000713676	0.00569998	3.74e-16	0.0158532	0.5	3.62828	0.520652
UCCUGGAUGUCGAUGCUAAGUAUUUAGUUA	g2:g17:2mm:13:14	0.000421413	0.011443	4.12e-14	0.0570719	0.5	12.8314	0.271389
UCCUGGAUGUCGAUGGAAAGUAUUUAGUUA	g2:g17:2mm:13:15	0.000390342	0.00985156	4.25e-15	0.0533704	0.5	11.9761	0.253206
UCCUGGAUGUCGAUCCAAAGUAUUUAGUUA	g2:g17:2mm:13:16	0.000157611	0.0170679	0.0001	0.242396	1	106.072	0.0848348
UCCUGGAUGUCGAAGCAAAGUAUUUAGUUA	g2:g17:2mm:13:17	0.00124177	0.00395748	5.32e-15	0.0057154	0.5	1.34878	0.430134
UCCUGGAUGUCGAUGGUUAGUAUUUAGUUA	g2:g17:2mm:14:15	0.000288261	0.0185941	9.29e-14	0.139175	0.5	31.0317	0.0866485
UCCUGGAUGUCGAUCCUUAGUAUUUAGUUA	g2:g17:2mm:14:16	8.17e-05	0.0188628	0.0001	0.524187	1	228.28	0.195661
UCCUGGAUGUCGAAGCUUAGUAUUUAGUUA	g2:g17:2mm:14:17	0.00150019	0.00411928	1.08e-14	0.00469166	0.5	1.12305	0.56397
UCCUGGAUGUCGAUCGAUAGUAUUUAGUUA	g2:g17:2mm:15:16	0.000159452	0.01529	0.0001	0.214563	1	93.9034	0.198721
UCCUGGAUGUCGAAGGAUAGUAUUUAGUUA	g2:g17:2mm:15:17	0.000140212	0.0145396	0.0001	0.232899	1	101.805	0.238919
UCCUGGAUGUCGAACCAUAGUAUUUAGUUA	g2:g17:2mm:16:17	0.000320853	0.00559575	3.46e-12	0.0373883	0.868513	14.5102	0.651004
UCCUGGAUGUCGAUGCAUAGAAUUUAGUAA	g2:g17:2mm:2:10	0.000506067	0.00884219	7.23e-17	0.0361177	0.5	8.16275	-0.188944
UCCUGGAUGUCGAUGCAUACUAUUUAGUAA	g2:g17:2mm:2:11	4.24e-05	0.0989913	1.74e-15	5.28479	0.5	1159.77	0.00408457
UCCUGGAUGUCGAUGCAUUGUAUUUAGUAA	g2:g17:2mm:2:12	0.000490849	0.0118556	5.26e-17	0.0500773	0.5	11.3071	0.185874
UCCUGGAUGUCGAUGCAAAGUAUUUAGUAA	g2:g17:2mm:2:13	0.000842664	0.00711236	7.68e-18	0.016339	0.5	3.76826	-0.292681
UCCUGGAUGUCGAUGCUUAGUAUUUAGUAA	g2:g17:2mm:2:14	0.00101509	0.00509515	3.92e-17	0.00939897	0.5	2.18962	0.46665
UCCUGGAUGUCGAUGGAUAGUAUUUAGUAA	g2:g17:2mm:2:15	0.000510976	0.00836862	4.73e-17	0.0338224	0.5	7.64631	0.033002
UCCUGGAUGUCGAUCCAUAGUAUUUAGUAA	g2:g17:2mm:2:16	0.000139505	0.0346697	9.02e-14	0.552204	0.5	121.967	-0.119002
UCCUGGAUGUCGAAGCAUAGUAUUUAGUAA	g2:g17:2mm:2:17	0.00224217	0.0025568	1.45e-16	0.00170707	0.5	0.424303	0.722781
UCCUGGAUGUCGAUGCAUAGUAUUUAGAAA	g2:g17:2mm:2:3	0.00103648	0.00582279	8.39e-18	0.0104766	0.5	2.44367	0.396475
UCCUGGAUGUCGAUGCAUAGUAUUUACUAA	g2:g17:2mm:2:4	0.000463023	0.0126524	3.75e-16	0.0569649	0.5	12.8403	0.227106
UCCUGGAUGUCGAUGCAUAGUAUUUUGUAA	g2:g17:2mm:2:5	0.000657883	0.00759303	6.88e-15	0.0231598	0.5	5.28277	0.312352
UCCUGGAUGUCGAUGCAUAGUAUUAAGUAA	g2:g17:2mm:2:6	0.0010867	0.00480375	2.6e-17	0.00816473	0.5	1.90994	0.505499
UCCUGGAUGUCGAUGCAUAGUAUAUAGUAA	g2:g17:2mm:2:7	0.001651	0.00413903	9.33e-18	0.00416633	0.5	1.00536	0.441641
UCCUGGAUGUCGAUGCAUAGUAAUUAGUAA	g2:g17:2mm:2:8	0.000503043	0.0151316	5.7e-14	0.0622164	0.5	14.0585	0.120243
UCCUGGAUGUCGAUGCAUAGUUUUUAGUAA	g2:g17:2mm:2:9	0.00238595	0.00281704	7.56e-17	0.00172518	0.5	0.431685	0.601018
UCCUGGAUGUCGAUGCAUAGAAUUUAGAUA	g2:g17:2mm:3:10	0.00017516	0.0267128	5.44e-17	0.33648	0.5	74.4893	-0.0827737
UCCUGGAUGUCGAUGCAUACUAUUUAGAUA	g2:g17:2mm:3:11	2.78e-05	0.079845	0.0001	6.60431	1	2865.38	0.013645
UCCUGGAUGUCGAUGCAUUGUAUUUAGAUA	g2:g17:2mm:3:12	0.000169468	0.0258544	1.03e-16	0.336983	0.5	74.5736	-0.0683706
UCCUGGAUGUCGAUGCAAAGUAUUUAGAUA	g2:g17:2mm:3:13	0.000553939	0.00894685	4.97e-18	0.0330752	0.5	7.49704	-0.102418
UCCUGGAUGUCGAUGCUUAGUAUUUAGAUA	g2:g17:2mm:3:14	0.000388734	0.0128975	2.82e-16	0.0701828	0.5	15.7471	0.211737
UCCUGGAUGUCGAUGGAUAGUAUUUAGAUA	g2:g17:2mm:3:15	9.69e-13	0.000175446	1.36e-14	1.09882e+07	0.5	7.00726e+07	-0.125435
UCCUGGAUGUCGAUCCAUAGUAUUUAGAUA	g2:g17:2mm:3:16	7.7e-05	0.0291936	0.0001	0.862542	1	375.514	0.0528961
UCCUGGAUGUCGAAGCAUAGUAUUUAGAUA	g2:g17:2mm:3:17	0.00146705	0.00334406	1.57e-17	0.00391879	0.5	0.936368	0.480521
UCCUGGAUGUCGAUGCAUAGUAUUUACAUA	g2:g17:2mm:3:4	0.000816496	0.00771099	8.42e-18	0.0183749	0.5	4.23124	0.367337
UCCUGGAUGUCGAUGCAUAGUAUUUUGAUA	g2:g17:2mm:3:5	0.000629753	0.00754631	7.7e-17	0.0241779	0.5	5.50563	0.136742
UCCUGGAUGUCGAUGCAUAGUAUUAAGAUA	g2:g17:2mm:3:6	0.000350346	0.0126965	1.86e-17	0.077241	0.5	17.2894	0.0522394
UCCUGGAUGUCGAUGCAUAGUAUAUAGAUA	g2:g17:2mm:3:7	0.000595127	0.00870307	4.53e-17	0.0297068	0.5	6.75045	0.0642994
UCCUGGAUGUCGAUGCAUAGUAAUUAGAUA	g2:g17:2mm:3:8	0.000382141	0.0159598	6.59e-16	0.0884598	0.5	19.8399	-0.00355669
UCCUGGAUGUCGAUGCAUAGUUUUUAGAUA	g2:g17:2mm:3:9	0.00105284	0.00497989	1.51e-17	0.00879314	0.5	2.05295	0.318483
UCCUGGAUGUCGAUGCAUAGAAUUUACUUA	g2:g17:2mm:4:10	4.73e-12	0.000430588	2.46e-17	1.24518e+07	0.5	4.36222e+07	-0.000955006
UCCUGGAUGUCGAUGCAUACUAUUUACUUA	g2:g17:2mm:4:11	0.000158067	0.0295352	8.76e-13	0.413656	0.5	91.4743	0.0621307
UCCUGGAUGUCGAUGCAUUGUAUUUACUUA	g2:g17:2mm:4:12	3.12e-13	0.000109223	0.0001	0	0.5	1.00951e+08	-0.00176939
UCCUGGAUGUCGAUGCAAAGUAUUUACUUA	g2:g17:2mm:4:13	0.000246372	0.0173527	1.18e-15	0.153228	0.5	34.0749	-0.177068
UCCUGGAUGUCGAUGCUUAGUAUUUACUUA	g2:g17:2mm:4:14	0.000339502	0.0127059	3.83e-17	0.0799373	0.5	17.8808	0.159541
UCCUGGAUGUCGAUGGAUAGUAUUUACUUA	g2:g17:2mm:4:15	1.12e-12	0.000181268	1.89e-15	1.38975e+07	0.5	6.80565e+07	-0.089524
UCCUGGAUGUCGAUCCAUAGUAUUUACUUA	g2:g17:2mm:4:16	1.7e-05	0.166022	0.0001	22.454	1	9732.15	-0.00231267
UCCUGGAUGUCGAAGCAUAGUAUUUACUUA	g2:g17:2mm:4:17	0.000515339	0.0103323	1.44e-16	0.0413697	0.5	9.35504	0.200304
UCCUGGAUGUCGAUGCAUAGUAUUUUCUUA	g2:g17:2mm:4:5	0.000743699	0.00840851	2.95e-17	0.0223116	0.5	5.11556	0.348965
UCCUGGAUGUCGAUGCAUAGUAUUAACUUA	g2:g17:2mm:4:6	0.000134793	0.0357928	1.01e-17	0.590571	0.5	130.401	0.0207209
UCCUGGAUGUCGAUGCAUAGUAUAUACUUA	g2:g17:2mm:4:7	0.000264407	0.0169795	2.97e-14	0.13921	0.5	30.9929	0.200127
UCCUGGAUGUCGAUGCAUAGUAAUUACUUA	g2:g17:2mm:4:8	0.000130392	0.0369919	1.83e-17	0.63151	0.5	139.402	-0.0324116
UCCUGGAUGUCGAUGCAUAGUUUUUACUUA	g2:g17:2mm:4:9	0.000322954	0.0168554	3.55e-17	0.111841	0.5	24.9914	0.16598
UCCUGGAUGUCGAUGCAUAGAAUUUUGUUA	g2:g17:2mm:5:10	0.000162299	0.0322574	8.92e-13	0.439636	0.5	97.2457	-0.0157085
UCCUGGAUGUCGAUGCAUACUAUUUUGUUA	g2:g17:2mm:5:11	9.18e-05	0.060684	1.29e-16	1.48261	0.5	326.457	0.0161627
UCCUGGAUGUCGAUGCAUUGUAUUUUGUUA	g2:g17:2mm:5:12	0.00044955	0.0143821	6.55e-16	0.0668698	0.5	15.0604	0.115359
UCCUGGAUGUCGAUGCAAAGUAUUUUGUUA	g2:g17:2mm:5:13	0.000415077	0.0133895	1.88e-15	0.0678835	0.5	15.2561	0.134458
UCCUGGAUGUCGAUGCUUAGUAUUUUGUUA	g2:g17:2mm:5:14	0.000985977	0.00693283	4.23e-15	0.0132404	0.5	3.07934	0.462997
UCCUGGAUGUCGAUGGAUAGUAUUUUGUUA	g2:g17:2mm:5:15	0.00039576	0.0172134	3.89e-16	0.0918782	0.5	20.624	0.167082
UCCUGGAUGUCGAUCCAUAGUAUUUUGUUA	g2:g17:2mm:5:16	5.66e-05	0.0403584	0.0001	1.62749	1	707.588	0.0263743
UCCUGGAUGUCGAAGCAUAGUAUUUUGUUA	g2:g17:2mm:5:17	0.00241064	0.00233211	2.49e-18	0.00140777	0.5	0.352659	0.715262
UCCUGGAUGUCGAUGCAUAGUAUUAUGUUA	g2:g17:2mm:5:6	0.00157433	0.00425741	1.71e-21	0.0045578	0.5	1.09536	0.527723
UCCUGGAUGUCGAUGCAUAGUAUAUUGUUA	g2:g17:2mm:5:7	0.00185696	0.00489626	1.1e-18	0.00422178	0.5	1.02968	0.207382
UCCUGGAUGUCGAUGCAUAGUAAUUUGUUA	g2:g17:2mm:5:8	0.00102962	0.00514553	1.29e-17	0.00933191	0.5	2.17582	0.436106
UCCUGGAUGUCGAUGCAUAGUUUUUUGUUA	g2:g17:2mm:5:9	0.00240803	0.00328658	1.28e-19	0.00198695	0.5	0.497688	0.524592
UCCUGGAUGUCGAUGCAUAGAAUUAAGUUA	g2:g17:2mm:6:10	0.000306853	0.0150115	3.1e-15	0.105166	0.5	23.4762	-0.0199376
UCCUGGAUGUCGAUGCAUACUAUUAAGUUA	g2:g17:2mm:6:11	0.000120591	0.0391171	7.82e-17	0.723468	0.5	159.6	0.0373279
UCCUGGAUGUCGAUGCAUUGUAUUAAGUUA	g2:g17:2mm:6:12	0.000314052	0.0159722	2.18e-16	0.109177	0.5	24.3824	0.0899682
UCCUGGAUGUCGAUGCAAAGUAUUAAGUUA	g2:g17:2mm:6:13	0.000591377	0.0104926	1.65e-18	0.0360687	0.5	8.19424	0.172929
UCCUGGAUGUCGAUGCUUAGUAUUAAGUUA	g2:g17:2mm:6:14	0.00034416	0.0119083	5.52e-17	0.0738377	0.5	16.5212	0.116393
UCCUGGAUGUCGAUGGAUAGUAUUAAGUUA	g2:g17:2mm:6:15	6.24e-05	0.0884849	9.97e-22	3.19863	0.5	702.932	-0.0326981
UCCUGGAUGUCGAUCCAUAGUAUUAAGUUA	g2:g17:2mm:6:16	0.00015425	0.0287624	3.08e-16	0.413113	0.5	91.332	-0.047295
UCCUGGAUGUCGAAGCAUAGUAUUAAGUUA	g2:g17:2mm:6:17	0.00178942	0.00342001	3.61e-14	0.0030975	0.5	0.752862	0.659748
UCCUGGAUGUCGAUGCAUAGUAUAAAGUUA	g2:g17:2mm:6:7	0.0021503	0.00310808	1.38e-17	0.00219812	0.5	0.543966	0.598457
UCCUGGAUGUCGAUGCAUAGUAAUAAGUUA	g2:g17:2mm:6:8	0.00101778	0.00742937	1.22e-17	0.0136616	0.5	3.18316	0.366328
UCCUGGAUGUCGAUGCAUAGUUUUAAGUUA	g2:g17:2mm:6:9	0.00158211	0.00438067	2.67e-17	0.00466003	0.5	1.1204	0.429151
UCCUGGAUGUCGAUGCAUAGAAUAUAGUUA	g2:g17:2mm:7:10	0.000476016	0.0107505	3.1e-16	0.0469611	0.5	10.5938	0.187028
UCCUGGAUGUCGAUGCAUACUAUAUAGUUA	g2:g17:2mm:7:11	0.000150624	0.042972	4.16e-12	0.632519	0.5	139.806	0.0219515
UCCUGGAUGUCGAUGCAUUGUAUAUAGUUA	g2:g17:2mm:7:12	6.39e-05	0.0878435	2.21e-15	3.10113	0.5	681.572	-0.00364302
UCCUGGAUGUCGAUGCAAAGUAUAUAGUUA	g2:g17:2mm:7:13	0.00101626	0.00590157	5.81e-18	0.0108716	0.5	2.53287	0.382059
UCCUGGAUGUCGAUGCUUAGUAUAUAGUUA	g2:g17:2mm:7:14	0.00178625	0.00410346	1.53e-25	0.00372523	0.5	0.905288	0.390302
UCCUGGAUGUCGAUGGAUAGUAUAUAGUUA	g2:g17:2mm:7:15	0.000117895	0.0457214	3.12e-17	0.865418	0.5	190.881	0.0260563
UCCUGGAUGUCGAUCCAUAGUAUAUAGUUA	g2:g17:2mm:7:16	5.76e-12	0.000478683	7.68e-14	1.69052e+07	0.5	40922154	-0.122864
UCCUGGAUGUCGAAGCAUAGUAUAUAGUUA	g2:g17:2mm:7:17	0.00342228	0.00214837	2.77e-16	0.000783086	0.5	0.204308	0.780469
UCCUGGAUGUCGAUGCAUAGUAAAUAGUUA	g2:g17:2mm:7:8	0.00230873	0.00225765	6.63e-17	0.00144747	0.5	0.360904	0.75974
UCCUGGAUGUCGAUGCAUAGUUUAUAGUUA	g2:g17:2mm:7:9	0.00378865	0.00262902	2.34e-14	0.000824703	0.5	0.217746	0.724375
UCCUGGAUGUCGAUGCAUAGAAAUUAGUUA	g2:g17:2mm:8:10	0.000162645	0.0329016	8.18e-12	0.44743	0.5	98.9719	-0.0347369
UCCUGGAUGUCGAUGCAUACUAAUUAGUUA	g2:g17:2mm:8:11	0.00026567	0.0174199	1.26e-15	0.142105	0.5	31.6401	-0.0300815
UCCUGGAUGUCGAUGCAUUGUAAUUAGUUA	g2:g17:2mm:8:12	4.72e-05	0.0677167	0.0001	3.27939	1	1424.87	0.0117072
UCCUGGAUGUCGAUGCAAAGUAAUUAGUUA	g2:g17:2mm:8:13	0.000640083	0.00814343	3.11e-17	0.0256182	0.5	5.83725	0.158744
UCCUGGAUGUCGAUGCUUAGUAAUUAGUUA	g2:g17:2mm:8:14	0.000257171	0.0190193	6e-16	0.16055	0.5	35.7276	-0.133841
UCCUGGAUGUCGAUGGAUAGUAAUUAGUUA	g2:g17:2mm:8:15	0.000236573	0.0228105	1.33e-15	0.210171	0.5	46.7092	-0.00626819
UCCUGGAUGUCGAUCCAUAGUAAUUAGUUA	g2:g17:2mm:8:16	5.14e-06	0.560022	0.0001	251.945	0.999914	108893	-0.0101962
UCCUGGAUGUCGAAGCAUAGUAAUUAGUUA	g2:g17:2mm:8:17	0.00204531	0.00303768	1.06e-16	0.00230015	0.5	0.566314	0.635981
UCCUGGAUGUCGAUGCAUAGUUAUUAGUUA	g2:g17:2mm:8:9	0.00419954	0.00222466	6.66e-15	0.000599146	0.5	0.160039	0.812808
UCCUGGAUGUCGAUGCAUAGAUUUUAGUUA	g2:g17:2mm:9:10	0.00123291	0.00585882	2.82e-14	0.00853643	0.5	2.01351	0.434835
UCCUGGAUGUCGAUGCAUACUUUUUAGUUA	g2:g17:2mm:9:11	0.000209713	0.0247634	3.24e-15	0.258757	0.5	57.4093	-0.125574
UCCUGGAUGUCGAUGCAUUGUUUUUAGUUA	g2:g17:2mm:9:12	0.000729762	0.00899225	3.44e-17	0.0243822	0.5	5.58565	0.13005
UCCUGGAUGUCGAUGCAAAGUUUUUAGUUA	g2:g17:2mm:9:13	0.000996682	0.00576225	1.54e-17	0.0108642	0.5	2.52828	0.290562
UCCUGGAUGUCGAUGCUUAGUUUUUAGUUA	g2:g17:2mm:9:14	0.00151321	0.00483579	6.52e-18	0.00544718	0.5	1.30482	0.536896
UCCUGGAUGUCGAUGGAUAGUUUUUAGUUA	g2:g17:2mm:9:15	0.000646174	0.00872009	5.85e-14	0.0271415	0.5	6.18661	0.319976
UCCUGGAUGUCGAUCCAUAGUUUUUAGUUA	g2:g17:2mm:9:16	0.00019661	0.0266286	4.39e-14	0.297559	0.5	65.9632	0.093535
UCCUGGAUGUCGAAGCAUAGUUUUUAGUUA	g2:g17:2mm:9:17	0.00397254	0.00170004	4.59e-05	0.000503815	0.5	0.132534	0.872425
UCCUGGAUGUCGAUGCAUUCAAUUUAGUUA	g2:g17:3mm:10	0.000372736	0.0139458	3.04e-17	0.0793939	0.5	17.7961	-0.102532
UCCUGGAUGUCGAUGCAAUCUAUUUAGUUA	g2:g17:3mm:11	0.000321148	0.0125493	9.96e-17	0.0837668	0.5	18.716	-0.127211
UCCUGGAUGUCGAUGCUAUGUAUUUAGUUA	g2:g17:3mm:12	0.000498271	0.00912095	1.76e-16	0.0378972	0.5	8.56083	0.0870343
UCCUGGAUGUCGAUGGUAAGUAUUUAGUUA	g2:g17:3mm:13	0.000252423	0.0211347	1.09e-15	0.181933	0.5	40.4739	-0.0809723
UCCUGGAUGUCGAUCGUUAGUAUUUAGUUA	g2:g17:3mm:14	0.000644087	0.00692489	6.68e-17	0.0216325	0.5	4.93028	0.215765
UCCUGGAUGUCGAACGAUAGUAUUUAGUUA	g2:g17:3mm:15	5.99e-05	0.023394	0.0001	0.890439	1	387.224	-0.00697945
UCCUGGAUGUCGAUGCAUAGUAUUUACAAA	g2:g17:3mm:2	0.000536698	0.00782764	8.41e-17	0.0299683	0.5	6.78567	0.394697
UCCUGGAUGUCGAUGCAUAGUAUUUUCAUA	g2:g17:3mm:3	0.000256094	0.0208239	5.88e-16	0.17656	0.5	39.2878	0.125592
UCCUGGAUGUCGAUGCAUAGUAUUAUCUUA	g2:g17:3mm:4	0.000705575	0.00723094	2.68e-17	0.0203743	0.5	4.66074	0.239193
UCCUGGAUGUCGAUGCAUAGUAUAAUGUUA	g2:g17:3mm:5	0.00219834	0.00363117	8.88e-19	0.00249129	0.5	0.617939	0.570774
UCCUGGAUGUCGAUGCAUAGUAAAAAGUUA	g2:g17:3mm:6	0.000708449	0.00842367	3.92e-15	0.0236255	0.5	5.40539	0.133467
UCCUGGAUGUCGAUGCAUAGUUAAUAGUUA	g2:g17:3mm:7	0.00271989	0.00270686	1.52e-17	0.0013774	0.5	0.349776	0.69263
UCCUGGAUGUCGAUGCAUAGAUAUUAGUUA	g2:g17:3mm:8	0.000249865	0.0165807	2.04e-15	0.144265	0.5	32.0889	0.196788
UCCUGGAUGUCGAUGCAUACAUUUUAGUUA	g2:g17:3mm:9	0.000341798	0.0167556	5.62e-17	0.10466	0.5	23.4144	0.0548165
UCCUGGAUGUCGAUGCAUAGUAUUUAGUUA	g2:g17:cont:t1A	0.00669688	0.00172844	1.37e-17	0.000236604	0.5	0.0656385	0.84123
UCCUGGAUGUCGAUGCAUAGUAUUUAGUUC	g2:g17:cont:t1C	0.00830935	0.00229073	1.58e-16	0.000232977	0.5	0.0650371	0.829203
UCCUGGAUGUCGAUGCAUAGUAUUUAGUUG	g2:g17:cont:t1G	0.00603649	0.00261776	5.61e-19	0.000415021	0.5	0.114485	0.674656
UCCUGGAUGUCGAUGCAUAGUAUUUAGUUU	g2:g17:cont:t1U	0.00617594	0.00210093	4.57e-19	0.000322425	0.5	0.0890664	0.74977
UCCUGGAUGUCGAUGCAUAGAUUUAGUUA	g2:g17:gb:10	0.000668215	0.00609134	8.34e-14	0.0182554	0.5	4.16665	0.397048
UCCUGGAUGUCGAUGCAUAUAUUUAGUUA	g2:g17:gb:11	0.000664827	0.00674413	2.49e-16	0.0203281	0.5	4.6388	0.282051
UCCUGGAUGUCGAUGCAUGUAUUUAGUUA	g2:g17:gb:12	0.000582836	0.00761002	3.61e-13	0.0265875	0.5	6.03711	0.314772
UCCUGGAUGUCGAUGCAAGUAUUUAGUUA	g2:g17:gb:13	0.000912537	0.00534799	1.09e-13	0.0111929	0.5	2.59202	0.520022
UCCUGGAUGUCGAUGCUAGUAUUUAGUUA	g2:g17:gb:14	0.000642442	0.00789539	1.83e-13	0.0247353	0.5	5.63688	0.425147
UCCUGGAUGUCGAUGAUAGUAUUUAGUUA	g2:g17:gb:15	7.95e-05	0.0349206	0.0001	0.997715	1	434.436	0.053456
UCCUGGAUGUCGAUCAUAGUAUUUAGUUA	g2:g17:gb:16	0.00113314	0.00372602	1.68e-13	0.00601987	0.5	1.41194	0.66201
UCCUGGAUGUCGAUGCAUAGUAUUUAGUA	g2:g17:gb:2	0.00401077	0.0021701	4.53e-18	0.000625663	0.5	0.166271	0.680062
UCCUGGAUGUCGAUGCAUAGUAUUUAGUA	g2:g17:gb:3	0.00401077	0.0021701	4.53e-18	0.000625663	0.5	0.166271	0.680062
UCCUGGAUGUCGAUGCAUAGUAUUUAUUA	g2:g17:gb:4	0.000421544	0.0129512	5.63e-16	0.0645716	0.5	14.5176	0.228953
UCCUGGAUGUCGAUGCAUAGUAUUUGUUA	g2:g17:gb:5	0.000245269	0.0207579	1.13e-15	0.184161	0.5	40.9511	0.107671
UCCUGGAUGUCGAUGCAUAGUAUUAGUUA	g2:g17:gb:6	0.00049392	0.00966047	2.56e-16	0.0405271	0.5	9.15246	0.171844
UCCUGGAUGUCGAUGCAUAGUAUUAGUUA	g2:g17:gb:7	0.00049392	0.00966047	2.56e-16	0.0405271	0.5	9.15246	0.171844
UCCUGGAUGUCGAUGCAUAGUAUUAGUUA	g2:g17:gb:8	0.00049392	0.00966047	2.56e-16	0.0405271	0.5	9.15246	0.171844
UCCUGGAUGUCGAUGCAUAGUUUUAGUUA	g2:g17:gb:9	0.0004378	0.011985	4.11e-16	0.0573521	0.5	12.9075	0.03138
UCCUGGAUGUCGAUGCAUAGUAAUUUAGUUA	g2:g17:tb:10:A	0.00495952	0.00227608	1.99e-17	0.000479606	0.5	0.130288	0.757307
UCCUGGAUGUCGAUGCAUAGUCAUUUAGUUA	g2:g17:tb:10:C	0.00240724	0.00325406	1.87e-17	0.0019682	0.5	0.492974	0.646658
UCCUGGAUGUCGAUGCAUAGUGAUUUAGUUA	g2:g17:tb:10:G	0.0042879	0.00230321	7.16e-19	0.000601465	0.5	0.161022	0.740494
UCCUGGAUGUCGAUGCAUAGUUAUUUAGUUA	g2:g17:tb:10:U	0.00216115	0.00294617	1.33e-15	0.00206928	0.5	0.512351	0.661006
UCCUGGAUGUCGAUGCAUAGAUAUUUAGUUA	g2:g17:tb:11:A	0.00145521	0.0047258	3.42e-18	0.00559533	0.5	1.33611	0.354389
UCCUGGAUGUCGAUGCAUAGCUAUUUAGUUA	g2:g17:tb:11:C	0.000341238	0.0174511	3.48e-15	0.109196	0.5	24.4282	0.0472228
UCCUGGAUGUCGAUGCAUAGGUAUUUAGUUA	g2:g17:tb:11:G	0.00161123	0.00591566	1.34e-13	0.0061462	0.5	1.48	0.453031
UCCUGGAUGUCGAUGCAUAGUUAUUUAGUUA	g2:g17:tb:11:U	0.00216115	0.00294617	1.33e-15	0.00206928	0.5	0.512351	0.661006
UCCUGGAUGUCGAUGCAUAAGUAUUUAGUUA	g2:g17:tb:12:A	0.000435978	0.0111017	1.22e-14	0.0533664	0.5	12.0091	0.191303
UCCUGGAUGUCGAUGCAUACGUAUUUAGUUA	g2:g17:tb:12:C	0.000540816	0.0115484	1.93e-15	0.0438413	0.5	9.92942	0.211973
UCCUGGAUGUCGAUGCAUAGGUAUUUAGUUA	g2:g17:tb:12:G	0.00161123	0.00591566	1.34e-13	0.0061462	0.5	1.48	0.453031
UCCUGGAUGUCGAUGCAUAUGUAUUUAGUUA	g2:g17:tb:12:U	0.000662141	0.0100999	1.38e-14	0.0305828	0.5	6.97773	0.219036
UCCUGGAUGUCGAUGCAUAAGUAUUUAGUUA	g2:g17:tb:13:A	0.000435978	0.0111017	1.22e-14	0.0533664	0.5	12.0091	0.191303
UCCUGGAUGUCGAUGCAUCAGUAUUUAGUUA	g2:g17:tb:13:C	0.000454976	0.0116076	1.23e-10	0.0532693	0.5	12.0013	0.181886
UCCUGGAUGUCGAUGCAUGAGUAUUUAGUUA	g2:g17:tb:13:G	0.000609923	0.00864153	1.55e-13	0.0286981	0.5	6.52709	0.313392
UCCUGGAUGUCGAUGCAUUAGUAUUUAGUUA	g2:g17:tb:13:U	0.000909415	0.00603616	2.03e-13	0.0126841	0.5	2.93684	0.473931
UCCUGGAUGUCGAUGCAAUAGUAUUUAGUUA	g2:g17:tb:14:A	0.000973687	0.00652564	1.44e-12	0.0126499	0.5	2.93991	0.395736
UCCUGGAUGUCGAUGCACUAGUAUUUAGUUA	g2:g17:tb:14:C	0.000130328	0.0235465	0.0001	0.406562	1	177.606	0.105692
UCCUGGAUGUCGAUGCAGUAGUAUUUAGUUA	g2:g17:tb:14:G	0.000120596	0.0292238	0.0001	0.546344	1	238.522	0.0881429
UCCUGGAUGUCGAUGCAUUAGUAUUUAGUUA	g2:g17:tb:14:U	0.000909415	0.00603616	2.03e-13	0.0126841	0.5	2.93684	0.473931
UCCUGGAUGUCGAUGCAAUAGUAUUUAGUUA	g2:g17:tb:15:A	0.000973687	0.00652564	1.44e-12	0.0126499	0.5	2.93991	0.395736
UCCUGGAUGUCGAUGCCAUAGUAUUUAGUUA	g2:g17:tb:15:C	0.000594569	0.0104623	2.37e-13	0.0357493	0.5	8.12325	0.292895
UCCUGGAUGUCGAUGCGAUAGUAUUUAGUUA	g2:g17:tb:15:G	0.000720832	0.00659799	5.9e-12	0.0181434	0.5	4.15419	0.450087
UCCUGGAUGUCGAUGCUAUAGUAUUUAGUUA	g2:g17:tb:15:U	0.000597976	0.0090485	5.82e-13	0.0307217	0.5	6.98227	0.283524
UCCUGGAUGUCGAUGACAUAGUAUUUAGUUA	g2:g17:tb:16:A	0.000975174	0.00432157	2.77e-13	0.00836217	0.5	1.94358	0.594993
UCCUGGAUGUCGAUGCCAUAGUAUUUAGUUA	g2:g17:tb:16:C	0.000594569	0.0104623	2.37e-13	0.0357493	0.5	8.12325	0.292895
UCCUGGAUGUCGAUGGCAUAGUAUUUAGUUA	g2:g17:tb:16:G	0.00791704	0.0029878	1.1e-16	0.000324513	0.5	0.0905194	0.719837
UCCUGGAUGUCGAUGUCAUAGUAUUUAGUUA	g2:g17:tb:16:U	0.000834904	0.00675025	2.69e-12	0.0156748	0.5	3.61342	0.447259
UCCUGGAUGUCGAUAGCAUAGUAUUUAGUUA	g2:g17:tb:17:A	0.00340567	0.00261921	9.17e-17	0.000961564	0.5	0.250728	0.639418
UCCUGGAUGUCGAUCGCAUAGUAUUUAGUUA	g2:g17:tb:17:C	0.00367064	0.00256141	6.25e-15	0.000841992	0.5	0.221495	0.707839
UCCUGGAUGUCGAUGGCAUAGUAUUUAGUUA	g2:g17:tb:17:G	0.00791704	0.0029878	1.1e-16	0.000324513	0.5	0.0905194	0.719837
UCCUGGAUGUCGAUUGCAUAGUAUUUAGUUA	g2:g17:tb:17:U	0.00747817	0.00237976	1.19e-16	0.000279476	0.5	0.0778501	0.742384
UCCUGGAUGUCGAUGCAUAGUAUUUAGUAUA	g2:g17:tb:3:A	0.00503537	0.00274541	2.31e-18	0.000565781	0.5	0.15391	0.640612
UCCUGGAUGUCGAUGCAUAGUAUUUAGUCUA	g2:g17:tb:3:C	0.00122868	0.00557073	3.57e-24	0.00815111	0.5	1.92217	0.288236
UCCUGGAUGUCGAUGCAUAGUAUUUAGUGUA	g2:g17:tb:3:G	0.00213093	0.0040067	1.66e-20	0.00286898	0.5	0.709321	0.524375
UCCUGGAUGUCGAUGCAUAGUAUUUAGUUUA	g2:g17:tb:3:U	0.00689997	0.00310515	2.43e-17	0.00040767	0.5	0.113243	0.54676
UCCUGGAUGUCGAUGCAUAGUAUUUAGAUUA	g2:g17:tb:4:A	0.000999427	0.00555072	2.97e-14	0.0104312	0.5	2.42789	0.500852
UCCUGGAUGUCGAUGCAUAGUAUUUAGCUUA	g2:g17:tb:4:C	0.00233502	0.00310569	3.8e-19	0.00196007	0.5	0.48931	0.561467
UCCUGGAUGUCGAUGCAUAGUAUUUAGGUUA	g2:g17:tb:4:G	0.00466179	0.00310941	5.22e-18	0.000717636	0.5	0.193796	0.633943
UCCUGGAUGUCGAUGCAUAGUAUUUAGUUUA	g2:g17:tb:4:U	0.00689997	0.00310515	2.43e-17	0.00040767	0.5	0.113243	0.54676
UCCUGGAUGUCGAUGCAUAGUAUUUAAGUUA	g2:g17:tb:5:A	0.00655639	0.00236612	1.41e-17	0.000333686	0.5	0.0924773	0.755231
UCCUGGAUGUCGAUGCAUAGUAUUUACGUUA	g2:g17:tb:5:C	0.0033659	0.00285483	5.82e-18	0.00106631	0.5	0.277655	0.643494
UCCUGGAUGUCGAUGCAUAGUAUUUAGGUUA	g2:g17:tb:5:G	0.00466179	0.00310941	5.22e-18	0.000717636	0.5	0.193796	0.633943
UCCUGGAUGUCGAUGCAUAGUAUUUAUGUUA	g2:g17:tb:5:U	0.001335	0.00524899	6.38e-18	0.00692838	0.5	1.64355	0.452071
UCCUGGAUGUCGAUGCAUAGUAUUUAAGUUA	g2:g17:tb:6:A	0.00655639	0.00236612	1.41e-17	0.000333686	0.5	0.0924773	0.755231
UCCUGGAUGUCGAUGCAUAGUAUUUCAGUUA	g2:g17:tb:6:C	0.0013559	0.00569137	2.69e-16	0.00736755	0.5	1.74975	0.334993
UCCUGGAUGUCGAUGCAUAGUAUUUGAGUUA	g2:g17:tb:6:G	0.00323755	0.00237803	2.72e-17	0.000940327	0.5	0.243722	0.697504
UCCUGGAUGUCGAUGCAUAGUAUUUUAGUUA	g2:g17:tb:6:U	0.00646535	0.0026208	3.66e-05	0.00038207	0.5	0.10479	0.77135
UCCUGGAUGUCGAUGCAUAGUAUUAUAGUUA	g2:g17:tb:7:A	0.00538311	0.00259084	1.4e-17	0.000484396	0.5	0.132525	0.708409
UCCUGGAUGUCGAUGCAUAGUAUUCUAGUUA	g2:g17:tb:7:C	0.00197469	0.00453666	6.48e-18	0.00360241	0.5	0.883844	0.421002
UCCUGGAUGUCGAUGCAUAGUAUUGUAGUUA	g2:g17:tb:7:G	0.00165702	0.00516772	2.3e-24	0.00517722	0.5	1.24969	0.309477
UCCUGGAUGUCGAUGCAUAGUAUUUUAGUUA	g2:g17:tb:7:U	0.00646535	0.0026208	3.66e-05	0.00038207	0.5	0.10479	0.77135
UCCUGGAUGUCGAUGCAUAGUAUAUUAGUUA	g2:g17:tb:8:A	0.00716424	0.00230912	2.75e-05	0.000290742	0.5	0.080262	0.779481
UCCUGGAUGUCGAUGCAUAGUAUCUUAGUUA	g2:g17:tb:8:C	0.00487491	0.00235047	1.51e-18	0.000507944	0.5	0.137765	0.749088
UCCUGGAUGUCGAUGCAUAGUAUGUUAGUUA	g2:g17:tb:8:G	0.00558658	0.00314453	7.87e-18	0.000557168	0.5	0.152877	0.643471
UCCUGGAUGUCGAUGCAUAGUAUUUUAGUUA	g2:g17:tb:8:U	0.00646535	0.0026208	3.66e-05	0.00038207	0.5	0.10479	0.77135
UCCUGGAUGUCGAUGCAUAGUAAUUUAGUUA	g2:g17:tb:9:A	0.00495952	0.00227608	1.99e-17	0.000479606	0.5	0.130288	0.757307
UCCUGGAUGUCGAUGCAUAGUACUUUAGUUA	g2:g17:tb:9:C	0.00479296	0.00284741	8.13e-15	0.000630859	0.5	0.170826	0.737718
UCCUGGAUGUCGAUGCAUAGUAGUUUAGUUA	g2:g17:tb:9:G	0.00576976	0.00264686	3.96e-05	0.000454005	0.5	0.123634	0.775808
UCCUGGAUGUCGAUGCAUAGUAUUUUAGUUA	g2:g17:tb:9:U	0.00646535	0.0026208	3.66e-05	0.00038207	0.5	0.10479	0.77135
UCCUGGAUGUCGUUGCAUAGAAUUUAGUUA	g2:g18:1mm:10:AA	0.00248035	0.00284277	2.02e-18	0.00164871	0.5	0.414319	0.605946
UCCUGGAUGUCGUUGCAUAGCAUUUAGUUA	g2:g18:1mm:10:AC	0.00159076	0.00573992	1.6e-14	0.00606308	0.5	1.4584	0.470812
UCCUGGAUGUCGUUGCAUAGGAUUUAGUUA	g2:g18:1mm:10:AG	0.000964646	0.00682125	8.5e-14	0.0133701	0.5	3.10566	0.447313
UCCUGGAUGUCGUUGCAUAAUAUUUAGUUA	g2:g18:1mm:11:CA	0.00621391	0.00226383	1.38e-17	0.000344413	0.5	0.0951746	0.80469
UCCUGGAUGUCGUUGCAUACUAUUUAGUUA	g2:g18:1mm:11:CC	0.00383489	0.00200618	1.04e-18	0.000618122	0.5	0.163431	0.828921
UCCUGGAUGUCGUUGCAUAUUAUUUAGUUA	g2:g18:1mm:11:CU	0.00363526	0.00229225	9e-17	0.000764374	0.5	0.200849	0.778714
UCCUGGAUGUCGUUGCAUCGUAUUUAGUUA	g2:g18:1mm:12:UC	0.00871895	0.0025432	0.0001	0.000252062	0.5	0.0683405	0.847329
UCCUGGAUGUCGUUGCAUGGUAUUUAGUUA	g2:g18:1mm:12:UG	0.00853801	0.00339891	2.21e-16	0.000333233	0.5	0.093051	0.681064
UCCUGGAUGUCGUUGCAUUGUAUUUAGUUA	g2:g18:1mm:12:UU	0.0057193	0.00235873	4.2e-05	0.000410051	0.5	0.111534	0.807071
UCCUGGAUGUCGUUGCAAAGUAUUUAGUUA	g2:g18:1mm:13:AA	0.0073904	0.00219574	0.0001	0.000272232	0.561278	0.0827535	0.862247
UCCUGGAUGUCGUUGCACAGUAUUUAGUUA	g2:g18:1mm:13:AC	0.0064222	0.00281547	7.91e-05	0.000420815	0.5	0.114102	0.740735
UCCUGGAUGUCGUUGCAGAGUAUUUAGUUA	g2:g18:1mm:13:AG	0.00379911	0.0021474	0.0001	0.000690021	0.537317	0.192118	0.808655
UCCUGGAUGUCGUUGCCUAGUAUUUAGUUA	g2:g18:1mm:14:UC	0.00948684	0.00277808	0.0001	0.000246053	0.511896	0.0682477	0.832631
UCCUGGAUGUCGUUGCGUAGUAUUUAGUUA	g2:g18:1mm:14:UG	0.00778926	0.00256063	1.17e-17	0.000284365	0.5	0.0792937	0.792401
UCCUGGAUGUCGUUGCUUAGUAUUUAGUUA	g2:g18:1mm:14:UU	0.00860872	0.00201608	0.0001	0.000203255	0.530923	0.0585178	0.909396
UCCUGGAUGUCGUUGAAUAGUAUUUAGUUA	g2:g18:1mm:15:GA	0.00470311	0.00240753	9.55e-15	0.000548469	0.5	0.148242	0.700169
UCCUGGAUGUCGUUGGAUAGUAUUUAGUUA	g2:g18:1mm:15:GG	0.000937851	0.00642905	1.01e-16	0.0130285	0.5	3.02158	0.344694
UCCUGGAUGUCGUUGUAUAGUAUUUAGUUA	g2:g18:1mm:15:GU	0.0105149	0.00234325	0.0001	0.000181218	0.518647	0.0508234	0.904607
UCCUGGAUGUCGUUACAUAGUAUUUAGUUA	g2:g18:1mm:16:CA	0.00441847	0.0021549	6.38e-05	0.000549026	0.563492	0.163945	0.836675
UCCUGGAUGUCGUUCCAUAGUAUUUAGUUA	g2:g18:1mm:16:CC	0.000370642	0.0167433	7.41e-15	0.0958986	0.5	21.4929	0.16265
UCCUGGAUGUCGUUUCAUAGUAUUUAGUUA	g2:g18:1mm:16:CU	0.00463762	0.00232223	1.11e-13	0.000540083	0.5	0.145773	0.806235
UCCUGGAUGUCGUAGCAUAGUAUUUAGUUA	g2:g18:1mm:17:AA	0.00343968	0.00242428	5.61e-19	0.000877089	0.5	0.22897	0.701119
UCCUGGAUGUCGUCGCAUAGUAUUUAGUUA	g2:g18:1mm:17:AC	0.00436191	0.00235844	1.09e-16	0.000600487	0.5	0.161054	0.784053
UCCUGGAUGUCGUGGCAUAGUAUUUAGUUA	g2:g18:1mm:17:AG	0.00558427	0.00289111	2.56e-17	0.000512571	0.5	0.140636	0.726985
UCCUGGAUGUCGAUGCAUAGUAUUUAGUUA	g2:g18:1mm:18:AA	0.00669688	0.00172844	1.37e-17	0.000236604	0.5	0.0656385	0.84123
UCCUGGAUGUCGCUGCAUAGUAUUUAGUUA	g2:g18:1mm:18:AC	0.00769076	0.00263589	1.7e-17	0.000297866	0.5	0.0830339	0.749961
UCCUGGAUGUCGGUGCAUAGUAUUUAGUUA	g2:g18:1mm:18:AG	0.00861809	0.00233046	6.57e-16	0.000225624	0.5	0.0630073	0.826735
UCCUGGAUGUCGUUGCAUAGUAUUUAGUAA	g2:g18:1mm:2:AA	0.00351347	0.00286835	1.14e-16	0.00100581	0.5	0.263232	0.677217
UCCUGGAUGUCGUUGCAUAGUAUUUAGUCA	g2:g18:1mm:2:AC	0.00638508	0.0020055	3.19e-17	0.000293588	0.5	0.0812534	0.828775
UCCUGGAUGUCGUUGCAUAGUAUUUAGUGA	g2:g18:1mm:2:AG	0.00425724	0.00271036	3.32e-17	0.00071535	0.5	0.191362	0.660928
UCCUGGAUGUCGUUGCAUAGUAUUUAGAUA	g2:g18:1mm:3:AA	0.00206068	0.0037807	6.86e-31	0.0028338	0.5	0.698229	0.306885
UCCUGGAUGUCGUUGCAUAGUAUUUAGCUA	g2:g18:1mm:3:AC	0.000449606	0.0129576	2.37e-16	0.0602386	0.5	13.5669	0.155287
UCCUGGAUGUCGUUGCAUAGUAUUUAGGUA	g2:g18:1mm:3:AG	0.00253879	0.00399059	4.61e-17	0.00223962	0.5	0.564283	0.543824
UCCUGGAUGUCGUUGCAUAGUAUUUAAUUA	g2:g18:1mm:4:CA	0.000930535	0.00744208	1.57e-14	0.0152214	0.5	3.52866	0.423619
UCCUGGAUGUCGUUGCAUAGUAUUUACUUA	g2:g18:1mm:4:CC	0.000647035	0.0113649	1.21e-14	0.0353204	0.5	8.05134	0.244736
UCCUGGAUGUCGUUGCAUAGUAUUUAUUUA	g2:g18:1mm:4:CU	0.00215644	0.00428073	2.54e-18	0.00301564	0.5	0.746498	0.509159
UCCUGGAUGUCGUUGCAUAGUAUUUCGUUA	g2:g18:1mm:5:UC	0.0013542	0.00590217	1.37e-24	0.00765246	0.5	1.81724	0.411
UCCUGGAUGUCGUUGCAUAGUAUUUGGUUA	g2:g18:1mm:5:UG	0.00722017	0.00296617	1.89e-17	0.000365637	0.5	0.10174	0.698276
UCCUGGAUGUCGUUGCAUAGUAUUUUGUUA	g2:g18:1mm:5:UU	0.00287392	0.00334583	2.06e-19	0.00157309	0.5	0.402032	0.55477
UCCUGGAUGUCGUUGCAUAGUAUUAAGUUA	g2:g18:1mm:6:AA	0.00270557	0.00345221	6.29e-18	0.00176998	0.5	0.449195	0.619967
UCCUGGAUGUCGUUGCAUAGUAUUCAGUUA	g2:g18:1mm:6:AC	0.00182329	0.00444057	4.69e-26	0.00392315	0.5	0.955201	0.472168
UCCUGGAUGUCGUUGCAUAGUAUUGAGUUA	g2:g18:1mm:6:AG	0.00362994	0.00317434	2.42e-17	0.00106081	0.5	0.278693	0.455261
UCCUGGAUGUCGUUGCAUAGUAUAUAGUUA	g2:g18:1mm:7:AA	0.00760823	0.00258247	7.33e-17	0.000296179	0.5	0.0825415	0.754363
UCCUGGAUGUCGUUGCAUAGUAUCUAGUUA	g2:g18:1mm:7:AC	0.00292522	0.00346305	4.7e-18	0.00158714	0.5	0.406464	0.552491
UCCUGGAUGUCGUUGCAUAGUAUGUAGUUA	g2:g18:1mm:7:AG	0.00221789	0.00409754	6.71e-28	0.00277719	0.5	0.689494	0.432135
UCCUGGAUGUCGUUGCAUAGUAAUUAGUUA	g2:g18:1mm:8:AA	0.00563176	0.00196228	5.48e-18	0.00034367	0.5	0.0943533	0.820404
UCCUGGAUGUCGUUGCAUAGUACUUAGUUA	g2:g18:1mm:8:AC	0.00462635	0.00293489	7.66e-17	0.000685023	0.5	0.184848	0.674773
UCCUGGAUGUCGUUGCAUAGUAGUUAGUUA	g2:g18:1mm:8:AG	0.00511282	0.00314121	2.71e-17	0.000633059	0.5	0.172446	0.615304
UCCUGGAUGUCGUUGCAUAGUCUUUAGUUA	g2:g18:1mm:9:UC	0.00414382	0.002494	1.43e-18	0.000685106	0.5	0.182731	0.727435
UCCUGGAUGUCGUUGCAUAGUGUUUAGUUA	g2:g18:1mm:9:UG	0.00452033	0.00288831	7.45e-17	0.000697617	0.5	0.187804	0.625204
UCCUGGAUGUCGUUGCAUAGUUUUUAGUUA	g2:g18:1mm:9:UU	0.00594791	0.00261891	8.9e-16	0.000424063	0.5	0.116869	0.753968
UCCUGGAUGUCGUUGCAUACAAUUUAGUUA	g2:g18:2mm:10:11	0.00319204	0.00235213	1.96e-17	0.000949545	0.5	0.245699	0.758338
UCCUGGAUGUCGUUGCAUUGAAUUUAGUUA	g2:g18:2mm:10:12	0.000806766	0.00506512	1.02e-16	0.0122386	0.5	2.81658	0.585767
UCCUGGAUGUCGUUGCAAAGAAUUUAGUUA	g2:g18:2mm:10:13	0.000619498	0.00690875	9.59e-13	0.0225468	0.5	5.13101	0.367389
UCCUGGAUGUCGUUGCUUAGAAUUUAGUUA	g2:g18:2mm:10:14	0.000411521	0.0105075	3.59e-16	0.0537698	0.5	12.0816	0.135785
UCCUGGAUGUCGUUGGAUAGAAUUUAGUUA	g2:g18:2mm:10:15	7.43e-10	0.0572144	0.0001	0	0.5	3.84814e+07	-0.00470107
UCCUGGAUGUCGUUCCAUAGAAUUUAGUUA	g2:g18:2mm:10:16	0.00044319	0.0118217	5.42e-16	0.0558236	0.5	12.5676	0.198838
UCCUGGAUGUCGUAGCAUAGAAUUUAGUUA	g2:g18:2mm:10:17	0.000766356	0.00811075	1.09e-13	0.0207934	0.5	4.77393	0.185201
UCCUGGAUGUCGAUGCAUAGAAUUUAGUUA	g2:g18:2mm:10:18	0.00171746	0.00329765	4.78e-17	0.00315256	0.5	0.763391	0.581325
UCCUGGAUGUCGUUGCAUUCUAUUUAGUUA	g2:g18:2mm:11:12	0.000387734	0.013943	1.48e-15	0.076083	0.5	17.0699	0.199631
UCCUGGAUGUCGUUGCAAACUAUUUAGUUA	g2:g18:2mm:11:13	0.00042459	0.00960506	2.43e-16	0.0475168	0.5	10.6852	0.272774
UCCUGGAUGUCGUUGCUUACUAUUUAGUUA	g2:g18:2mm:11:14	0.000863751	0.00767727	5.23e-16	0.0171361	0.5	3.95701	0.341073
UCCUGGAUGUCGUUGGAUACUAUUUAGUUA	g2:g18:2mm:11:15	7.43e-05	0.07265	1.25e-15	2.20046	0.5	483.96	0.00468587
UCCUGGAUGUCGUUCCAUACUAUUUAGUUA	g2:g18:2mm:11:16	0.000382366	0.0129834	1.55e-17	0.071917	0.5	16.1298	0.103191
UCCUGGAUGUCGUAGCAUACUAUUUAGUUA	g2:g18:2mm:11:17	0.000347999	0.016748	4.63e-16	0.102624	0.5	22.9676	0.151345
UCCUGGAUGUCGAUGCAUACUAUUUAGUUA	g2:g18:2mm:11:18	0.00209413	0.00291578	3.21e-17	0.00213811	0.5	0.527678	0.708266
UCCUGGAUGUCGUUGCAAUGUAUUUAGUUA	g2:g18:2mm:12:13	0.00255218	0.00312442	1.03e-15	0.0017405	0.5	0.438788	0.689919
UCCUGGAUGUCGUUGCUUUGUAUUUAGUUA	g2:g18:2mm:12:14	0.00171631	0.00485877	1.28e-17	0.00464906	0.5	1.1257	0.497386
UCCUGGAUGUCGUUGGAUUGUAUUUAGUUA	g2:g18:2mm:12:15	0.000178294	0.0395069	1.76e-12	0.488585	0.5	108.184	0.0468279
UCCUGGAUGUCGUUCCAUUGUAUUUAGUUA	g2:g18:2mm:12:16	0.000308341	0.0183689	7.22e-15	0.128028	0.5	28.5823	0.166671
UCCUGGAUGUCGUAGCAUUGUAUUUAGUUA	g2:g18:2mm:12:17	0.000524078	0.00901433	1.31e-12	0.0354301	0.5	8.0162	0.352854
UCCUGGAUGUCGAUGCAUUGUAUUUAGUUA	g2:g18:2mm:12:18	0.00226464	0.00248961	6.86e-17	0.00163944	0.5	0.407925	0.745368
UCCUGGAUGUCGUUGCUAAGUAUUUAGUUA	g2:g18:2mm:13:14	0.00210224	0.00298556	2.16e-16	0.00217777	0.5	0.537678	0.666149
UCCUGGAUGUCGUUGGAAAGUAUUUAGUUA	g2:g18:2mm:13:15	0.000187451	0.0276301	0.0001	0.328025	0.587268	84.4561	0.0834001
UCCUGGAUGUCGUUCCAAAGUAUUUAGUUA	g2:g18:2mm:13:16	4.42e-05	0.0596521	0.0001	3.09022	1	1342.39	0.00875365
UCCUGGAUGUCGUAGCAAAGUAUUUAGUUA	g2:g18:2mm:13:17	0.00108268	0.00506404	4.33e-15	0.00864577	0.5	2.022	0.500019
UCCUGGAUGUCGAUGCAAAGUAUUUAGUUA	g2:g18:2mm:13:18	0.0035985	0.0027512	1.2e-14	0.00093129	0.5	0.244417	0.550862
UCCUGGAUGUCGUUGGUUAGUAUUUAGUUA	g2:g18:2mm:14:15	0.000672224	0.00930393	8.35e-17	0.0276953	0.5	6.32277	0.0833687
UCCUGGAUGUCGUUCCUUAGUAUUUAGUUA	g2:g18:2mm:14:16	5.54e-05	0.0379965	0.0001	1.56751	1	681.453	0.0379003
UCCUGGAUGUCGUAGCUUAGUAUUUAGUUA	g2:g18:2mm:14:17	0.00111795	0.00582709	4.9e-14	0.00956993	0.5	2.24265	0.543095
UCCUGGAUGUCGAUGCUUAGUAUUUAGUUA	g2:g18:2mm:14:18	0.0060244	0.00186796	0.0001	0.000307797	0.5	0.0827693	0.869667
UCCUGGAUGUCGUUCGAUAGUAUUUAGUUA	g2:g18:2mm:15:16	0.00038769	0.0127341	2.69e-15	0.0694945	0.5	15.5917	0.205942
UCCUGGAUGUCGUAGGAUAGUAUUUAGUUA	g2:g18:2mm:15:17	0.000219185	0.0235901	3.81e-15	0.235403	0.5	52.2591	0.0400991
UCCUGGAUGUCGAUGGAUAGUAUUUAGUUA	g2:g18:2mm:15:18	0.00382618	0.00264648	2.38e-19	0.000818152	0.5	0.216262	0.688934
UCCUGGAUGUCGUACCAUAGUAUUUAGUUA	g2:g18:2mm:16:17	0.000511787	0.0103107	5.24e-13	0.0415986	0.5	9.40476	0.35075
UCCUGGAUGUCGAUCCAUAGUAUUUAGUUA	g2:g18:2mm:16:18	0.000619738	0.00823493	2.26e-13	0.0268631	0.5	6.11337	0.362537
UCCUGGAUGUCGAAGCAUAGUAUUUAGUUA	g2:g18:2mm:17:18	0.00486592	0.00156458	2.51e-18	0.00033903	0.5	0.0919357	0.859359
UCCUGGAUGUCGUUGCAUAGAAUUUAGUAA	g2:g18:2mm:2:10	0.000481439	0.0121627	2.43e-13	0.0524754	0.5	11.8417	0.200085
UCCUGGAUGUCGUUGCAUACUAUUUAGUAA	g2:g18:2mm:2:11	0.000832355	0.00695905	2.18e-22	0.0162172	0.5	3.73788	0.28704
UCCUGGAUGUCGUUGCAUUGUAUUUAGUAA	g2:g18:2mm:2:12	0.000728444	0.00843051	1.58e-17	0.0229063	0.5	5.24713	0.348492
UCCUGGAUGUCGUUGCAAAGUAUUUAGUAA	g2:g18:2mm:2:13	0.00357056	0.00210091	1.37e-17	0.000719392	0.5	0.188632	0.733372
UCCUGGAUGUCGUUGCUUAGUAUUUAGUAA	g2:g18:2mm:2:14	0.00388419	0.00225117	8.46e-19	0.000680612	0.5	0.180217	0.767521
UCCUGGAUGUCGUUGGAUAGUAUUUAGUAA	g2:g18:2mm:2:15	0.000222746	0.0202203	1.4e-17	0.198411	0.5	44.0569	-0.145886
UCCUGGAUGUCGUUCCAUAGUAUUUAGUAA	g2:g18:2mm:2:16	0.000193086	0.021176	7.76e-18	0.241116	0.5	53.4387	0.0875727
UCCUGGAUGUCGUAGCAUAGUAUUUAGUAA	g2:g18:2mm:2:17	0.00189143	0.00432902	2.17e-14	0.00364218	0.5	0.889874	0.621432
UCCUGGAUGUCGAUGCAUAGUAUUUAGUAA	g2:g18:2mm:2:18	0.00268477	0.0023806	1.25e-17	0.00123407	0.5	0.312912	0.752231
UCCUGGAUGUCGUUGCAUAGUAUUUAGAAA	g2:g18:2mm:2:3	0.000997504	0.00579564	3.1e-14	0.0109165	0.5	2.54056	0.366977
UCCUGGAUGUCGUUGCAUAGUAUUUACUAA	g2:g18:2mm:2:4	0.000520204	0.00920998	5.79e-16	0.0364964	0.5	8.25549	0.287992
UCCUGGAUGUCGUUGCAUAGUAUUUUGUAA	g2:g18:2mm:2:5	0.000924389	0.00797917	3.59e-22	0.0164479	0.5	3.81162	0.0659606
UCCUGGAUGUCGUUGCAUAGUAUUAAGUAA	g2:g18:2mm:2:6	0.00163402	0.00441454	7.53e-23	0.00450377	0.5	1.08582	0.467391
UCCUGGAUGUCGUUGCAUAGUAUAUAGUAA	g2:g18:2mm:2:7	0.00213252	0.00340225	2.11e-18	0.00243369	0.5	0.601746	0.463179
UCCUGGAUGUCGUUGCAUAGUAAUUAGUAA	g2:g18:2mm:2:8	0.00171626	0.00381012	3.09e-18	0.00364583	0.5	0.882781	0.590644
UCCUGGAUGUCGUUGCAUAGUUUUUAGUAA	g2:g18:2mm:2:9	0.00210049	0.00376678	1.7e-18	0.00275073	0.5	0.679082	0.496319
UCCUGGAUGUCGUUGCAUAGAAUUUAGAUA	g2:g18:2mm:3:10	0.000220279	0.0237136	9.71e-16	0.235411	0.5	52.2646	0.0713162
UCCUGGAUGUCGUUGCAUACUAUUUAGAUA	g2:g18:2mm:3:11	0.00029887	0.0200492	4.21e-16	0.144437	0.5	32.2265	-0.0873268
UCCUGGAUGUCGUUGCAUUGUAUUUAGAUA	g2:g18:2mm:3:12	0.000134215	0.0416114	2.07e-17	0.689613	0.5	152.265	-0.00328823
UCCUGGAUGUCGUUGCAAAGUAUUUAGAUA	g2:g18:2mm:3:13	0.000917855	0.00650735	5.4e-18	0.0135265	0.5	3.13342	0.456356
UCCUGGAUGUCGUUGCUUAGUAUUUAGAUA	g2:g18:2mm:3:14	0.00177036	0.0040713	1.88e-18	0.00373991	0.5	0.908108	0.494763
UCCUGGAUGUCGUUGGAUAGUAUUUAGAUA	g2:g18:2mm:3:15	3.56e-05	0.116164	2.34e-17	7.40585	0.5	1624.42	-0.0518325
UCCUGGAUGUCGUUCCAUAGUAUUUAGAUA	g2:g18:2mm:3:16	8.92e-05	0.0519265	1.37e-16	1.30709	0.5	287.758	0.024727
UCCUGGAUGUCGUAGCAUAGUAUUUAGAUA	g2:g18:2mm:3:17	0.000565886	0.0107278	6.12e-12	0.038731	0.5	8.78543	0.225101
UCCUGGAUGUCGAUGCAUAGUAUUUAGAUA	g2:g18:2mm:3:18	0.00123565	0.00491513	2.02e-16	0.00714182	0.5	1.68482	0.401497
UCCUGGAUGUCGUUGCAUAGUAUUUACAUA	g2:g18:2mm:3:4	0.000616985	0.00967134	7.52e-17	0.0317066	0.5	7.21444	0.267527
UCCUGGAUGUCGUUGCAUAGUAUUUUGAUA	g2:g18:2mm:3:5	0.000582616	0.00937897	5.04e-17	0.0327816	0.5	7.44348	0.269334
UCCUGGAUGUCGUUGCAUAGUAUUAAGAUA	g2:g18:2mm:3:6	0.000781039	0.00656093	5.38e-17	0.0164569	0.5	3.78162	0.478482
UCCUGGAUGUCGUUGCAUAGUAUAUAGAUA	g2:g18:2mm:3:7	0.00101466	0.00654774	1.77e-21	0.0120847	0.5	2.81523	0.298595
UCCUGGAUGUCGUUGCAUAGUAAUUAGAUA	g2:g18:2mm:3:8	0.000622546	0.00768828	4.98e-17	0.0249531	0.5	5.67966	0.0221646
UCCUGGAUGUCGUUGCAUAGUUUUUAGAUA	g2:g18:2mm:3:9	0.00133796	0.00412255	1.94e-17	0.0054265	0.5	1.28748	0.551038
UCCUGGAUGUCGUUGCAUAGAAUUUACUUA	g2:g18:2mm:4:10	5.67e-05	0.0411105	0.0001	1.65424	1	719.224	-0.00316575
UCCUGGAUGUCGUUGCAUACUAUUUACUUA	g2:g18:2mm:4:11	0.000219122	0.0268712	3.18e-15	0.268226	0.5	59.5456	0.0590176
UCCUGGAUGUCGUUGCAUUGUAUUUACUUA	g2:g18:2mm:4:12	1.89e-05	0.342841	3.9e-18	41.2432	0.500002	9033.46	-0.00691079
UCCUGGAUGUCGUUGCAAAGUAUUUACUUA	g2:g18:2mm:4:13	0.000209833	0.0277693	1.89e-15	0.289993	0.5	64.3401	-0.000378129
UCCUGGAUGUCGUUGCUUAGUAUUUACUUA	g2:g18:2mm:4:14	0.00105479	0.00665776	1.54e-21	0.0117297	0.5	2.73885	0.376323
UCCUGGAUGUCGUUGGAUAGUAUUUACUUA	g2:g18:2mm:4:15	1.22e-15	0.0001147	8.48e-20	2.26156e+07	0.5	0	-0.0950341
UCCUGGAUGUCGUUCCAUAGUAUUUACUUA	g2:g18:2mm:4:16	0.000222167	0.0305283	1.3e-13	0.300373	0.5	66.6952	0.049412
UCCUGGAUGUCGUAGCAUAGUAUUUACUUA	g2:g18:2mm:4:17	0.00102986	0.00525805	2.97e-18	0.00953334	0.5	2.22282	0.470748
UCCUGGAUGUCGAUGCAUAGUAUUUACUUA	g2:g18:2mm:4:18	0.00113776	0.00467197	1.9e-18	0.00751087	0.5	1.76211	0.405183
UCCUGGAUGUCGUUGCAUAGUAUUUUCUUA	g2:g18:2mm:4:5	0.000559188	0.0106728	5.31e-14	0.0390454	0.5	8.85312	0.281897
UCCUGGAUGUCGUUGCAUAGUAUUAACUUA	g2:g18:2mm:4:6	0.000103375	0.0612886	0.0001	1.34117	0.5	292.442	0.0169226
UCCUGGAUGUCGUUGCAUAGUAUAUACUUA	g2:g18:2mm:4:7	0.000130326	0.0424204	1.55e-17	0.724558	0.5	159.941	0.0343874
UCCUGGAUGUCGUUGCAUAGUAAUUACUUA	g2:g18:2mm:4:8	0.000274071	0.0249961	5.13e-16	0.197333	0.5	43.9598	0.075537
UCCUGGAUGUCGUUGCAUAGUUUUUACUUA	g2:g18:2mm:4:9	0.000281633	0.025258	5.32e-14	0.193757	0.5	43.1837	0.0968361
UCCUGGAUGUCGUUGCAUAGAAUUUUGUUA	g2:g18:2mm:5:10	0.000535712	0.0103524	3.57e-16	0.0397149	0.5	8.99204	0.204749
UCCUGGAUGUCGUUGCAUACUAUUUUGUUA	g2:g18:2mm:5:11	0.000326409	0.0191698	7.05e-17	0.125766	0.5	28.109	0.0933189
UCCUGGAUGUCGUUGCAUUGUAUUUUGUUA	g2:g18:2mm:5:12	0.000795823	0.00907906	2.53e-14	0.0222861	0.5	5.12561	0.302497
UCCUGGAUGUCGUUGCAAAGUAUUUUGUUA	g2:g18:2mm:5:13	0.00153036	0.00481288	4.19e-18	0.00534367	0.5	1.28121	0.552694
UCCUGGAUGUCGUUGCUUAGUAUUUUGUUA	g2:g18:2mm:5:14	0.00381434	0.00286584	1.52e-17	0.000890044	0.5	0.235181	0.670557
UCCUGGAUGUCGUUGGAUAGUAUUUUGUUA	g2:g18:2mm:5:15	0.000396025	0.0153793	4.16e-17	0.0820296	0.5	18.4136	0.0645768
UCCUGGAUGUCGUUCCAUAGUAUUUUGUUA	g2:g18:2mm:5:16	0.000271366	0.0200148	4.99e-16	0.159667	0.5	35.5629	0.133218
UCCUGGAUGUCGUAGCAUAGUAUUUUGUUA	g2:g18:2mm:5:17	0.0016634	0.00423749	1.56e-17	0.00422407	0.5	1.01996	0.576098
UCCUGGAUGUCGAUGCAUAGUAUUUUGUUA	g2:g18:2mm:5:18	0.0019084	0.00354399	7.12e-19	0.00294629	0.5	0.720467	0.530884
UCCUGGAUGUCGUUGCAUAGUAUUAUGUUA	g2:g18:2mm:5:6	0.00224293	0.00466595	2.35e-26	0.00311381	0.5	0.773986	0.477752
UCCUGGAUGUCGUUGCAUAGUAUAUUGUUA	g2:g18:2mm:5:7	0.00226622	0.00413632	4.08e-24	0.00272119	0.5	0.677137	0.544813
UCCUGGAUGUCGUUGCAUAGUAAUUUGUUA	g2:g18:2mm:5:8	0.00315192	0.00264743	1.27e-18	0.00108868	0.5	0.281277	0.604472
UCCUGGAUGUCGUUGCAUAGUUUUUUGUUA	g2:g18:2mm:5:9	0.00137118	0.00538718	1.81e-13	0.00687634	0.5	1.63446	0.544016
UCCUGGAUGUCGUUGCAUAGAAUUAAGUUA	g2:g18:2mm:6:10	0.000840215	0.00665184	7.95e-17	0.0153329	0.5	3.5357	0.382339
[truncated: 5,042 more rows]

## Sheet: L1MC MIWI + GTSF1
Target Site Sequence	Target name	k2	k2_sd	k3	k3_sd	E	E_sd	Rsquared
[truncated: 10,359 more rows]

[truncated: 10 more sheets: L1MC MIWI - GTSF1, L1MC EfPiwi + EmGtsf1, L1MC EfPiwi - EmGtsf1, Kctd7 MILI + GTSF1, Kctd7 MIWI + GTSF1, piRNA#1 MILI + GTSF1, piRNA#1 MIWI + GTSF1, piRNA#1 EfPiwi + EmGtsf1, piRNA#2 MILI + GTSF1, piRNA#2 MIWI + GTSF1]
