# Supplementary material for: Relaxed targeting rules help PIWI proteins silence transposons
Source: Nature. 2023 Jun 21;619(7969):394–402. doi: 10.1038/s41586-023-06257-4 (PMC10338343; doi:10.1038/s41586-023-06257-4)
Supplement: Supplementary file 6 — Target, expected 3′ cleavage product and the corresponding 8 nucleotide barcode for data in Extended Data Fig. 5c. [file 41586_2023_6257_MOESM6_ESM.xlsx]

## Sheet: Supplementary Table 2
Supplementary Table 5. Target, expected 3′ cleavage product, and the corresponding 8-nt barcode
Target	8-nt barcode	Expected 3′ cleavage product	Full length target
g2:g23:2mm:6:7	AAGAAGAA	CATAGTATAAAGTTA	ACAGCATTCCGCGTTAGTGATATCCGTCCTGGAACAGCTTGCATAGTATAAAGTTAAAGAAGAATGGAATTCTCGGGTGCCAAGG
g2:g28:2mm:9:15	AAGAAGGC	GATAGTTTTTAGTTA	ACAGCATTCCGCGTTAGTGATATCCGTCGACCTACAGCTTGGATAGTTTTTAGTTAAAGAAGGCTGGAATTCTCGGGTGCCAAGG
g2:g18:1mm:12:UC	AAGAAGCA	CATCGTATTTAGTTA	ACAGCATTCCGCGTTAGTGATATCCGTCCTGGATGTCGTTGCATCGTATTTAGTTAAAGAAGCATGGAATTCTCGGGTGCCAAGG
g2:g16:tb:8:G	AAGAAGTG	CATAGTATGTTAGTTA	ACAGCATTCCGCGTTAGTGATATCCGTCCTGGATGTCGAAGCATAGTATGTTAGTTAAAGAAGTGTGGAATTCTCGGGTGCCAAGG
g2:g21:2mm:19:20	AAGAACAA	CATAGTATTTAGTTA	ACAGCATTCCGCGTTAGTGATATCCGTCCTGGATGACGTTGCATAGTATTTAGTTAAAGAACAATGGAATTCTCGGGTGCCAAGG
g2:g19:2mm:2:5	AAGAACGG	CATAGTATTTTGTAA	ACAGCATTCCGCGTTAGTGATATCCGTCCTGGATGTCCTTGCATAGTATTTTGTAAAAGAACGGTGGAATTCTCGGGTGCCAAGG
g2:g23:2mm:6:17	AAGAACCA	CATAGTATTAAGTTA	ACAGCATTCCGCGTTAGTGATATCCGTCCTGGAACAGCTAGCATAGTATTAAGTTAAAGAACCATGGAATTCTCGGGTGCCAAGG
g2:g25:tb:15:U	AAGAACTG	TATAGTATTTAGTTA	ACAGCATTCCGCGTTAGTGATATCCGTCCTGCTACAGCTTGCTATAGTATTTAGTTAAAGAACTGTGGAATTCTCGGGTGCCAAGG
g2:g28:2mm:19:20	AAGAATAA	CATAGTATTTAGTTA	ACAGCATTCCGCGTTAGTGATATCCGTCGACCTACACGTTGCATAGTATTTAGTTAAAGAATAATGGAATTCTCGGGTGCCAAGG
g2:g18:2mm:4:15	AAGAATGG	GATAGTATTTACTTA	ACAGCATTCCGCGTTAGTGATATCCGTCCTGGATGTCGTTGGATAGTATTTACTTAAAGAATGGTGGAATTCTCGGGTGCCAAGG
g2:g10:1mm:4:CC;g2:g11:2mm:4:11	AAGAATCA	GTATCTATTTACTTA	ACAGCATTCCGCGTTAGTGATATCCGTCCTGGATGTCGAACGTATCTATTTACTTAAAGAATCATGGAATTCTCGGGTGCCAAGG
g2:g21:1mm:2:AG	AAGAATTG	CATAGTATTTAGTGA	ACAGCATTCCGCGTTAGTGATATCCGTCCTGGATGAGCTTGCATAGTATTTAGTGAAAGAATTGTGGAATTCTCGGGTGCCAAGG
g2:g26:2mm:9:22	AAGAGAAG	CATAGTTTTTAGTTA	ACAGCATTCCGCGTTAGTGATATCCGTCCTCCTAGAGCTTGCATAGTTTTTAGTTAAAGAGAAGTGGAATTCTCGGGTGCCAAGG
g2:g21:1mm:16:CC;g2:g22:2mm:16:22	AAGAGAGA	CATAGTATTTAGTTA	ACAGCATTCCGCGTTAGTGATATCCGTCCTGGATGAGCTTCCATAGTATTTAGTTAAAGAGAGATGGAATTCTCGGGTGCCAAGG
g2:g14:2mm:2:11	AAGAGACG	GATACTATTTAGTAA	ACAGCATTCCGCGTTAGTGATATCCGTCCTGGATGTCGAACGATACTATTTAGTAAAAGAGACGTGGAATTCTCGGGTGCCAAGG
g2:g11:1mm:3:AG	AAGAGATA	GTATGTATTTAGGTA	ACAGCATTCCGCGTTAGTGATATCCGTCCTGGATGTCGAACGTATGTATTTAGGTAAAGAGATATGGAATTCTCGGGTGCCAAGG
g2:g28:1mm:2:AG	AAGAGGCA	CATAGTATTTAGTGA	ACAGCATTCCGCGTTAGTGATATCCGTCGACCTACAGCTTGCATAGTATTTAGTGAAAGAGGCATGGAATTCTCGGGTGCCAAGG
g2:g25:2mm:4:8	AAGAGGTG	CATAGTAATTACTTA	ACAGCATTCCGCGTTAGTGATATCCGTCCTGCTACAGCTTGCATAGTAATTACTTAAAGAGGTGTGGAATTCTCGGGTGCCAAGG
g2:g22:1mm:16:CU	AAGAGCAA	CATAGTATTTAGTTA	ACAGCATTCCGCGTTAGTGATATCCGTCCTGGATCAGCTTTCATAGTATTTAGTTAAAGAGCAATGGAATTCTCGGGTGCCAAGG
g2:g28:1mm:16:CC;g2:g29:2mm:16:29	AAGAGCGG	CATAGTATTTAGTTA	ACAGCATTCCGCGTTAGTGATATCCGTCGACCTACAGCTTCCATAGTATTTAGTTAAAGAGCGGTGGAATTCTCGGGTGCCAAGG
g2:g29:tb:13:U;g2:g29:tb:14:U	AAGAGCCA	ATTAGTATTTAGTTA	ACAGCATTCCGCGTTAGTGATATCCGTGGACCTACAGCTTGCATTAGTATTTAGTTAAAGAGCCATGGAATTCTCGGGTGCCAAGG
g2:g19:3mm:3	AAGAGTGA	CATAGTATTTTCATA	ACAGCATTCCGCGTTAGTGATATCCGTCCTGGATGTCCTTGCATAGTATTTTCATAAAGAGTGATGGAATTCTCGGGTGCCAAGG
g2:g24:1mm:3:AC	AAGAGTCG	CATAGTATTTAGCTA	ACAGCATTCCGCGTTAGTGATATCCGTCCTGGTACAGCTTGCATAGTATTTAGCTAAAGAGTCGTGGAATTCTCGGGTGCCAAGG
g2:g22:3mm:11	AAGACAAG	CAATCTATTTAGTTA	ACAGCATTCCGCGTTAGTGATATCCGTCCTGGATCAGCTTGCAATCTATTTAGTTAAAGACAAGTGGAATTCTCGGGTGCCAAGG
g2:g25:1mm:22:GA	AAGACACA	CATAGTATTTAGTTA	ACAGCATTCCGCGTTAGTGATATCCGTCCTGCTAAAGCTTGCATAGTATTTAGTTAAAGACACATGGAATTCTCGGGTGCCAAGG
g2:g17:3mm:3	AAGACATG	CATAGTATTTTCATA	ACAGCATTCCGCGTTAGTGATATCCGTCCTGGATGTCGATGCATAGTATTTTCATAAAGACATGTGGAATTCTCGGGTGCCAAGG
g2:g26:tb:15:C;g2:g26:tb:16:C	AAGACGAA	CATAGTATTTAGTTA	ACAGCATTCCGCGTTAGTGATATCCGTCCTCCTACAGCTTGCCATAGTATTTAGTTAAAGACGAATGGAATTCTCGGGTGCCAAGG
g2:g30:3mm:14	AAGACGGC	GTTAGTATTTAGTTA	ACAGCATTCCGCGTTAGTGATATCCGAGGACCTACAGCTTCGTTAGTATTTAGTTAAAGACGGCTGGAATTCTCGGGTGCCAAGG
g2:g27:tb:26:A	AAGACGCA	CATAGTATTTAGTTA	ACAGCATTCCGCGTTAGTGATATCCGTCCACACTACAGCTTGCATAGTATTTAGTTAAAGACGCATGGAATTCTCGGGTGCCAAGG
g2:g22:gb:5	AAGACGTG	CATAGTATTTGTTA	ACAGCATTCCGCGTTAGTGATATCCGTCCTGGATCAGCTTGCATAGTATTTGTTAAAGACGTGTGGAATTCTCGGGTGCCAAGG
g2:g15:2mm:7:14	AAGACTAA	CTTAGTATATAGTTA	ACAGCATTCCGCGTTAGTGATATCCGTCCTGGATGTCGAACCTTAGTATATAGTTAAAGACTAATGGAATTCTCGGGTGCCAAGG
g2:g10:gb:6;g2:g10:gb:7;g2:g10:gb:8	AAGACTGG	GTATCTATTAGTTA	ACAGCATTCCGCGTTAGTGATATCCGTCCTGGATGTCGAACGTATCTATTAGTTAAAGACTGGTGGAATTCTCGGGTGCCAAGG
g2:g24:2mm:6:20	AAGACTCA	CATAGTATTAAGTTA	ACAGCATTCCGCGTTAGTGATATCCGTCCTGGTACACCTTGCATAGTATTAAGTTAAAGACTCATGGAATTCTCGGGTGCCAAGG
g2:g19:1mm:8:AA;g2:g20:2mm:8:20	AAGACTTC	CATAGTAATTAGTTA	ACAGCATTCCGCGTTAGTGATATCCGTCCTGGATGTCCTTGCATAGTAATTAGTTAAAGACTTCTGGAATTCTCGGGTGCCAAGG
g2:g27:1mm:15:GU	AAGATAAG	TATAGTATTTAGTTA	ACAGCATTCCGCGTTAGTGATATCCGTCCACCTACAGCTTGTATAGTATTTAGTTAAAGATAAGTGGAATTCTCGGGTGCCAAGG
g2:g24:3mm:2;g5:g24:cont:t1A	AAGATACC	CATAGTATTTACAAA	ACAGCATTCCGCGTTAGTGATATCCGTCCTGGTACAGCTTGCATAGTATTTACAAAAAGATACCTGGAATTCTCGGGTGCCAAGG
g2:g12:tb:6:C	AAGATATA	GTAAGTATTTCAGTTA	ACAGCATTCCGCGTTAGTGATATCCGTCCTGGATGTCGAACGTAAGTATTTCAGTTAAAGATATATGGAATTCTCGGGTGCCAAGG
g2:g19:2mm:9:15	AAGATGAA	GATAGTTTTTAGTTA	ACAGCATTCCGCGTTAGTGATATCCGTCCTGGATGTCCTTGGATAGTTTTTAGTTAAAGATGAATGGAATTCTCGGGTGCCAAGG
g2:g25:2mm:4:16	AAGATGGC	CATAGTATTTACTTA	ACAGCATTCCGCGTTAGTGATATCCGTCCTGCTACAGCTTCCATAGTATTTACTTAAAGATGGCTGGAATTCTCGGGTGCCAAGG
g2:g26:2mm:4:24	AAGATGCG	CATAGTATTTACTTA	ACAGCATTCCGCGTTAGTGATATCCGTCCTCCAACAGCTTGCATAGTATTTACTTAAAGATGCGTGGAATTCTCGGGTGCCAAGG
g2:g22:1mm:14:UG	AAGATGTA	CGTAGTATTTAGTTA	ACAGCATTCCGCGTTAGTGATATCCGTCCTGGATCAGCTTGCGTAGTATTTAGTTAAAGATGTATGGAATTCTCGGGTGCCAAGG
g2:g26:1mm:4:CU	AAGATCAA	CATAGTATTTATTTA	ACAGCATTCCGCGTTAGTGATATCCGTCCTCCTACAGCTTGCATAGTATTTATTTAAAGATCAATGGAATTCTCGGGTGCCAAGG
g2:g10:2mm:3:6	AAGATCGG	GTATCTATTAAGATA	ACAGCATTCCGCGTTAGTGATATCCGTCCTGGATGTCGAACGTATCTATTAAGATAAAGATCGGTGGAATTCTCGGGTGCCAAGG
g2:g24:1mm:23:UU;g2:g25:2mm:23:25	AAGATCCA	CATAGTATTTAGTTA	ACAGCATTCCGCGTTAGTGATATCCGTCCTGGTTCAGCTTGCATAGTATTTAGTTAAAGATCCATGGAATTCTCGGGTGCCAAGG
spikein:17	AAGATCTG	GTATCATAAATCAAT	ACAGCATTCCGCGTTAGTGATATCCGTCCTGGATGTCGATCGTATCATAAATCAATAAGATCTGTGGAATTCTCGGGTGCCAAGG
g2:g21:2mm:5:18	AAGATTAA	CATAGTATTTTGTTA	ACAGCATTCCGCGTTAGTGATATCCGTCCTGGATGAGCATGCATAGTATTTTGTTAAAGATTAATGGAATTCTCGGGTGCCAAGG
g2:g27:tb:9:G	AAGATTGG	CATAGTAGTTTAGTTA	ACAGCATTCCGCGTTAGTGATATCCGTCCACCTACAGCTTGCATAGTAGTTTAGTTAAAGATTGGTGGAATTCTCGGGTGCCAAGG
g2:g29:2mm:11:13	AAGATTCA	CAAACTATTTAGTTA	ACAGCATTCCGCGTTAGTGATATCCGTGGACCTACAGCTTGCAAACTATTTAGTTAAAGATTCATGGAATTCTCGGGTGCCAAGG
g2:g11:1mm:6:AC	AAGGCAAG	GTATGTATTCAGTTA	ACAGCATTCCGCGTTAGTGATATCCGTCCTGGATGTCGAACGTATGTATTCAGTTAAAGGCAAGTGGAATTCTCGGGTGCCAAGG
g2:g26:tb:21:A;g2:g26:tb:22:A	AAGGCAGA	CATAGTATTTAGTTA	ACAGCATTCCGCGTTAGTGATATCCGTCCTCCTACAAGCTTGCATAGTATTTAGTTAAAGGCAGATGGAATTCTCGGGTGCCAAGG
g2:g28:2mm:5:18	AAGGCACG	CATAGTATTTTGTTA	ACAGCATTCCGCGTTAGTGATATCCGTCGACCTACAGCATGCATAGTATTTTGTTAAAGGCACGTGGAATTCTCGGGTGCCAAGG
g2:g27:2mm:14:19	AAGGCGAA	CTTAGTATTTAGTTA	ACAGCATTCCGCGTTAGTGATATCCGTCCACCTACAGGTTGCTTAGTATTTAGTTAAAGGCGAATGGAATTCTCGGGTGCCAAGG
g2:g15:1mm:5:UC	AAGGCGGC	CATAGTATTTCGTTA	ACAGCATTCCGCGTTAGTGATATCCGTCCTGGATGTCGAACCATAGTATTTCGTTAAAGGCGGCTGGAATTCTCGGGTGCCAAGG
g2:g30:2mm:7:27	AAGGCGCA	CATAGTATATAGTTA	ACAGCATTCCGCGTTAGTGATATCCGAGGTCCTACAGCTTGCATAGTATATAGTTAAAGGCGCATGGAATTCTCGGGTGCCAAGG
g2:g22:2mm:7:21	AAGGCGTG	CATAGTATATAGTTA	ACAGCATTCCGCGTTAGTGATATCCGTCCTGGATCTGCTTGCATAGTATATAGTTAAAGGCGTGTGGAATTCTCGGGTGCCAAGG
g2:g18:gb:2;g2:g18:gb:3	AAGGCCAA	CATAGTATTTAGTA	ACAGCATTCCGCGTTAGTGATATCCGTCCTGGATGTCGTTGCATAGTATTTAGTAAAGGCCAATGGAATTCTCGGGTGCCAAGG
g2:g12:tb:3:A	AAGGCCGG	GTAAGTATTTAGTATA	ACAGCATTCCGCGTTAGTGATATCCGTCCTGGATGTCGAACGTAAGTATTTAGTATAAAGGCCGGTGGAATTCTCGGGTGCCAAGG
g2:g26:2mm:15:23	AAGGCCTC	GATAGTATTTAGTTA	ACAGCATTCCGCGTTAGTGATATCCGTCCTCCTTCAGCTTGGATAGTATTTAGTTAAAGGCCTCTGGAATTCTCGGGTGCCAAGG
g2:g22:3mm:4	AAGGCTAA	CATAGTATTATCTTA	ACAGCATTCCGCGTTAGTGATATCCGTCCTGGATCAGCTTGCATAGTATTATCTTAAAGGCTAATGGAATTCTCGGGTGCCAAGG
g2:g21:2mm:7:14	AAGGCTGG	CTTAGTATATAGTTA	ACAGCATTCCGCGTTAGTGATATCCGTCCTGGATGAGCTTGCTTAGTATATAGTTAAAGGCTGGTGGAATTCTCGGGTGCCAAGG
spikein:7	AAGGCTCA	GTATCATATATCAAT	ACAGCATTCCGCGTTAGTGATATCCGTCCTGGATGTCGAACGTATCATATATCAATAAGGCTCATGGAATTCTCGGGTGCCAAGG
g2:g19:1mm:2:AG	AAGGTAAG	CATAGTATTTAGTGA	ACAGCATTCCGCGTTAGTGATATCCGTCCTGGATGTCCTTGCATAGTATTTAGTGAAAGGTAAGTGGAATTCTCGGGTGCCAAGG
g2:g30:2mm:8:19	AAGGTAGA	CATAGTAATTAGTTA	ACAGCATTCCGCGTTAGTGATATCCGAGGACCTACAGGTTGCATAGTAATTAGTTAAAGGTAGATGGAATTCTCGGGTGCCAAGG
g2:g25:tb:13:C	AAGGTACG	ATCAGTATTTAGTTA	ACAGCATTCCGCGTTAGTGATATCCGTCCTGCTACAGCTTGCATCAGTATTTAGTTAAAGGTACGTGGAATTCTCGGGTGCCAAGG
g2:g28:2mm:7:14	AAGGTGAA	CTTAGTATATAGTTA	ACAGCATTCCGCGTTAGTGATATCCGTCGACCTACAGCTTGCTTAGTATATAGTTAAAGGTGAATGGAATTCTCGGGTGCCAAGG
g2:g19:1mm:16:CC;g2:g20:2mm:16:20	AAGGTGGC	CATAGTATTTAGTTA	ACAGCATTCCGCGTTAGTGATATCCGTCCTGGATGTCCTTCCATAGTATTTAGTTAAAGGTGGCTGGAATTCTCGGGTGCCAAGG
g2:g25:2mm:9:20	AAGGTGCG	CATAGTTTTTAGTTA	ACAGCATTCCGCGTTAGTGATATCCGTCCTGCTACACCTTGCATAGTTTTTAGTTAAAGGTGCGTGGAATTCTCGGGTGCCAAGG
g2:g30:2mm:17:27	AAGGTGTA	CATAGTATTTAGTTA	ACAGCATTCCGCGTTAGTGATATCCGAGGTCCTACAGCTAGCATAGTATTTAGTTAAAGGTGTATGGAATTCTCGGGTGCCAAGG
g2:g30:2mm:10:20	AAGGTCAA	CATAGAATTTAGTTA	ACAGCATTCCGCGTTAGTGATATCCGAGGACCTACACCTTGCATAGAATTTAGTTAAAGGTCAATGGAATTCTCGGGTGCCAAGG
g2:g22:2mm:17:21	AAGGTCGG	CATAGTATTTAGTTA	ACAGCATTCCGCGTTAGTGATATCCGTCCTGGATCTGCTAGCATAGTATTTAGTTAAAGGTCGGTGGAATTCTCGGGTGCCAAGG
g2:g23:3mm:14	AAGGTCCA	GTTAGTATTTAGTTA	ACAGCATTCCGCGTTAGTGATATCCGTCCTGGAACAGCTTCGTTAGTATTTAGTTAAAGGTCCATGGAATTCTCGGGTGCCAAGG
g2:g26:1mm:24:AG	AAGGTCTG	CATAGTATTTAGTTA	ACAGCATTCCGCGTTAGTGATATCCGTCCTCCGACAGCTTGCATAGTATTTAGTTAAAGGTCTGTGGAATTCTCGGGTGCCAAGG
g2:g12:2mm:3:5	AAGGTTGA	GTAAGTATTTTGATA	ACAGCATTCCGCGTTAGTGATATCCGTCCTGGATGTCGAACGTAAGTATTTTGATAAAGGTTGATGGAATTCTCGGGTGCCAAGG
g2:g19:tb:9:A;g2:g19:tb:10:A	AAGGTTCG	CATAGTAATTTAGTTA	ACAGCATTCCGCGTTAGTGATATCCGTCCTGGATGTCCTTGCATAGTAATTTAGTTAAAGGTTCGTGGAATTCTCGGGTGCCAAGG
g2:g14:tb:6:G	AAGCAAGA	GATAGTATTTGAGTTA	ACAGCATTCCGCGTTAGTGATATCCGTCCTGGATGTCGAACGATAGTATTTGAGTTAAAGCAAGATGGAATTCTCGGGTGCCAAGG
g2:g21:2mm:14:17	AAGCAACG	CTTAGTATTTAGTTA	ACAGCATTCCGCGTTAGTGATATCCGTCCTGGATGAGCTAGCTTAGTATTTAGTTAAAGCAACGTGGAATTCTCGGGTGCCAAGG
g2:g17:2mm:2:5	AAGCAATA	CATAGTATTTTGTAA	ACAGCATTCCGCGTTAGTGATATCCGTCCTGGATGTCGATGCATAGTATTTTGTAAAAGCAATATGGAATTCTCGGGTGCCAAGG
g2:g10:tb:8:G	AAGCAGAA	GTATCTATGTTAGTTA	ACAGCATTCCGCGTTAGTGATATCCGTCCTGGATGTCGAACGTATCTATGTTAGTTAAAGCAGAATGGAATTCTCGGGTGCCAAGG
g2:g25:1mm:21:UU;g2:g26:2mm:21:26	AAGCAGGC	CATAGTATTTAGTTA	ACAGCATTCCGCGTTAGTGATATCCGTCCTGCTACTGCTTGCATAGTATTTAGTTAAAGCAGGCTGGAATTCTCGGGTGCCAAGG
g2:g28:2mm:13:24	AAGCAGTG	CAAAGTATTTAGTTA	ACAGCATTCCGCGTTAGTGATATCCGTCGACCAACAGCTTGCAAAGTATTTAGTTAAAGCAGTGTGGAATTCTCGGGTGCCAAGG
g2:g22:tb:15:U	AAGCACAA	TATAGTATTTAGTTA	ACAGCATTCCGCGTTAGTGATATCCGTCCTGGATCAGCTTGCTATAGTATTTAGTTAAAGCACAATGGAATTCTCGGGTGCCAAGG
g2:g28:2mm:14:17	AAGCACGG	CTTAGTATTTAGTTA	ACAGCATTCCGCGTTAGTGATATCCGTCGACCTACAGCTAGCTTAGTATTTAGTTAAAGCACGGTGGAATTCTCGGGTGCCAAGG
g2:g25:2mm:14:22	AAGCACCA	CTTAGTATTTAGTTA	ACAGCATTCCGCGTTAGTGATATCCGTCCTGCTAGAGCTTGCTTAGTATTTAGTTAAAGCACCATGGAATTCTCGGGTGCCAAGG
g2:g21:1mm:5:UC	AAGCACTG	CATAGTATTTCGTTA	ACAGCATTCCGCGTTAGTGATATCCGTCCTGGATGAGCTTGCATAGTATTTCGTTAAAGCACTGTGGAATTCTCGGGTGCCAAGG
g2:g18:1mm:10:AG	AAGCGAAG	CATAGGATTTAGTTA	ACAGCATTCCGCGTTAGTGATATCCGTCCTGGATGTCGTTGCATAGGATTTAGTTAAAGCGAAGTGGAATTCTCGGGTGCCAAGG
g2:g28:1mm:5:UC	AAGCGAGA	CATAGTATTTCGTTA	ACAGCATTCCGCGTTAGTGATATCCGTCGACCTACAGCTTGCATAGTATTTCGTTAAAGCGAGATGGAATTCTCGGGTGCCAAGG
g2:g29:2mm:5:28	AAGCGACG	CATAGTATTTTGTTA	ACAGCATTCCGCGTTAGTGATATCCGTGCACCTACAGCTTGCATAGTATTTTGTTAAAGCGACGTGGAATTCTCGGGTGCCAAGG
g2:g29:tb:11:A	AAGCGATA	ATAGATATTTAGTTA	ACAGCATTCCGCGTTAGTGATATCCGTGGACCTACAGCTTGCATAGATATTTAGTTAAAGCGATATGGAATTCTCGGGTGCCAAGG
g2:g18:2mm:12:15	AAGCGGAA	GATTGTATTTAGTTA	ACAGCATTCCGCGTTAGTGATATCCGTCCTGGATGTCGTTGGATTGTATTTAGTTAAAGCGGAATGGAATTCTCGGGTGCCAAGG
g2:g18:3mm:8	AAGCGGCG	CATAGATATTAGTTA	ACAGCATTCCGCGTTAGTGATATCCGTCCTGGATGTCGTTGCATAGATATTAGTTAAAGCGGCGTGGAATTCTCGGGTGCCAAGG
g2:g30:2mm:16:19	AAGCGGTA	CATAGTATTTAGTTA	ACAGCATTCCGCGTTAGTGATATCCGAGGACCTACAGGTTCCATAGTATTTAGTTAAAGCGGTATGGAATTCTCGGGTGCCAAGG
g2:g15:gb:6;g2:g15:gb:7;g2:g15:gb:8	AAGCGCAA	CATAGTATTAGTTA	ACAGCATTCCGCGTTAGTGATATCCGTCCTGGATGTCGAACCATAGTATTAGTTAAAGCGCAATGGAATTCTCGGGTGCCAAGG
g2:g25:2mm:8:12	AAGCGCGG	CATTGTAATTAGTTA	ACAGCATTCCGCGTTAGTGATATCCGTCCTGCTACAGCTTGCATTGTAATTAGTTAAAGCGCGGTGGAATTCTCGGGTGCCAAGG
g2:g25:1mm:9:UG	AAGCGCCA	CATAGTGTTTAGTTA	ACAGCATTCCGCGTTAGTGATATCCGTCCTGCTACAGCTTGCATAGTGTTTAGTTAAAGCGCCATGGAATTCTCGGGTGCCAAGG
g2:g23:1mm:5:UU;g2:g24:2mm:5:24	AAGCGCTG	CATAGTATTTTGTTA	ACAGCATTCCGCGTTAGTGATATCCGTCCTGGAACAGCTTGCATAGTATTTTGTTAAAGCGCTGTGGAATTCTCGGGTGCCAAGG
g2:g26:2mm:10:11	AAGCGTAA	CATACAATTTAGTTA	ACAGCATTCCGCGTTAGTGATATCCGTCCTCCTACAGCTTGCATACAATTTAGTTAAAGCGTAATGGAATTCTCGGGTGCCAAGG
g2:g29:2mm:5:6	AAGCGTGG	CATAGTATTATGTTA	ACAGCATTCCGCGTTAGTGATATCCGTGGACCTACAGCTTGCATAGTATTATGTTAAAGCGTGGTGGAATTCTCGGGTGCCAAGG
g2:g25:2mm:6:15	AAGCGTCA	GATAGTATTAAGTTA	ACAGCATTCCGCGTTAGTGATATCCGTCCTGCTACAGCTTGGATAGTATTAAGTTAAAGCGTCATGGAATTCTCGGGTGCCAAGG
g2:g19:2mm:5:18	AAGCGTTG	CATAGTATTTTGTTA	ACAGCATTCCGCGTTAGTGATATCCGTCCTGGATGTCCATGCATAGTATTTTGTTAAAGCGTTGTGGAATTCTCGGGTGCCAAGG
g2:g29:2mm:7:8	AAGCCAAG	CATAGTAAATAGTTA	ACAGCATTCCGCGTTAGTGATATCCGTGGACCTACAGCTTGCATAGTAAATAGTTAAAGCCAAGTGGAATTCTCGGGTGCCAAGG
g2:g23:2mm:8:19	AAGCCAGA	CATAGTAATTAGTTA	ACAGCATTCCGCGTTAGTGATATCCGTCCTGGAACAGGTTGCATAGTAATTAGTTAAAGCCAGATGGAATTCTCGGGTGCCAAGG
g2:g28:tb:8:G	AAGCCACG	CATAGTATGTTAGTTA	ACAGCATTCCGCGTTAGTGATATCCGTCGACCTACAGCTTGCATAGTATGTTAGTTAAAGCCACGTGGAATTCTCGGGTGCCAAGG
g2:g17:1mm:8:AA;g2:g18:2mm:8:18	AAGCCATC	CATAGTAATTAGTTA	ACAGCATTCCGCGTTAGTGATATCCGTCCTGGATGTCGATGCATAGTAATTAGTTAAAGCCATCTGGAATTCTCGGGTGCCAAGG
g2:g14:2mm:10:13	AAGCCGAA	GAAAGAATTTAGTTA	ACAGCATTCCGCGTTAGTGATATCCGTCCTGGATGTCGAACGAAAGAATTTAGTTAAAGCCGAATGGAATTCTCGGGTGCCAAGG
g2:g23:2mm:10:20	AAGCCGGC	CATAGAATTTAGTTA	ACAGCATTCCGCGTTAGTGATATCCGTCCTGGAACACCTTGCATAGAATTTAGTTAAAGCCGGCTGGAATTCTCGGGTGCCAAGG
g9:g20:cont:t1A	AAGCCGCA	CATAGTAAAATCAAA	ACAGCATTCCGCGTTAGTGATATCCGTCCTGGATGTGCTTGCATAGTAAAATCAAAAAGCCGCATGGAATTCTCGGGTGCCAAGG
g2:g30:tb:14:G	AAGCCGTG	AGTAGTATTTAGTTA	ACAGCATTCCGCGTTAGTGATATCCGAGGACCTACAGCTTGCAGTAGTATTTAGTTAAAGCCGTGTGGAATTCTCGGGTGCCAAGG
g2:g17:2mm:9:15	AAGCCTGA	GATAGTTTTTAGTTA	ACAGCATTCCGCGTTAGTGATATCCGTCCTGGATGTCGATGGATAGTTTTTAGTTAAAGCCTGATGGAATTCTCGGGTGCCAAGG
g2:g19:2mm:7:14	AAGCCTCG	CTTAGTATATAGTTA	ACAGCATTCCGCGTTAGTGATATCCGTCCTGGATGTCCTTGCTTAGTATATAGTTAAAGCCTCGTGGAATTCTCGGGTGCCAAGG
g2:g29:2mm:8:17	AAGCCTTA	CATAGTAATTAGTTA	ACAGCATTCCGCGTTAGTGATATCCGTGGACCTACAGCTAGCATAGTAATTAGTTAAAGCCTTATGGAATTCTCGGGTGCCAAGG
g2:g18:2mm:6:14	AAGTGAAG	CTTAGTATTAAGTTA	ACAGCATTCCGCGTTAGTGATATCCGTCCTGGATGTCGTTGCTTAGTATTAAGTTAAAGTGAAGTGGAATTCTCGGGTGCCAAGG
g2:g28:gb:20	AAGTGAGA	CATAGTATTTAGTTA	ACAGCATTCCGCGTTAGTGATATCCGTCGACCTACACTTGCATAGTATTTAGTTAAAGTGAGATGGAATTCTCGGGTGCCAAGG
g2:g27:2mm:11:13	AAGTGACG	CAAACTATTTAGTTA	ACAGCATTCCGCGTTAGTGATATCCGTCCACCTACAGCTTGCAAACTATTTAGTTAAAGTGACGTGGAATTCTCGGGTGCCAAGG
g2:g29:3mm:24	AAGTGATA	CATAGTATTTAGTTA	ACAGCATTCCGCGTTAGTGATATCCGTGGAGGAACAGCTTGCATAGTATTTAGTTAAAGTGATATGGAATTCTCGGGTGCCAAGG
g2:g29:2mm:4:25	AAGTGGAA	CATAGTATTTACTTA	ACAGCATTCCGCGTTAGTGATATCCGTGGACGTACAGCTTGCATAGTATTTACTTAAAGTGGAATGGAATTCTCGGGTGCCAAGG
g2:g30:2mm:10:26	AAGTGGCG	CATAGAATTTAGTTA	ACAGCATTCCGCGTTAGTGATATCCGAGGAGCTACAGCTTGCATAGAATTTAGTTAAAGTGGCGTGGAATTCTCGGGTGCCAAGG
g2:g29:2mm:10:23	AAGTGGTA	CATAGAATTTAGTTA	ACAGCATTCCGCGTTAGTGATATCCGTGGACCTTCAGCTTGCATAGAATTTAGTTAAAGTGGTATGGAATTCTCGGGTGCCAAGG
g2:g30:1mm:5:UU	AAGTGCGA	CATAGTATTTTGTTA	ACAGCATTCCGCGTTAGTGATATCCGAGGACCTACAGCTTGCATAGTATTTTGTTAAAGTGCGATGGAATTCTCGGGTGCCAAGG
g2:g16:2mm:9:13	AAGTGCCG	CAAAGTTTTTAGTTA	ACAGCATTCCGCGTTAGTGATATCCGTCCTGGATGTCGAAGCAAAGTTTTTAGTTAAAGTGCCGTGGAATTCTCGGGTGCCAAGG
g2:g27:tb:18:G	AAGTGCTA	CATAGTATTTAGTTA	ACAGCATTCCGCGTTAGTGATATCCGTCCACCTACAGCTGTGCATAGTATTTAGTTAAAGTGCTATGGAATTCTCGGGTGCCAAGG
g2:g28:2mm:19:26	AAGTGTAA	CATAGTATTTAGTTA	ACAGCATTCCGCGTTAGTGATATCCGTCGAGCTACAGGTTGCATAGTATTTAGTTAAAGTGTAATGGAATTCTCGGGTGCCAAGG
g2:g25:2mm:12:16	AAGTGTGG	CATTGTATTTAGTTA	ACAGCATTCCGCGTTAGTGATATCCGTCCTGCTACAGCTTCCATTGTATTTAGTTAAAGTGTGGTGGAATTCTCGGGTGCCAAGG
g8:g18:cont:t1A	AAGTGTCA	CATAGTATAATCAAA	ACAGCATTCCGCGTTAGTGATATCCGTCCTGGATGTCGTTGCATAGTATAATCAAAAAGTGTCATGGAATTCTCGGGTGCCAAGG
g2:g19:2mm:14:17	AAGTGTTG	CTTAGTATTTAGTTA	ACAGCATTCCGCGTTAGTGATATCCGTCCTGGATGTCCTAGCTTAGTATTTAGTTAAAGTGTTGTGGAATTCTCGGGTGCCAAGG
g2:g16:2mm:3:15	AAGTCAAG	GATAGTATTTAGATA	ACAGCATTCCGCGTTAGTGATATCCGTCCTGGATGTCGAAGGATAGTATTTAGATAAAGTCAAGTGGAATTCTCGGGTGCCAAGG
g2:g29:2mm:15:24	AAGTCAGA	GATAGTATTTAGTTA	ACAGCATTCCGCGTTAGTGATATCCGTGGACCAACAGCTTGGATAGTATTTAGTTAAAGTCAGATGGAATTCTCGGGTGCCAAGG
g2:g29:2mm:7:16	AAGTCACG	CATAGTATATAGTTA	ACAGCATTCCGCGTTAGTGATATCCGTGGACCTACAGCTTCCATAGTATATAGTTAAAGTCACGTGGAATTCTCGGGTGCCAAGG
g2:g23:2mm:16:19	AAGTCATC	CATAGTATTTAGTTA	ACAGCATTCCGCGTTAGTGATATCCGTCCTGGAACAGGTTCCATAGTATTTAGTTAAAGTCATCTGGAATTCTCGGGTGCCAAGG
g2:g19:1mm:5:UC	AAGTCGAA	CATAGTATTTCGTTA	ACAGCATTCCGCGTTAGTGATATCCGTCCTGGATGTCCTTGCATAGTATTTCGTTAAAGTCGAATGGAATTCTCGGGTGCCAAGG
g2:g17:1mm:2:AG	AAGTCGGC	CATAGTATTTAGTGA	ACAGCATTCCGCGTTAGTGATATCCGTCCTGGATGTCGATGCATAGTATTTAGTGAAAGTCGGCTGGAATTCTCGGGTGCCAAGG
g2:g28:2mm:10:25	AAGTCGCA	CATAGAATTTAGTTA	ACAGCATTCCGCGTTAGTGATATCCGTCGACGTACAGCTTGCATAGAATTTAGTTAAAGTCGCATGGAATTCTCGGGTGCCAAGG
g2:g22:tb:13:C	AAGTCGTG	ATCAGTATTTAGTTA	ACAGCATTCCGCGTTAGTGATATCCGTCCTGGATCAGCTTGCATCAGTATTTAGTTAAAGTCGTGTGGAATTCTCGGGTGCCAAGG
g2:g17:1mm:16:CC;g2:g18:2mm:16:18	AAGTCCAA	CATAGTATTTAGTTA	ACAGCATTCCGCGTTAGTGATATCCGTCCTGGATGTCGATCCATAGTATTTAGTTAAAGTCCAATGGAATTCTCGGGTGCCAAGG
g2:g10:2mm:7:10	AAGTCCGG	GTATCAATATAGTTA	ACAGCATTCCGCGTTAGTGATATCCGTCCTGGATGTCGAACGTATCAATATAGTTAAAGTCCGGTGGAATTCTCGGGTGCCAAGG
g2:g13:2mm:3:10	AAGTCCTC	GTTAGAATTTAGATA	ACAGCATTCCGCGTTAGTGATATCCGTCCTGGATGTCGAACGTTAGAATTTAGATAAAGTCCTCTGGAATTCTCGGGTGCCAAGG
g2:g18:tb:17:A	AAGTCTAA	CATAGTATTTAGTTA	ACAGCATTCCGCGTTAGTGATATCCGTCCTGGATGTCGTTAGCATAGTATTTAGTTAAAGTCTAATGGAATTCTCGGGTGCCAAGG
g2:g29:2mm:16:17	AAGTCTGG	CATAGTATTTAGTTA	ACAGCATTCCGCGTTAGTGATATCCGTGGACCTACAGCTACCATAGTATTTAGTTAAAGTCTGGTGGAATTCTCGGGTGCCAAGG
g2:g21:1mm:19:GU	AAGTCTCA	CATAGTATTTAGTTA	ACAGCATTCCGCGTTAGTGATATCCGTCCTGGATGAGTTTGCATAGTATTTAGTTAAAGTCTCATGGAATTCTCGGGTGCCAAGG
g2:g30:tb:19:G	AAGTCTTC	CATAGTATTTAGTTA	ACAGCATTCCGCGTTAGTGATATCCGAGGACCTACAGCGTTGCATAGTATTTAGTTAAAGTCTTCTGGAATTCTCGGGTGCCAAGG
g2:g28:1mm:19:GU	AACAAGAA	CATAGTATTTAGTTA	ACAGCATTCCGCGTTAGTGATATCCGTCGACCTACAGTTTGCATAGTATTTAGTTAAACAAGAATGGAATTCTCGGGTGCCAAGG
g2:g20:tb:5:A;g2:g20:tb:6:A	AACAAGGC	CATAGTATTTAAGTTA	ACAGCATTCCGCGTTAGTGATATCCGTCCTGGATGTGCTTGCATAGTATTTAAGTTAAACAAGGCTGGAATTCTCGGGTGCCAAGG
g2:g11:1mm:10:AC	AACAAGCA	GTATGCATTTAGTTA	ACAGCATTCCGCGTTAGTGATATCCGTCCTGGATGTCGAACGTATGCATTTAGTTAAACAAGCATGGAATTCTCGGGTGCCAAGG
g2:g15:3mm:6	AACAAGTG	CATAGTAAAAAGTTA	ACAGCATTCCGCGTTAGTGATATCCGTCCTGGATGTCGAACCATAGTAAAAAGTTAAACAAGTGTGGAATTCTCGGGTGCCAAGG
g2:g14:3mm:9	AACAACAA	GATACATTTTAGTTA	ACAGCATTCCGCGTTAGTGATATCCGTCCTGGATGTCGAACGATACATTTTAGTTAAACAACAATGGAATTCTCGGGTGCCAAGG
g2:g20:gb:12	AACAACGG	GCATGTATTTAGTTA	ACAGCATTCCGCGTTAGTGATATCCGTCCTGGATGTGCTTGCATGTATTTAGTTAAACAACGGTGGAATTCTCGGGTGCCAAGG
g2:g14:tb:14:C	AACAACCA	ACTAGTATTTAGTTA	ACAGCATTCCGCGTTAGTGATATCCGTCCTGGATGTCGAACGACTAGTATTTAGTTAAACAACCATGGAATTCTCGGGTGCCAAGG
g2:g24:2mm:4:10	AACAACTG	CATAGAATTTACTTA	ACAGCATTCCGCGTTAGTGATATCCGTCCTGGTACAGCTTGCATAGAATTTACTTAAACAACTGTGGAATTCTCGGGTGCCAAGG
g2:g13:2mm:5:11	AACAATAA	GTTACTATTTTGTTA	ACAGCATTCCGCGTTAGTGATATCCGTCCTGGATGTCGAACGTTACTATTTTGTTAAACAATAATGGAATTCTCGGGTGCCAAGG
g2:g29:2mm:11:21	AACAATGG	CATACTATTTAGTTA	ACAGCATTCCGCGTTAGTGATATCCGTGGACCTACTGCTTGCATACTATTTAGTTAAACAATGGTGGAATTCTCGGGTGCCAAGG
g2:g20:2mm:7:9	AACAATCA	CATAGTTTATAGTTA	ACAGCATTCCGCGTTAGTGATATCCGTCCTGGATGTGCTTGCATAGTTTATAGTTAAACAATCATGGAATTCTCGGGTGCCAAGG
g2:g14:tb:12:U	AACAATTG	ATATGTATTTAGTTA	ACAGCATTCCGCGTTAGTGATATCCGTCCTGGATGTCGAACGATATGTATTTAGTTAAACAATTGTGGAATTCTCGGGTGCCAAGG
g2:g26:2mm:6:7	AACACAAG	CATAGTATAAAGTTA	ACAGCATTCCGCGTTAGTGATATCCGTCCTCCTACAGCTTGCATAGTATAAAGTTAAACACAAGTGGAATTCTCGGGTGCCAAGG
g2:g29:2mm:13:20	AACACACA	CAAAGTATTTAGTTA	ACAGCATTCCGCGTTAGTGATATCCGTGGACCTACACCTTGCAAAGTATTTAGTTAAACACACATGGAATTCTCGGGTGCCAAGG
g2:g27:2mm:7:8	AACACATG	CATAGTAAATAGTTA	ACAGCATTCCGCGTTAGTGATATCCGTCCACCTACAGCTTGCATAGTAAATAGTTAAACACATGTGGAATTCTCGGGTGCCAAGG
spikein:29	AACACGAA	GTATCATAAATCAAT	ACAGCATTCCGCGTTAGTGATATCCGTGCTGGATGTCGAACGTATCATAAATCAATAACACGAATGGAATTCTCGGGTGCCAAGG
g2:g20:2mm:9:17	AACACGGC	CATAGTTTTTAGTTA	ACAGCATTCCGCGTTAGTGATATCCGTCCTGGATGTGCTAGCATAGTTTTTAGTTAAACACGGCTGGAATTCTCGGGTGCCAAGG
g2:g16:tb:5:C	AACACGCA	CATAGTATTTACGTTA	ACAGCATTCCGCGTTAGTGATATCCGTCCTGGATGTCGAAGCATAGTATTTACGTTAAACACGCATGGAATTCTCGGGTGCCAAGG
g2:g20:2mm:4:13	AACACGTG	CAAAGTATTTACTTA	ACAGCATTCCGCGTTAGTGATATCCGTCCTGGATGTGCTTGCAAAGTATTTACTTAAACACGTGTGGAATTCTCGGGTGCCAAGG
g2:g26:2mm:6:17	AACACCAA	CATAGTATTAAGTTA	ACAGCATTCCGCGTTAGTGATATCCGTCCTCCTACAGCTAGCATAGTATTAAGTTAAACACCAATGGAATTCTCGGGTGCCAAGG
g2:g30:2mm:3:25	AACACCGG	CATAGTATTTAGATA	ACAGCATTCCGCGTTAGTGATATCCGAGGACGTACAGCTTGCATAGTATTTAGATAAACACCGGTGGAATTCTCGGGTGCCAAGG
g2:g21:3mm:6	AACACTAA	CATAGTAAAAAGTTA	ACAGCATTCCGCGTTAGTGATATCCGTCCTGGATGAGCTTGCATAGTAAAAAGTTAAACACTAATGGAATTCTCGGGTGCCAAGG
g2:g27:2mm:8:17	AACACTGG	CATAGTAATTAGTTA	ACAGCATTCCGCGTTAGTGATATCCGTCCACCTACAGCTAGCATAGTAATTAGTTAAACACTGGTGGAATTCTCGGGTGCCAAGG
g2:g17:2mm:7:14	AACACTCA	CTTAGTATATAGTTA	ACAGCATTCCGCGTTAGTGATATCCGTCCTGGATGTCGATGCTTAGTATATAGTTAAACACTCATGGAATTCTCGGGTGCCAAGG
g2:g27:tb:3:G	AACACTTC	CATAGTATTTAGTGTA	ACAGCATTCCGCGTTAGTGATATCCGTCCACCTACAGCTTGCATAGTATTTAGTGTAAACACTTCTGGAATTCTCGGGTGCCAAGG
g2:g24:2mm:2:18	AACATGAA	CATAGTATTTAGTAA	ACAGCATTCCGCGTTAGTGATATCCGTCCTGGTACAGCATGCATAGTATTTAGTAAAACATGAATGGAATTCTCGGGTGCCAAGG
g2:g24:gb:20	AACATGGC	CATAGTATTTAGTTA	ACAGCATTCCGCGTTAGTGATATCCGTCCTGGTACACTTGCATAGTATTTAGTTAAACATGGCTGGAATTCTCGGGTGCCAAGG
g2:g28:2mm:21:24	AACATGCG	CATAGTATTTAGTTA	ACAGCATTCCGCGTTAGTGATATCCGTCGACCAACTGCTTGCATAGTATTTAGTTAAACATGCGTGGAATTCTCGGGTGCCAAGG
g2:g26:2mm:12:24	AACATGTA	CATTGTATTTAGTTA	ACAGCATTCCGCGTTAGTGATATCCGTCCTCCAACAGCTTGCATTGTATTTAGTTAAACATGTATGGAATTCTCGGGTGCCAAGG
g2:g22:1mm:4:CC;g2:g23:2mm:4:23	AACATCAA	CATAGTATTTACTTA	ACAGCATTCCGCGTTAGTGATATCCGTCCTGGATCAGCTTGCATAGTATTTACTTAAACATCAATGGAATTCTCGGGTGCCAAGG
g2:g27:2mm:4:25	AACATCGG	CATAGTATTTACTTA	ACAGCATTCCGCGTTAGTGATATCCGTCCACGTACAGCTTGCATAGTATTTACTTAAACATCGGTGGAATTCTCGGGTGCCAAGG
g2:g13:tb:3:C	AACATCCA	GTTAGTATTTAGTCTA	ACAGCATTCCGCGTTAGTGATATCCGTCCTGGATGTCGAACGTTAGTATTTAGTCTAAACATCCATGGAATTCTCGGGTGCCAAGG
g2:g22:2mm:2:9	AACATCTG	CATAGTTTTTAGTAA	ACAGCATTCCGCGTTAGTGATATCCGTCCTGGATCAGCTTGCATAGTTTTTAGTAAAACATCTGTGGAATTCTCGGGTGCCAAGG
g2:g20:2mm:2:14	AACATTAA	CTTAGTATTTAGTAA	ACAGCATTCCGCGTTAGTGATATCCGTCCTGGATGTGCTTGCTTAGTATTTAGTAAAACATTAATGGAATTCTCGGGTGCCAAGG
g2:g16:1mm:14:UU;g2:g17:2mm:14:17	AACATTGG	CTTAGTATTTAGTTA	ACAGCATTCCGCGTTAGTGATATCCGTCCTGGATGTCGAAGCTTAGTATTTAGTTAAACATTGGTGGAATTCTCGGGTGCCAAGG
g2:g29:2mm:12:25	AACATTCA	CATTGTATTTAGTTA	ACAGCATTCCGCGTTAGTGATATCCGTGGACGTACAGCTTGCATTGTATTTAGTTAAACATTCATGGAATTCTCGGGTGCCAAGG
g2:g19:1mm:19:GU	AACGAAGA	CATAGTATTTAGTTA	ACAGCATTCCGCGTTAGTGATATCCGTCCTGGATGTCTTTGCATAGTATTTAGTTAAACGAAGATGGAATTCTCGGGTGCCAAGG
g2:g29:2mm:5:27	AACGAACG	CATAGTATTTTGTTA	ACAGCATTCCGCGTTAGTGATATCCGTGGTCCTACAGCTTGCATAGTATTTTGTTAAACGAACGTGGAATTCTCGGGTGCCAAGG
g2:g29:2mm:2:19	AACGAATA	CATAGTATTTAGTAA	ACAGCATTCCGCGTTAGTGATATCCGTGGACCTACAGGTTGCATAGTATTTAGTAAAACGAATATGGAATTCTCGGGTGCCAAGG
g2:g17:1mm:5:UC	AACGAGAA	CATAGTATTTCGTTA	ACAGCATTCCGCGTTAGTGATATCCGTCCTGGATGTCGATGCATAGTATTTCGTTAAACGAGAATGGAATTCTCGGGTGCCAAGG
g2:g24:tb:24:U	AACGAGGC	CATAGTATTTAGTTA	ACAGCATTCCGCGTTAGTGATATCCGTCCTGGTTACAGCTTGCATAGTATTTAGTTAAACGAGGCTGGAATTCTCGGGTGCCAAGG
g2:g20:tb:11:C	AACGAGCA	ATAGCTATTTAGTTA	ACAGCATTCCGCGTTAGTGATATCCGTCCTGGATGTGCTTGCATAGCTATTTAGTTAAACGAGCATGGAATTCTCGGGTGCCAAGG
g2:g24:2mm:8:14	AACGAGTG	CTTAGTAATTAGTTA	ACAGCATTCCGCGTTAGTGATATCCGTCCTGGTACAGCTTGCTTAGTAATTAGTTAAACGAGTGTGGAATTCTCGGGTGCCAAGG
g2:g20:1mm:18:AG	AACGACAA	CATAGTATTTAGTTA	ACAGCATTCCGCGTTAGTGATATCCGTCCTGGATGTGCGTGCATAGTATTTAGTTAAACGACAATGGAATTCTCGGGTGCCAAGG
g2:g14:1mm:11:CA	AACGACGG	GATAATATTTAGTTA	ACAGCATTCCGCGTTAGTGATATCCGTCCTGGATGTCGAACGATAATATTTAGTTAAACGACGGTGGAATTCTCGGGTGCCAAGG
g2:g30:2mm:11:15	AACGACTA	GATACTATTTAGTTA	ACAGCATTCCGCGTTAGTGATATCCGAGGACCTACAGCTTGGATACTATTTAGTTAAACGACTATGGAATTCTCGGGTGCCAAGG
g2:g30:2mm:4:23	AACGATAA	CATAGTATTTACTTA	ACAGCATTCCGCGTTAGTGATATCCGAGGACCTTCAGCTTGCATAGTATTTACTTAAACGATAATGGAATTCTCGGGTGCCAAGG
g2:g25:2mm:2:3;g4:g25:cont:t1A	AACGATGG	CATAGTATTTAGAAA	ACAGCATTCCGCGTTAGTGATATCCGTCCTGCTACAGCTTGCATAGTATTTAGAAAAACGATGGTGGAATTCTCGGGTGCCAAGG
g2:g16:2mm:7:11	AACGATCA	CATACTATATAGTTA	ACAGCATTCCGCGTTAGTGATATCCGTCCTGGATGTCGAAGCATACTATATAGTTAAACGATCATGGAATTCTCGGGTGCCAAGG
g2:g29:2mm:13:26	AACGATTG	CAAAGTATTTAGTTA	ACAGCATTCCGCGTTAGTGATATCCGTGGAGCTACAGCTTGCAAAGTATTTAGTTAAACGATTGTGGAATTCTCGGGTGCCAAGG
g2:g24:1mm:5:UG	AACGGAAG	CATAGTATTTGGTTA	ACAGCATTCCGCGTTAGTGATATCCGTCCTGGTACAGCTTGCATAGTATTTGGTTAAACGGAAGTGGAATTCTCGGGTGCCAAGG
g2:g29:tb:8:G	AACGGAGA	CATAGTATGTTAGTTA	ACAGCATTCCGCGTTAGTGATATCCGTGGACCTACAGCTTGCATAGTATGTTAGTTAAACGGAGATGGAATTCTCGGGTGCCAAGG
g2:g28:3mm:23	AACGGATG	CATAGTATTTAGTTA	ACAGCATTCCGCGTTAGTGATATCCGTCGACGATCAGCTTGCATAGTATTTAGTTAAACGGATGTGGAATTCTCGGGTGCCAAGG
g2:g28:gb:13	AACGGCAA	GCAAGTATTTAGTTA	ACAGCATTCCGCGTTAGTGATATCCGTCGACCTACAGCTTGCAAGTATTTAGTTAAACGGCAATGGAATTCTCGGGTGCCAAGG
g2:g23:2mm:13:14	AACGGCGG	CTAAGTATTTAGTTA	ACAGCATTCCGCGTTAGTGATATCCGTCCTGGAACAGCTTGCTAAGTATTTAGTTAAACGGCGGTGGAATTCTCGGGTGCCAAGG
g2:g24:gb:13	AACGGCCA	GCAAGTATTTAGTTA	ACAGCATTCCGCGTTAGTGATATCCGTCCTGGTACAGCTTGCAAGTATTTAGTTAAACGGCCATGGAATTCTCGGGTGCCAAGG
g2:g27:2mm:5:6	AACGGCTG	CATAGTATTATGTTA	ACAGCATTCCGCGTTAGTGATATCCGTCCACCTACAGCTTGCATAGTATTATGTTAAACGGCTGTGGAATTCTCGGGTGCCAAGG
g2:g24:2mm:14:16	AACGGTAA	CTTAGTATTTAGTTA	ACAGCATTCCGCGTTAGTGATATCCGTCCTGGTACAGCTTCCTTAGTATTTAGTTAAACGGTAATGGAATTCTCGGGTGCCAAGG
g2:g23:tb:15:G	AACGGTGG	GATAGTATTTAGTTA	ACAGCATTCCGCGTTAGTGATATCCGTCCTGGAACAGCTTGCGATAGTATTTAGTTAAACGGTGGTGGAATTCTCGGGTGCCAAGG
g15:g20:cont:t1A	AACGGTCA	CTATCATAAATCAAA	ACAGCATTCCGCGTTAGTGATATCCGTCCTGGATGTGCTTGCTATCATAAATCAAAAACGGTCATGGAATTCTCGGGTGCCAAGG
g2:g24:2mm:10:12	AACGGTTG	CATTGAATTTAGTTA	ACAGCATTCCGCGTTAGTGATATCCGTCCTGGTACAGCTTGCATTGAATTTAGTTAAACGGTTGTGGAATTCTCGGGTGCCAAGG
g2:g26:3mm:14	AACGCAAG	GTTAGTATTTAGTTA	ACAGCATTCCGCGTTAGTGATATCCGTCCTCCTACAGCTTCGTTAGTATTTAGTTAAACGCAAGTGGAATTCTCGGGTGCCAAGG
g2:g14:gb:4	AACGCAGA	GATAGTATTTATTA	ACAGCATTCCGCGTTAGTGATATCCGTCCTGGATGTCGAACGATAGTATTTATTAAACGCAGATGGAATTCTCGGGTGCCAAGG
g2:g23:2mm:11:15	AACGCACG	GATACTATTTAGTTA	ACAGCATTCCGCGTTAGTGATATCCGTCCTGGAACAGCTTGGATACTATTTAGTTAAACGCACGTGGAATTCTCGGGTGCCAAGG
g2:g10:tb:5:C	AACGCGAA	GTATCTATTTACGTTA	ACAGCATTCCGCGTTAGTGATATCCGTCCTGGATGTCGAACGTATCTATTTACGTTAAACGCGAATGGAATTCTCGGGTGCCAAGG
g2:g22:2mm:5:15	AACGCGGC	GATAGTATTTTGTTA	ACAGCATTCCGCGTTAGTGATATCCGTCCTGGATCAGCTTGGATAGTATTTTGTTAAACGCGGCTGGAATTCTCGGGTGCCAAGG
g2:g28:3mm:6	AACGCGCA	CATAGTAAAAAGTTA	ACAGCATTCCGCGTTAGTGATATCCGTCGACCTACAGCTTGCATAGTAAAAAGTTAAACGCGCATGGAATTCTCGGGTGCCAAGG
g2:g27:3mm:24	AACGCGTG	CATAGTATTTAGTTA	ACAGCATTCCGCGTTAGTGATATCCGTCCAGGAACAGCTTGCATAGTATTTAGTTAAACGCGTGTGGAATTCTCGGGTGCCAAGG
g2:g23:1mm:7:AG	AACGCCAA	CATAGTATGTAGTTA	ACAGCATTCCGCGTTAGTGATATCCGTCCTGGAACAGCTTGCATAGTATGTAGTTAAACGCCAATGGAATTCTCGGGTGCCAAGG
g2:g30:2mm:13:14	AACGCCGG	CTAAGTATTTAGTTA	ACAGCATTCCGCGTTAGTGATATCCGAGGACCTACAGCTTGCTAAGTATTTAGTTAAACGCCGGTGGAATTCTCGGGTGCCAAGG
g2:g29:2mm:3:9	AACGCCTC	CATAGTTTTTAGATA	ACAGCATTCCGCGTTAGTGATATCCGTGGACCTACAGCTTGCATAGTTTTTAGATAAACGCCTCTGGAATTCTCGGGTGCCAAGG
g2:g13:2mm:4:12	AACGCTAA	GTTTGTATTTACTTA	ACAGCATTCCGCGTTAGTGATATCCGTCCTGGATGTCGAACGTTTGTATTTACTTAAACGCTAATGGAATTCTCGGGTGCCAAGG
g2:g25:tb:10:U;g2:g25:tb:11:U	AACGCTGG	CATAGTTATTTAGTTA	ACAGCATTCCGCGTTAGTGATATCCGTCCTGCTACAGCTTGCATAGTTATTTAGTTAAACGCTGGTGGAATTCTCGGGTGCCAAGG
g2:g27:2mm:10:23	AACGCTCA	CATAGAATTTAGTTA	ACAGCATTCCGCGTTAGTGATATCCGTCCACCTTCAGCTTGCATAGAATTTAGTTAAACGCTCATGGAATTCTCGGGTGCCAAGG
g2:g25:1mm:21:UG	AACGTAAG	CATAGTATTTAGTTA	ACAGCATTCCGCGTTAGTGATATCCGTCCTGCTACGGCTTGCATAGTATTTAGTTAAACGTAAGTGGAATTCTCGGGTGCCAAGG
g2:g20:2mm:12:13	AACGTAGA	CAATGTATTTAGTTA	ACAGCATTCCGCGTTAGTGATATCCGTCCTGGATGTGCTTGCAATGTATTTAGTTAAACGTAGATGGAATTCTCGGGTGCCAAGG
g2:g13:2mm:2:6	AACGTACG	GTTAGTATTAAGTAA	ACAGCATTCCGCGTTAGTGATATCCGTCCTGGATGTCGAACGTTAGTATTAAGTAAAACGTACGTGGAATTCTCGGGTGCCAAGG
g2:g14:gb:9	AACGTGAA	GATAGTTTTAGTTA	ACAGCATTCCGCGTTAGTGATATCCGTCCTGGATGTCGAACGATAGTTTTAGTTAAACGTGAATGGAATTCTCGGGTGCCAAGG
g2:g14:tb:9:A;g2:g14:tb:10:A	AACGTGGC	GATAGTAATTTAGTTA	ACAGCATTCCGCGTTAGTGATATCCGTCCTGGATGTCGAACGATAGTAATTTAGTTAAACGTGGCTGGAATTCTCGGGTGCCAAGG
g2:g27:2mm:15:24	AACGTGCG	GATAGTATTTAGTTA	ACAGCATTCCGCGTTAGTGATATCCGTCCACCAACAGCTTGGATAGTATTTAGTTAAACGTGCGTGGAATTCTCGGGTGCCAAGG
g2:g25:2mm:5:13	AACGTGTA	CAAAGTATTTTGTTA	ACAGCATTCCGCGTTAGTGATATCCGTCCTGCTACAGCTTGCAAAGTATTTTGTTAAACGTGTATGGAATTCTCGGGTGCCAAGG
g2:g27:2mm:7:16	AACGTCAA	CATAGTATATAGTTA	ACAGCATTCCGCGTTAGTGATATCCGTCCACCTACAGCTTCCATAGTATATAGTTAAACGTCAATGGAATTCTCGGGTGCCAAGG
g2:g25:1mm:25:GU	AACGTCGG	CATAGTATTTAGTTA	ACAGCATTCCGCGTTAGTGATATCCGTCCTGTTACAGCTTGCATAGTATTTAGTTAAACGTCGGTGGAATTCTCGGGTGCCAAGG
g2:g15:2mm:4:9	AACGTCCA	CATAGTTTTTACTTA	ACAGCATTCCGCGTTAGTGATATCCGTCCTGGATGTCGAACCATAGTTTTTACTTAAACGTCCATGGAATTCTCGGGTGCCAAGG
g2:g26:1mm:5:UU;g2:g27:2mm:5:27	AACGTCTG	CATAGTATTTTGTTA	ACAGCATTCCGCGTTAGTGATATCCGTCCTCCTACAGCTTGCATAGTATTTTGTTAAACGTCTGTGGAATTCTCGGGTGCCAAGG
g2:g12:3mm:7	AACGTTGA	GTAAGTTAATAGTTA	ACAGCATTCCGCGTTAGTGATATCCGTCCTGGATGTCGAACGTAAGTTAATAGTTAAACGTTGATGGAATTCTCGGGTGCCAAGG
g2:g24:2mm:9:19	AACGTTCG	CATAGTTTTTAGTTA	ACAGCATTCCGCGTTAGTGATATCCGTCCTGGTACAGGTTGCATAGTTTTTAGTTAAACGTTCGTGGAATTCTCGGGTGCCAAGG
g2:g26:tb:17:A	AACCAAGA	CATAGTATTTAGTTA	ACAGCATTCCGCGTTAGTGATATCCGTCCTCCTACAGCTTAGCATAGTATTTAGTTAAACCAAGATGGAATTCTCGGGTGCCAAGG
g2:g26:2mm:8:19	AACCAACG	CATAGTAATTAGTTA	ACAGCATTCCGCGTTAGTGATATCCGTCCTCCTACAGGTTGCATAGTAATTAGTTAAACCAACGTGGAATTCTCGGGTGCCAAGG
g2:g27:2mm:16:17	AACCAATA	CATAGTATTTAGTTA	ACAGCATTCCGCGTTAGTGATATCCGTCCACCTACAGCTACCATAGTATTTAGTTAAACCAATATGGAATTCTCGGGTGCCAAGG
g2:g30:1mm:7:AG	AACCAGAA	CATAGTATGTAGTTA	ACAGCATTCCGCGTTAGTGATATCCGAGGACCTACAGCTTGCATAGTATGTAGTTAAACCAGAATGGAATTCTCGGGTGCCAAGG
g2:g30:tb:22:G	AACCAGGC	CATAGTATTTAGTTA	ACAGCATTCCGCGTTAGTGATATCCGAGGACCTACGAGCTTGCATAGTATTTAGTTAAACCAGGCTGGAATTCTCGGGTGCCAAGG
g2:g28:tb:5:C	AACCAGTG	CATAGTATTTACGTTA	ACAGCATTCCGCGTTAGTGATATCCGTCGACCTACAGCTTGCATAGTATTTACGTTAAACCAGTGTGGAATTCTCGGGTGCCAAGG
g2:g20:tb:18:A	AACCACAA	CATAGTATTTAGTTA	ACAGCATTCCGCGTTAGTGATATCCGTCCTGGATGTGCTATGCATAGTATTTAGTTAAACCACAATGGAATTCTCGGGTGCCAAGG
g2:g26:2mm:10:20	AACCACGG	CATAGAATTTAGTTA	ACAGCATTCCGCGTTAGTGATATCCGTCCTCCTACACCTTGCATAGAATTTAGTTAAACCACGGTGGAATTCTCGGGTGCCAAGG
g2:g18:2mm:3:10	AACCACCA	CATAGAATTTAGATA	ACAGCATTCCGCGTTAGTGATATCCGTCCTGGATGTCGTTGCATAGAATTTAGATAAACCACCATGGAATTCTCGGGTGCCAAGG
spikein:30	AACCACTG	GTATCATAAATCAAT	ACAGCATTCCGCGTTAGTGATATCCGACCTGGATGTCGAACGTATCATAAATCAATAACCACTGTGGAATTCTCGGGTGCCAAGG
g2:g28:2mm:3:22	AACCATGA	CATAGTATTTAGATA	ACAGCATTCCGCGTTAGTGATATCCGTCGACCTAGAGCTTGCATAGTATTTAGATAAACCATGATGGAATTCTCGGGTGCCAAGG
g2:g26:tb:19:C;g2:g26:tb:20:C	AACCATCG	CATAGTATTTAGTTA	ACAGCATTCCGCGTTAGTGATATCCGTCCTCCTACAGCCTTGCATAGTATTTAGTTAAACCATCGTGGAATTCTCGGGTGCCAAGG
g2:g17:tb:4:A	AACCATTA	CATAGTATTTAGATTA	ACAGCATTCCGCGTTAGTGATATCCGTCCTGGATGTCGATGCATAGTATTTAGATTAAACCATTATGGAATTCTCGGGTGCCAAGG
g2:g22:2mm:3:6	AACCGAAG	CATAGTATTAAGATA	ACAGCATTCCGCGTTAGTGATATCCGTCCTGGATCAGCTTGCATAGTATTAAGATAAACCGAAGTGGAATTCTCGGGTGCCAAGG
g2:g30:2mm:12:23	AACCGAGA	CATTGTATTTAGTTA	ACAGCATTCCGCGTTAGTGATATCCGAGGACCTTCAGCTTGCATTGTATTTAGTTAAACCGAGATGGAATTCTCGGGTGCCAAGG
g2:g30:1mm:30:UU;g2:g29:cont:t1A	AACCGACG	CATAGTATTTAGTTA	ACAGCATTCCGCGTTAGTGATATCCGTGGACCTACAGCTTGCATAGTATTTAGTTAAACCGACGTGGAATTCTCGGGTGCCAAGG
g2:g22:2mm:9:18	AACCGATA	CATAGTTTTTAGTTA	ACAGCATTCCGCGTTAGTGATATCCGTCCTGGATCAGCATGCATAGTTTTTAGTTAAACCGATATGGAATTCTCGGGTGCCAAGG
g2:g21:2mm:4:9	AACCGGAA	CATAGTTTTTACTTA	ACAGCATTCCGCGTTAGTGATATCCGTCCTGGATGAGCTTGCATAGTTTTTACTTAAACCGGAATGGAATTCTCGGGTGCCAAGG
g2:g29:cont:t1C	AACCGGCG	CATAGTATTTAGTTC	ACAGCATTCCGCGTTAGTGATATCCGTGGACCTACAGCTTGCATAGTATTTAGTTCAACCGGCGTGGAATTCTCGGGTGCCAAGG
g2:g27:2mm:11:21	AACCGGTA	CATACTATTTAGTTA	ACAGCATTCCGCGTTAGTGATATCCGTCCACCTACTGCTTGCATACTATTTAGTTAAACCGGTATGGAATTCTCGGGTGCCAAGG
g2:g25:2mm:2:22	AACCGCAA	CATAGTATTTAGTAA	ACAGCATTCCGCGTTAGTGATATCCGTCCTGCTAGAGCTTGCATAGTATTTAGTAAAACCGCAATGGAATTCTCGGGTGCCAAGG
g2:g19:3mm:6	AACCGCGG	CATAGTAAAAAGTTA	ACAGCATTCCGCGTTAGTGATATCCGTCCTGGATGTCCTTGCATAGTAAAAAGTTAAACCGCGGTGGAATTCTCGGGTGCCAAGG
g7:g20:cont:t1A	AACCGCCA	CATAGTATTATCAAA	ACAGCATTCCGCGTTAGTGATATCCGTCCTGGATGTGCTTGCATAGTATTATCAAAAACCGCCATGGAATTCTCGGGTGCCAAGG
g2:g29:cont:t1G	AACCGCTG	CATAGTATTTAGTTG	ACAGCATTCCGCGTTAGTGATATCCGTGGACCTACAGCTTGCATAGTATTTAGTTGAACCGCTGTGGAATTCTCGGGTGCCAAGG
g2:g28:2mm:4:9	AACCGTAA	CATAGTTTTTACTTA	ACAGCATTCCGCGTTAGTGATATCCGTCGACCTACAGCTTGCATAGTTTTTACTTAAACCGTAATGGAATTCTCGGGTGCCAAGG
g2:g18:2mm:5:11	AACCGTGG	CATACTATTTTGTTA	ACAGCATTCCGCGTTAGTGATATCCGTCCTGGATGTCGTTGCATACTATTTTGTTAAACCGTGGTGGAATTCTCGGGTGCCAAGG
g2:g27:2mm:13:20	AACCGTCA	CAAAGTATTTAGTTA	ACAGCATTCCGCGTTAGTGATATCCGTCCACCTACACCTTGCAAAGTATTTAGTTAAACCGTCATGGAATTCTCGGGTGCCAAGG
g2:g16:1mm:8:AG	AACCGTTG	CATAGTAGTTAGTTA	ACAGCATTCCGCGTTAGTGATATCCGTCCTGGATGTCGAAGCATAGTAGTTAGTTAAACCGTTGTGGAATTCTCGGGTGCCAAGG
g2:g17:3mm:6	AACTAAGA	CATAGTAAAAAGTTA	ACAGCATTCCGCGTTAGTGATATCCGTCCTGGATGTCGATGCATAGTAAAAAGTTAAACTAAGATGGAATTCTCGGGTGCCAAGG
g2:g26:2mm:16:19	AACTAACG	CATAGTATTTAGTTA	ACAGCATTCCGCGTTAGTGATATCCGTCCTCCTACAGGTTCCATAGTATTTAGTTAAACTAACGTGGAATTCTCGGGTGCCAAGG
g2:g20:2mm:6:11	AACTAATA	CATACTATTAAGTTA	ACAGCATTCCGCGTTAGTGATATCCGTCCTGGATGTGCTTGCATACTATTAAGTTAAACTAATATGGAATTCTCGGGTGCCAAGG
g2:g24:tb:24:G	AACTAGAA	CATAGTATTTAGTTA	ACAGCATTCCGCGTTAGTGATATCCGTCCTGGTGACAGCTTGCATAGTATTTAGTTAAACTAGAATGGAATTCTCGGGTGCCAAGG
g2:g20:2mm:10:15	AACTAGGC	GATAGAATTTAGTTA	ACAGCATTCCGCGTTAGTGATATCCGTCCTGGATGTGCTTGGATAGAATTTAGTTAAACTAGGCTGGAATTCTCGGGTGCCAAGG
g2:g11:2mm:5:7	AACTAGCA	GTATGTATATTGTTA	ACAGCATTCCGCGTTAGTGATATCCGTCCTGGATGTCGAACGTATGTATATTGTTAAACTAGCATGGAATTCTCGGGTGCCAAGG
g2:g10:2mm:4:5	AACTATAA	GTATCTATTTTCTTA	ACAGCATTCCGCGTTAGTGATATCCGTCCTGGATGTCGAACGTATCTATTTTCTTAAACTATAATGGAATTCTCGGGTGCCAAGG
g2:g29:cont:t1U	AACTATGG	CATAGTATTTAGTTT	ACAGCATTCCGCGTTAGTGATATCCGTGGACCTACAGCTTGCATAGTATTTAGTTTAACTATGGTGGAATTCTCGGGTGCCAAGG
g2:g25:2mm:3:18	AACTATCA	CATAGTATTTAGATA	ACAGCATTCCGCGTTAGTGATATCCGTCCTGCTACAGCATGCATAGTATTTAGATAAACTATCATGGAATTCTCGGGTGCCAAGG
g2:g15:1mm:11:CU	AACTGAAG	CATATTATTTAGTTA	ACAGCATTCCGCGTTAGTGATATCCGTCCTGGATGTCGAACCATATTATTTAGTTAAACTGAAGTGGAATTCTCGGGTGCCAAGG
g2:g15:2mm:2:7	AACTGAGA	CATAGTATATAGTAA	ACAGCATTCCGCGTTAGTGATATCCGTCCTGGATGTCGAACCATAGTATATAGTAAAACTGAGATGGAATTCTCGGGTGCCAAGG
g2:g12:1mm:8:AC	AACTGACG	GTAAGTACTTAGTTA	ACAGCATTCCGCGTTAGTGATATCCGTCCTGGATGTCGAACGTAAGTACTTAGTTAAACTGACGTGGAATTCTCGGGTGCCAAGG
g2:g16:2mm:6:8	AACTGATA	CATAGTAATAAGTTA	ACAGCATTCCGCGTTAGTGATATCCGTCCTGGATGTCGAAGCATAGTAATAAGTTAAACTGATATGGAATTCTCGGGTGCCAAGG
g2:g30:3mm:5	AACTGGAA	CATAGTATAATGTTA	ACAGCATTCCGCGTTAGTGATATCCGAGGACCTACAGCTTGCATAGTATAATGTTAAACTGGAATGGAATTCTCGGGTGCCAAGG
g2:g24:2mm:3:13	AACTGGCG	CAAAGTATTTAGATA	ACAGCATTCCGCGTTAGTGATATCCGTCCTGGTACAGCTTGCAAAGTATTTAGATAAACTGGCGTGGAATTCTCGGGTGCCAAGG
g2:g15:2mm:5:8	AACTGGTA	CATAGTAATTTGTTA	ACAGCATTCCGCGTTAGTGATATCCGTCCTGGATGTCGAACCATAGTAATTTGTTAAACTGGTATGGAATTCTCGGGTGCCAAGG
g2:g30:1mm:4:CA	AACTGCGA	CATAGTATTTAATTA	ACAGCATTCCGCGTTAGTGATATCCGAGGACCTACAGCTTGCATAGTATTTAATTAAACTGCGATGGAATTCTCGGGTGCCAAGG
g2:g22:tb:10:U;g2:g22:tb:11:U	AACTGCCG	CATAGTTATTTAGTTA	ACAGCATTCCGCGTTAGTGATATCCGTCCTGGATCAGCTTGCATAGTTATTTAGTTAAACTGCCGTGGAATTCTCGGGTGCCAAGG
g2:g30:2mm:22:25	AACTGCTA	CATAGTATTTAGTTA	ACAGCATTCCGCGTTAGTGATATCCGAGGACGTAGAGCTTGCATAGTATTTAGTTAAACTGCTATGGAATTCTCGGGTGCCAAGG
g2:g28:2mm:13:23	AACTGTAA	CAAAGTATTTAGTTA	ACAGCATTCCGCGTTAGTGATATCCGTCGACCTTCAGCTTGCAAAGTATTTAGTTAAACTGTAATGGAATTCTCGGGTGCCAAGG
g2:g25:tb:15:C;g2:g25:tb:16:C	AACTGTGG	CATAGTATTTAGTTA	ACAGCATTCCGCGTTAGTGATATCCGTCCTGCTACAGCTTGCCATAGTATTTAGTTAAACTGTGGTGGAATTCTCGGGTGCCAAGG
g2:g14:2mm:5:9	AACTGTCA	GATAGTTTTTTGTTA	ACAGCATTCCGCGTTAGTGATATCCGTCCTGGATGTCGAACGATAGTTTTTTGTTAAACTGTCATGGAATTCTCGGGTGCCAAGG
g2:g22:1mm:12:UU;g2:g23:2mm:12:23	AACTGTTG	CATTGTATTTAGTTA	ACAGCATTCCGCGTTAGTGATATCCGTCCTGGATCAGCTTGCATTGTATTTAGTTAAACTGTTGTGGAATTCTCGGGTGCCAAGG
g2:g27:2mm:12:25	AACTCAAG	CATTGTATTTAGTTA	ACAGCATTCCGCGTTAGTGATATCCGTCCACGTACAGCTTGCATTGTATTTAGTTAAACTCAAGTGGAATTCTCGGGTGCCAAGG
g2:g29:gb:16	AACTCAGA	CATAGTATTTAGTTA	ACAGCATTCCGCGTTAGTGATATCCGTGGACCTACAGCTTCATAGTATTTAGTTAAACTCAGATGGAATTCTCGGGTGCCAAGG
g2:g21:tb:6:G	AACTCACG	CATAGTATTTGAGTTA	ACAGCATTCCGCGTTAGTGATATCCGTCCTGGATGAGCTTGCATAGTATTTGAGTTAAACTCACGTGGAATTCTCGGGTGCCAAGG
g2:g27:2mm:2:19	AACTCATC	CATAGTATTTAGTAA	ACAGCATTCCGCGTTAGTGATATCCGTCCACCTACAGGTTGCATAGTATTTAGTAAAACTCATCTGGAATTCTCGGGTGCCAAGG
g2:g25:1mm:10:AA;g2:g26:2mm:10:26	AACTCGAA	CATAGAATTTAGTTA	ACAGCATTCCGCGTTAGTGATATCCGTCCTGCTACAGCTTGCATAGAATTTAGTTAAACTCGAATGGAATTCTCGGGTGCCAAGG
g2:g21:1mm:11:CU	AACTCGGC	CATATTATTTAGTTA	ACAGCATTCCGCGTTAGTGATATCCGTCCTGGATGAGCTTGCATATTATTTAGTTAAACTCGGCTGGAATTCTCGGGTGCCAAGG
g2:g11:2mm:2:10	AACTCGCA	GTATGAATTTAGTAA	ACAGCATTCCGCGTTAGTGATATCCGTCCTGGATGTCGAACGTATGAATTTAGTAAAACTCGCATGGAATTCTCGGGTGCCAAGG
g2:g10:1mm:9:UC	AACTCGTG	GTATCTCTTTAGTTA	ACAGCATTCCGCGTTAGTGATATCCGTCCTGGATGTCGAACGTATCTCTTTAGTTAAACTCGTGTGGAATTCTCGGGTGCCAAGG
g2:g21:2mm:2:7	AACTCCAA	CATAGTATATAGTAA	ACAGCATTCCGCGTTAGTGATATCCGTCCTGGATGAGCTTGCATAGTATATAGTAAAACTCCAATGGAATTCTCGGGTGCCAAGG
g2:g28:1mm:11:CU	AACTCCGG	CATATTATTTAGTTA	ACAGCATTCCGCGTTAGTGATATCCGTCGACCTACAGCTTGCATATTATTTAGTTAAACTCCGGTGGAATTCTCGGGTGCCAAGG
g2:g28:tb:26:G	AACTCCTC	CATAGTATTTAGTTA	ACAGCATTCCGCGTTAGTGATATCCGTCGACGCTACAGCTTGCATAGTATTTAGTTAAACTCCTCTGGAATTCTCGGGTGCCAAGG
g2:g29:2mm:20:21	AACTCTAA	CATAGTATTTAGTTA	ACAGCATTCCGCGTTAGTGATATCCGTGGACCTACTCCTTGCATAGTATTTAGTTAAACTCTAATGGAATTCTCGGGTGCCAAGG
g2:g28:2mm:2:7	AACTCTGG	CATAGTATATAGTAA	ACAGCATTCCGCGTTAGTGATATCCGTCGACCTACAGCTTGCATAGTATATAGTAAAACTCTGGTGGAATTCTCGGGTGCCAAGG
g2:g15:1mm:6:AA;g2:g16:2mm:6:16	AACTCTCA	CATAGTATTAAGTTA	ACAGCATTCCGCGTTAGTGATATCCGTCCTGGATGTCGAACCATAGTATTAAGTTAAACTCTCATGGAATTCTCGGGTGCCAAGG
g2:g19:2mm:4:9	AACTCTTC	CATAGTTTTTACTTA	ACAGCATTCCGCGTTAGTGATATCCGTCCTGGATGTCCTTGCATAGTTTTTACTTAAACTCTTCTGGAATTCTCGGGTGCCAAGG
g2:g15:2mm:9:12	AACTTAAG	CATTGTTTTTAGTTA	ACAGCATTCCGCGTTAGTGATATCCGTCCTGGATGTCGAACCATTGTTTTTAGTTAAACTTAAGTGGAATTCTCGGGTGCCAAGG
g2:g21:2mm:5:8	AACTTACC	CATAGTAATTTGTTA	ACAGCATTCCGCGTTAGTGATATCCGTCCTGGATGAGCTTGCATAGTAATTTGTTAAACTTACCTGGAATTCTCGGGTGCCAAGG
g2:g10:2mm:8:9	AACTTATA	GTATCTTATTAGTTA	ACAGCATTCCGCGTTAGTGATATCCGTCCTGGATGTCGAACGTATCTTATTAGTTAAACTTATATGGAATTCTCGGGTGCCAAGG
g2:g25:tb:21:A;g2:g25:tb:22:A	AACTTCAA	CATAGTATTTAGTTA	ACAGCATTCCGCGTTAGTGATATCCGTCCTGCTACAAGCTTGCATAGTATTTAGTTAAACTTCAATGGAATTCTCGGGTGCCAAGG
g2:g18:tb:11:G;g2:g18:tb:12:G	AACTTCGG	ATAGGTATTTAGTTA	ACAGCATTCCGCGTTAGTGATATCCGTCCTGGATGTCGTTGCATAGGTATTTAGTTAAACTTCGGTGGAATTCTCGGGTGCCAAGG
g2:g28:2mm:5:8	AACTTCCA	CATAGTAATTTGTTA	ACAGCATTCCGCGTTAGTGATATCCGTCGACCTACAGCTTGCATAGTAATTTGTTAAACTTCCATGGAATTCTCGGGTGCCAAGG
g2:g21:2mm:2:17	AACTTCTG	CATAGTATTTAGTAA	ACAGCATTCCGCGTTAGTGATATCCGTCCTGGATGAGCTAGCATAGTATTTAGTAAAACTTCTGTGGAATTCTCGGGTGCCAAGG
g2:g27:2mm:13:26	AATAAGAA	CAAAGTATTTAGTTA	ACAGCATTCCGCGTTAGTGATATCCGTCCAGCTACAGCTTGCAAAGTATTTAGTTAAATAAGAATGGAATTCTCGGGTGCCAAGG
g2:g20:2mm:14:18	AATAAGGC	CTTAGTATTTAGTTA	ACAGCATTCCGCGTTAGTGATATCCGTCCTGGATGTGCATGCTTAGTATTTAGTTAAATAAGGCTGGAATTCTCGGGTGCCAAGG
g2:g23:3mm:5	AATAAGCA	CATAGTATAATGTTA	ACAGCATTCCGCGTTAGTGATATCCGTCCTGGAACAGCTTGCATAGTATAATGTTAAATAAGCATGGAATTCTCGGGTGCCAAGG
g2:g28:2mm:2:17	AATAAGTG	CATAGTATTTAGTAA	ACAGCATTCCGCGTTAGTGATATCCGTCGACCTACAGCTAGCATAGTATTTAGTAAAATAAGTGTGGAATTCTCGGGTGCCAAGG
g2:g25:2mm:23:24	AATAACAA	CATAGTATTTAGTTA	ACAGCATTCCGCGTTAGTGATATCCGTCCTGCATCAGCTTGCATAGTATTTAGTTAAATAACAATGGAATTCTCGGGTGCCAAGG
g2:g21:tb:21:U	AATAACGG	CATAGTATTTAGTTA	ACAGCATTCCGCGTTAGTGATATCCGTCCTGGATGATGCTTGCATAGTATTTAGTTAAATAACGGTGGAATTCTCGGGTGCCAAGG
g2:g26:2mm:4:23	AATAACCA	CATAGTATTTACTTA	ACAGCATTCCGCGTTAGTGATATCCGTCCTCCTTCAGCTTGCATAGTATTTACTTAAATAACCATGGAATTCTCGGGTGCCAAGG
g2:g28:1mm:28:CC;g2:g29:2mm:28:29;g2:g30:3mm:28;g2:g27:cont:t1A	AATAACTG	CATAGTATTTAGTTA	ACAGCATTCCGCGTTAGTGATATCCGTCCACCTACAGCTTGCATAGTATTTAGTTAAATAACTGTGGAATTCTCGGGTGCCAAGG
g2:g23:1mm:4:CA	AATAATAA	CATAGTATTTAATTA	ACAGCATTCCGCGTTAGTGATATCCGTCCTGGAACAGCTTGCATAGTATTTAATTAAATAATAATGGAATTCTCGGGTGCCAAGG
g2:g27:cont:t1C	AATAATGG	CATAGTATTTAGTTC	ACAGCATTCCGCGTTAGTGATATCCGTCCACCTACAGCTTGCATAGTATTTAGTTCAATAATGGTGGAATTCTCGGGTGCCAAGG
g2:g29:2mm:18:19	AATAATCA	CATAGTATTTAGTTA	ACAGCATTCCGCGTTAGTGATATCCGTGGACCTACAGGATGCATAGTATTTAGTTAAATAATCATGGAATTCTCGGGTGCCAAGG
g2:g17:gb:15	AATAATTG	GATAGTATTTAGTTA	ACAGCATTCCGCGTTAGTGATATCCGTCCTGGATGTCGATGATAGTATTTAGTTAAATAATTGTGGAATTCTCGGGTGCCAAGG
g2:g30:2mm:14:21	AATACGAA	CTTAGTATTTAGTTA	ACAGCATTCCGCGTTAGTGATATCCGAGGACCTACTGCTTGCTTAGTATTTAGTTAAATACGAATGGAATTCTCGGGTGCCAAGG
g2:g27:cont:t1G	AATACGGC	CATAGTATTTAGTTG	ACAGCATTCCGCGTTAGTGATATCCGTCCACCTACAGCTTGCATAGTATTTAGTTGAATACGGCTGGAATTCTCGGGTGCCAAGG
g2:g23:2mm:15:20	AATACGCA	GATAGTATTTAGTTA	ACAGCATTCCGCGTTAGTGATATCCGTCCTGGAACACCTTGGATAGTATTTAGTTAAATACGCATGGAATTCTCGGGTGCCAAGG
g2:g29:gb:27	AATACGTG	CATAGTATTTAGTTA	ACAGCATTCCGCGTTAGTGATATCCGTGGCCTACAGCTTGCATAGTATTTAGTTAAATACGTGTGGAATTCTCGGGTGCCAAGG
g2:g29:1mm:4:CU	AATACCAA	CATAGTATTTATTTA	ACAGCATTCCGCGTTAGTGATATCCGTGGACCTACAGCTTGCATAGTATTTATTTAAATACCAATGGAATTCTCGGGTGCCAAGG
g2:g21:1mm:6:AA;g2:g22:2mm:6:22	AATACCGG	CATAGTATTAAGTTA	ACAGCATTCCGCGTTAGTGATATCCGTCCTGGATGAGCTTGCATAGTATTAAGTTAAATACCGGTGGAATTCTCGGGTGCCAAGG
g2:g18:2mm:8:16	AATACTAA	CATAGTAATTAGTTA	ACAGCATTCCGCGTTAGTGATATCCGTCCTGGATGTCGTTCCATAGTAATTAGTTAAATACTAATGGAATTCTCGGGTGCCAAGG
g2:g21:2mm:9:12	AATACTGG	CATTGTTTTTAGTTA	ACAGCATTCCGCGTTAGTGATATCCGTCCTGGATGAGCTTGCATTGTTTTTAGTTAAATACTGGTGGAATTCTCGGGTGCCAAGG
g2:g28:2mm:9:12	AATACTCA	CATTGTTTTTAGTTA	ACAGCATTCCGCGTTAGTGATATCCGTCGACCTACAGCTTGCATTGTTTTTAGTTAAATACTCATGGAATTCTCGGGTGCCAAGG
g2:g21:2mm:5:16	AATACTTC	CATAGTATTTTGTTA	ACAGCATTCCGCGTTAGTGATATCCGTCCTGGATGAGCTTCCATAGTATTTTGTTAAATACTTCTGGAATTCTCGGGTGCCAAGG
g2:g22:2mm:7:10	AATATAAG	CATAGAATATAGTTA	ACAGCATTCCGCGTTAGTGATATCCGTCCTGGATCAGCTTGCATAGAATATAGTTAAATATAAGTGGAATTCTCGGGTGCCAAGG
g2:g27:cont:t1U	AATATACC	CATAGTATTTAGTTT	ACAGCATTCCGCGTTAGTGATATCCGTCCACCTACAGCTTGCATAGTATTTAGTTTAATATACCTGGAATTCTCGGGTGCCAAGG
g2:g22:3mm:13	AATATATA	GTAAGTATTTAGTTA	ACAGCATTCCGCGTTAGTGATATCCGTCCTGGATCAGCTTGGTAAGTATTTAGTTAAATATATATGGAATTCTCGGGTGCCAAGG
g2:g16:1mm:15:GA	AATATGAA	AATAGTATTTAGTTA	ACAGCATTCCGCGTTAGTGATATCCGTCCTGGATGTCGAAGAATAGTATTTAGTTAAATATGAATGGAATTCTCGGGTGCCAAGG
g2:g28:2mm:5:16	AATATGGC	CATAGTATTTTGTTA	ACAGCATTCCGCGTTAGTGATATCCGTCGACCTACAGCTTCCATAGTATTTTGTTAAATATGGCTGGAATTCTCGGGTGCCAAGG
g2:g27:2mm:3:9	AATATGCG	CATAGTTTTTAGATA	ACAGCATTCCGCGTTAGTGATATCCGTCCACCTACAGCTTGCATAGTTTTTAGATAAATATGCGTGGAATTCTCGGGTGCCAAGG
g2:g19:1mm:11:CU	AATATGTA	CATATTATTTAGTTA	ACAGCATTCCGCGTTAGTGATATCCGTCCTGGATGTCCTTGCATATTATTTAGTTAAATATGTATGGAATTCTCGGGTGCCAAGG
g2:g18:2mm:4:12	AATATCAA	CATTGTATTTACTTA	ACAGCATTCCGCGTTAGTGATATCCGTCCTGGATGTCGTTGCATTGTATTTACTTAAATATCAATGGAATTCTCGGGTGCCAAGG
g2:g30:2mm:15:20	AATATCGG	GATAGTATTTAGTTA	ACAGCATTCCGCGTTAGTGATATCCGAGGACCTACACCTTGGATAGTATTTAGTTAAATATCGGTGGAATTCTCGGGTGCCAAGG
g2:g26:2mm:3:25	AATATCCA	CATAGTATTTAGATA	ACAGCATTCCGCGTTAGTGATATCCGTCCTCGTACAGCTTGCATAGTATTTAGATAAATATCCATGGAATTCTCGGGTGCCAAGG
g2:g22:2mm:10:17	AATATCTG	CATAGAATTTAGTTA	ACAGCATTCCGCGTTAGTGATATCCGTCCTGGATCAGCTAGCATAGAATTTAGTTAAATATCTGTGGAATTCTCGGGTGCCAAGG
g2:g19:2mm:2:7	AATGAAGA	CATAGTATATAGTAA	ACAGCATTCCGCGTTAGTGATATCCGTCCTGGATGTCCTTGCATAGTATATAGTAAAATGAAGATGGAATTCTCGGGTGCCAAGG
g2:g10:1mm:6:AG	AATGAACG	GTATCTATTGAGTTA	ACAGCATTCCGCGTTAGTGATATCCGTCCTGGATGTCGAACGTATCTATTGAGTTAAATGAACGTGGAATTCTCGGGTGCCAAGG
g2:g29:1mm:24:AG	AATGAATA	CATAGTATTTAGTTA	ACAGCATTCCGCGTTAGTGATATCCGTGGACCGACAGCTTGCATAGTATTTAGTTAAATGAATATGGAATTCTCGGGTGCCAAGG
g2:g18:2mm:2:6	AATGAGAA	CATAGTATTAAGTAA	ACAGCATTCCGCGTTAGTGATATCCGTCCTGGATGTCGTTGCATAGTATTAAGTAAAATGAGAATGGAATTCTCGGGTGCCAAGG
g2:g17:1mm:11:CU	AATGAGGC	CATATTATTTAGTTA	ACAGCATTCCGCGTTAGTGATATCCGTCCTGGATGTCGATGCATATTATTTAGTTAAATGAGGCTGGAATTCTCGGGTGCCAAGG
g2:g29:tb:5:C	AATGAGCA	CATAGTATTTACGTTA	ACAGCATTCCGCGTTAGTGATATCCGTGGACCTACAGCTTGCATAGTATTTACGTTAAATGAGCATGGAATTCTCGGGTGCCAAGG
g2:g29:2mm:21:26	AATGAGTG	CATAGTATTTAGTTA	ACAGCATTCCGCGTTAGTGATATCCGTGGAGCTACTGCTTGCATAGTATTTAGTTAAATGAGTGTGGAATTCTCGGGTGCCAAGG
g2:g29:2mm:9:22	AATGACAA	CATAGTTTTTAGTTA	ACAGCATTCCGCGTTAGTGATATCCGTGGACCTAGAGCTTGCATAGTTTTTAGTTAAATGACAATGGAATTCTCGGGTGCCAAGG
g2:g30:1mm:29:CC	AATGACGG	CATAGTATTTAGTTA	ACAGCATTCCGCGTTAGTGATATCCGACGACCTACAGCTTGCATAGTATTTAGTTAAATGACGGTGGAATTCTCGGGTGCCAAGG
g2:g22:tb:15:C;g2:g22:tb:16:C	AATGACTA	CATAGTATTTAGTTA	ACAGCATTCCGCGTTAGTGATATCCGTCCTGGATCAGCTTGCCATAGTATTTAGTTAAATGACTATGGAATTCTCGGGTGCCAAGG
g2:g10:gb:5	AATGATAA	GTATCTATTTGTTA	ACAGCATTCCGCGTTAGTGATATCCGTCCTGGATGTCGAACGTATCTATTTGTTAAATGATAATGGAATTCTCGGGTGCCAAGG
g2:g26:2mm:13:14	AATGATGG	CTAAGTATTTAGTTA	ACAGCATTCCGCGTTAGTGATATCCGTCCTCCTACAGCTTGCTAAGTATTTAGTTAAATGATGGTGGAATTCTCGGGTGCCAAGG
g2:g19:2mm:5:8	AATGATCA	CATAGTAATTTGTTA	ACAGCATTCCGCGTTAGTGATATCCGTCCTGGATGTCCTTGCATAGTAATTTGTTAAATGATCATGGAATTCTCGGGTGCCAAGG
g2:g25:2mm:4:6	AATGATTG	CATAGTATTAACTTA	ACAGCATTCCGCGTTAGTGATATCCGTCCTGCTACAGCTTGCATAGTATTAACTTAAATGATTGTGGAATTCTCGGGTGCCAAGG
g2:g23:2mm:14:21	AATGGAAG	CTTAGTATTTAGTTA	ACAGCATTCCGCGTTAGTGATATCCGTCCTGGAACTGCTTGCTTAGTATTTAGTTAAATGGAAGTGGAATTCTCGGGTGCCAAGG
g6:g24:cont:t1A	AATGGAGA	CATAGTATTTTCAAA	ACAGCATTCCGCGTTAGTGATATCCGTCCTGGTACAGCTTGCATAGTATTTTCAAAAATGGAGATGGAATTCTCGGGTGCCAAGG
g2:g19:2mm:2:17	AATGGATG	CATAGTATTTAGTAA	ACAGCATTCCGCGTTAGTGATATCCGTCCTGGATGTCCTAGCATAGTATTTAGTAAAATGGATGTGGAATTCTCGGGTGCCAAGG
g2:g14:2mm:8:11	AATGGCAA	GATACTAATTAGTTA	ACAGCATTCCGCGTTAGTGATATCCGTCCTGGATGTCGAACGATACTAATTAGTTAAATGGCAATGGAATTCTCGGGTGCCAAGG
g2:g24:1mm:11:CC;g2:g25:2mm:11:25	AATGGCGG	CATACTATTTAGTTA	ACAGCATTCCGCGTTAGTGATATCCGTCCTGGTACAGCTTGCATACTATTTAGTTAAATGGCGGTGGAATTCTCGGGTGCCAAGG
g2:g24:2mm:5:23	AATGGCCA	CATAGTATTTTGTTA	ACAGCATTCCGCGTTAGTGATATCCGTCCTGGTTCAGCTTGCATAGTATTTTGTTAAATGGCCATGGAATTCTCGGGTGCCAAGG
g2:g30:1mm:7:AC	AATGGCTG	CATAGTATCTAGTTA	ACAGCATTCCGCGTTAGTGATATCCGAGGACCTACAGCTTGCATAGTATCTAGTTAAATGGCTGTGGAATTCTCGGGTGCCAAGG
g2:g27:2mm:20:21	AATGGTAA	CATAGTATTTAGTTA	ACAGCATTCCGCGTTAGTGATATCCGTCCACCTACTCCTTGCATAGTATTTAGTTAAATGGTAATGGAATTCTCGGGTGCCAAGG
g2:g30:gb:25;g2:g30:gb:26	AATGGTGG	CATAGTATTTAGTTA	ACAGCATTCCGCGTTAGTGATATCCGAGGACTACAGCTTGCATAGTATTTAGTTAAATGGTGGTGGAATTCTCGGGTGCCAAGG
g2:g17:2mm:4:9	AATGGTCA	CATAGTTTTTACTTA	ACAGCATTCCGCGTTAGTGATATCCGTCCTGGATGTCGATGCATAGTTTTTACTTAAATGGTCATGGAATTCTCGGGTGCCAAGG
g2:g21:tb:14:C	AATGGTTG	ACTAGTATTTAGTTA	ACAGCATTCCGCGTTAGTGATATCCGTCCTGGATGAGCTTGCACTAGTATTTAGTTAAATGGTTGTGGAATTCTCGGGTGCCAAGG
g2:g26:2mm:11:15	AATGCGAA	GATACTATTTAGTTA	ACAGCATTCCGCGTTAGTGATATCCGTCCTCCTACAGCTTGGATACTATTTAGTTAAATGCGAATGGAATTCTCGGGTGCCAAGG
g2:g24:2mm:2:8	AATGCGGC	CATAGTAATTAGTAA	ACAGCATTCCGCGTTAGTGATATCCGTCCTGGTACAGCTTGCATAGTAATTAGTAAAATGCGGCTGGAATTCTCGGGTGCCAAGG
g2:g21:tb:12:U	AATGCGCA	ATATGTATTTAGTTA	ACAGCATTCCGCGTTAGTGATATCCGTCCTGGATGAGCTTGCATATGTATTTAGTTAAATGCGCATGGAATTCTCGGGTGCCAAGG
g2:g22:tb:21:A;g2:g22:tb:22:A	AATGCGTG	CATAGTATTTAGTTA	ACAGCATTCCGCGTTAGTGATATCCGTCCTGGATCAAGCTTGCATAGTATTTAGTTAAATGCGTGTGGAATTCTCGGGTGCCAAGG
g2:g19:2mm:9:12	AATGCCAA	CATTGTTTTTAGTTA	ACAGCATTCCGCGTTAGTGATATCCGTCCTGGATGTCCTTGCATTGTTTTTAGTTAAATGCCAATGGAATTCTCGGGTGCCAAGG
g2:g26:1mm:7:AG	AATGCCGG	CATAGTATGTAGTTA	ACAGCATTCCGCGTTAGTGATATCCGTCCTCCTACAGCTTGCATAGTATGTAGTTAAATGCCGGTGGAATTCTCGGGTGCCAAGG
g2:g27:tb:12:C	AATGCCTC	ATACGTATTTAGTTA	ACAGCATTCCGCGTTAGTGATATCCGTCCACCTACAGCTTGCATACGTATTTAGTTAAATGCCTCTGGAATTCTCGGGTGCCAAGG
g2:g19:2mm:5:16	AATGCTAA	CATAGTATTTTGTTA	ACAGCATTCCGCGTTAGTGATATCCGTCCTGGATGTCCTTCCATAGTATTTTGTTAAATGCTAATGGAATTCTCGGGTGCCAAGG
g2:g24:tb:6:G	AATGCTGG	CATAGTATTTGAGTTA	ACAGCATTCCGCGTTAGTGATATCCGTCCTGGTACAGCTTGCATAGTATTTGAGTTAAATGCTGGTGGAATTCTCGGGTGCCAAGG
g2:g16:2mm:3:4	AATGCTCA	CATAGTATTTACATA	ACAGCATTCCGCGTTAGTGATATCCGTCCTGGATGTCGAAGCATAGTATTTACATAAATGCTCATGGAATTCTCGGGTGCCAAGG
g2:g27:2mm:18:19	AATGTAAG	CATAGTATTTAGTTA	ACAGCATTCCGCGTTAGTGATATCCGTCCACCTACAGGATGCATAGTATTTAGTTAAATGTAAGTGGAATTCTCGGGTGCCAAGG
g2:g29:2mm:4:24	AATGTAGA	CATAGTATTTACTTA	ACAGCATTCCGCGTTAGTGATATCCGTGGACCAACAGCTTGCATAGTATTTACTTAAATGTAGATGGAATTCTCGGGTGCCAAGG
g2:g25:2mm:5:21	AATGTACG	CATAGTATTTTGTTA	ACAGCATTCCGCGTTAGTGATATCCGTCCTGCTACTGCTTGCATAGTATTTTGTTAAATGTACGTGGAATTCTCGGGTGCCAAGG
g2:g21:2mm:7:18	AATGTGAA	CATAGTATATAGTTA	ACAGCATTCCGCGTTAGTGATATCCGTCCTGGATGAGCATGCATAGTATATAGTTAAATGTGAATGGAATTCTCGGGTGCCAAGG
g2:g26:2mm:12:23	AATGTGGC	CATTGTATTTAGTTA	ACAGCATTCCGCGTTAGTGATATCCGTCCTCCTTCAGCTTGCATTGTATTTAGTTAAATGTGGCTGGAATTCTCGGGTGCCAAGG
g2:g28:1mm:6:AA;g2:g29:2mm:6:29	AATGTGCG	CATAGTATTAAGTTA	ACAGCATTCCGCGTTAGTGATATCCGTCGACCTACAGCTTGCATAGTATTAAGTTAAATGTGCGTGGAATTCTCGGGTGCCAAGG
g2:g22:2mm:13:19	AATGTGTA	CAAAGTATTTAGTTA	ACAGCATTCCGCGTTAGTGATATCCGTCCTGGATCAGGTTGCAAAGTATTTAGTTAAATGTGTATGGAATTCTCGGGTGCCAAGG
g2:g28:2mm:7:18	AATGTCAA	CATAGTATATAGTTA	ACAGCATTCCGCGTTAGTGATATCCGTCGACCTACAGCATGCATAGTATATAGTTAAATGTCAATGGAATTCTCGGGTGCCAAGG
g2:g18:gb:12	AATGTCGG	GCATGTATTTAGTTA	ACAGCATTCCGCGTTAGTGATATCCGTCCTGGATGTCGTTGCATGTATTTAGTTAAATGTCGGTGGAATTCTCGGGTGCCAAGG
g2:g30:2mm:15:26	AATGTCCA	GATAGTATTTAGTTA	ACAGCATTCCGCGTTAGTGATATCCGAGGAGCTACAGCTTGGATAGTATTTAGTTAAATGTCCATGGAATTCTCGGGTGCCAAGG
g2:g29:2mm:15:23	AATGTCTG	GATAGTATTTAGTTA	ACAGCATTCCGCGTTAGTGATATCCGTGGACCTTCAGCTTGGATAGTATTTAGTTAAATGTCTGTGGAATTCTCGGGTGCCAAGG
g2:g12:tb:10:U;g2:g12:tb:11:U	AATGTTGA	GTAAGTTATTTAGTTA	ACAGCATTCCGCGTTAGTGATATCCGTCCTGGATGTCGAACGTAAGTTATTTAGTTAAATGTTGATGGAATTCTCGGGTGCCAAGG
g2:g16:1mm:16:CA	AATGTTCG	CATAGTATTTAGTTA	ACAGCATTCCGCGTTAGTGATATCCGTCCTGGATGTCGAAACATAGTATTTAGTTAAATGTTCGTGGAATTCTCGGGTGCCAAGG
g2:g28:2mm:10:24	AATCAAGA	CATAGAATTTAGTTA	ACAGCATTCCGCGTTAGTGATATCCGTCGACCAACAGCTTGCATAGAATTTAGTTAAATCAAGATGGAATTCTCGGGTGCCAAGG
g2:g30:gb:17;g2:g30:gb:18	AATCAACG	CATAGTATTTAGTTA	ACAGCATTCCGCGTTAGTGATATCCGAGGACCTACAGCTGCATAGTATTTAGTTAAATCAACGTGGAATTCTCGGGTGCCAAGG
g2:g24:2mm:2:16	AATCAATA	CATAGTATTTAGTAA	ACAGCATTCCGCGTTAGTGATATCCGTCCTGGTACAGCTTCCATAGTATTTAGTAAAATCAATATGGAATTCTCGGGTGCCAAGG
g2:g23:1mm:7:AC	AATCAGAA	CATAGTATCTAGTTA	ACAGCATTCCGCGTTAGTGATATCCGTCCTGGAACAGCTTGCATAGTATCTAGTTAAATCAGAATGGAATTCTCGGGTGCCAAGG
g2:g21:2mm:17:18	AATCAGGC	CATAGTATTTAGTTA	ACAGCATTCCGCGTTAGTGATATCCGTCCTGGATGAGCAAGCATAGTATTTAGTTAAATCAGGCTGGAATTCTCGGGTGCCAAGG
spikein:5	AATCAGTG	GTATCATAAAACAAT	ACAGCATTCCGCGTTAGTGATATCCGTCCTGGATGTCGAACGTATCATAAAACAATAATCAGTGTGGAATTCTCGGGTGCCAAGG
g2:g28:2mm:17:18	AATCACAA	CATAGTATTTAGTTA	ACAGCATTCCGCGTTAGTGATATCCGTCGACCTACAGCAAGCATAGTATTTAGTTAAATCACAATGGAATTCTCGGGTGCCAAGG
g2:g25:2mm:18:22	AATCACGG	CATAGTATTTAGTTA	ACAGCATTCCGCGTTAGTGATATCCGTCCTGCTAGAGCATGCATAGTATTTAGTTAAATCACGGTGGAATTCTCGGGTGCCAAGG
g2:g15:gb:5	AATCACCA	CATAGTATTTGTTA	ACAGCATTCCGCGTTAGTGATATCCGTCCTGGATGTCGAACCATAGTATTTGTTAAATCACCATGGAATTCTCGGGTGCCAAGG
g2:g28:2mm:15:25	AATCACTG	GATAGTATTTAGTTA	ACAGCATTCCGCGTTAGTGATATCCGTCGACGTACAGCTTGGATAGTATTTAGTTAAATCACTGTGGAATTCTCGGGTGCCAAGG
g2:g22:3mm:10	AATCATGA	CATTCAATTTAGTTA	ACAGCATTCCGCGTTAGTGATATCCGTCCTGGATCAGCTTGCATTCAATTTAGTTAAATCATGATGGAATTCTCGGGTGCCAAGG
g2:g12:1mm:9:UU;g2:g13:2mm:9:13	AATCATCG	GTAAGTTTTTAGTTA	ACAGCATTCCGCGTTAGTGATATCCGTCCTGGATGTCGAACGTAAGTTTTTAGTTAAATCATCGTGGAATTCTCGGGTGCCAAGG
g2:g12:2mm:3:7	AATCATTA	GTAAGTATATAGATA	ACAGCATTCCGCGTTAGTGATATCCGTCCTGGATGTCGAACGTAAGTATATAGATAAATCATTATGGAATTCTCGGGTGCCAAGG
g2:g17:2mm:2:7	AATCGAAG	CATAGTATATAGTAA	ACAGCATTCCGCGTTAGTGATATCCGTCCTGGATGTCGATGCATAGTATATAGTAAAATCGAAGTGGAATTCTCGGGTGCCAAGG
g2:g29:tb:26:G	AATCGAGA	CATAGTATTTAGTTA	ACAGCATTCCGCGTTAGTGATATCCGTGGACGCTACAGCTTGCATAGTATTTAGTTAAATCGAGATGGAATTCTCGGGTGCCAAGG
g2:g27:2mm:9:22	AATCGACG	CATAGTTTTTAGTTA	ACAGCATTCCGCGTTAGTGATATCCGTCCACCTAGAGCTTGCATAGTTTTTAGTTAAATCGACGTGGAATTCTCGGGTGCCAAGG
g2:g24:2mm:13:22	AATCGATA	CAAAGTATTTAGTTA	ACAGCATTCCGCGTTAGTGATATCCGTCCTGGTAGAGCTTGCAAAGTATTTAGTTAAATCGATATGGAATTCTCGGGTGCCAAGG
g2:g30:2mm:2:13	AATCGGAA	CAAAGTATTTAGTAA	ACAGCATTCCGCGTTAGTGATATCCGAGGACCTACAGCTTGCAAAGTATTTAGTAAAATCGGAATGGAATTCTCGGGTGCCAAGG
g2:g23:tb:8:C	AATCGGCG	CATAGTATCTTAGTTA	ACAGCATTCCGCGTTAGTGATATCCGTCCTGGAACAGCTTGCATAGTATCTTAGTTAAATCGGCGTGGAATTCTCGGGTGCCAAGG
g2:g17:2mm:5:8	AATCGGTA	CATAGTAATTTGTTA	ACAGCATTCCGCGTTAGTGATATCCGTCCTGGATGTCGATGCATAGTAATTTGTTAAATCGGTATGGAATTCTCGGGTGCCAAGG
g2:g26:1mm:4:CA	AATCGCAA	CATAGTATTTAATTA	ACAGCATTCCGCGTTAGTGATATCCGTCCTCCTACAGCTTGCATAGTATTTAATTAAATCGCAATGGAATTCTCGGGTGCCAAGG
g2:g19:tb:15:G	AATCGCGG	GATAGTATTTAGTTA	ACAGCATTCCGCGTTAGTGATATCCGTCCTGGATGTCCTTGCGATAGTATTTAGTTAAATCGCGGTGGAATTCTCGGGTGCCAAGG
g2:g20:1mm:3:AC	AATCGCCA	CATAGTATTTAGCTA	ACAGCATTCCGCGTTAGTGATATCCGTCCTGGATGTGCTTGCATAGTATTTAGCTAAATCGCCATGGAATTCTCGGGTGCCAAGG
g2:g26:2mm:22:25	AATCGCTG	CATAGTATTTAGTTA	ACAGCATTCCGCGTTAGTGATATCCGTCCTCGTAGAGCTTGCATAGTATTTAGTTAAATCGCTGTGGAATTCTCGGGTGCCAAGG
g2:g29:2mm:7:28	AATCGTAA	CATAGTATATAGTTA	ACAGCATTCCGCGTTAGTGATATCCGTGCACCTACAGCTTGCATAGTATATAGTTAAATCGTAATGGAATTCTCGGGTGCCAAGG
g2:g21:gb:10	AATCGTGG	CATAGATTTAGTTA	ACAGCATTCCGCGTTAGTGATATCCGTCCTGGATGAGCTTGCATAGATTTAGTTAAATCGTGGTGGAATTCTCGGGTGCCAAGG
g2:g16:1mm:2:AA;g2:g17:2mm:2:17;g3:g16:cont:t1A	AATCGTCA	CATAGTATTTAGTAA	ACAGCATTCCGCGTTAGTGATATCCGTCCTGGATGTCGAAGCATAGTATTTAGTAAAATCGTCATGGAATTCTCGGGTGCCAAGG
g2:g24:1mm:12:UC	AATCGTTG	CATCGTATTTAGTTA	ACAGCATTCCGCGTTAGTGATATCCGTCCTGGTACAGCTTGCATCGTATTTAGTTAAATCGTTGTGGAATTCTCGGGTGCCAAGG
g2:g28:1mm:27:UU;g2:g29:2mm:27:29	AATCCAAG	CATAGTATTTAGTTA	ACAGCATTCCGCGTTAGTGATATCCGTCGTCCTACAGCTTGCATAGTATTTAGTTAAATCCAAGTGGAATTCTCGGGTGCCAAGG
g2:g25:2mm:6:12	AATCCAGA	CATTGTATTAAGTTA	ACAGCATTCCGCGTTAGTGATATCCGTCCTGCTACAGCTTGCATTGTATTAAGTTAAATCCAGATGGAATTCTCGGGTGCCAAGG
g2:g29:gb:11	AATCCACG	GCATATATTTAGTTA	ACAGCATTCCGCGTTAGTGATATCCGTGGACCTACAGCTTGCATATATTTAGTTAAATCCACGTGGAATTCTCGGGTGCCAAGG
g2:g29:2mm:10:11	AATCCATC	CATACAATTTAGTTA	ACAGCATTCCGCGTTAGTGATATCCGTGGACCTACAGCTTGCATACAATTTAGTTAAATCCATCTGGAATTCTCGGGTGCCAAGG
g2:g24:2mm:4:15	AATCCGAA	GATAGTATTTACTTA	ACAGCATTCCGCGTTAGTGATATCCGTCCTGGTACAGCTTGGATAGTATTTACTTAAATCCGAATGGAATTCTCGGGTGCCAAGG
g2:g23:1mm:7:AA;g2:g24:2mm:7:24	AATCCGGC	CATAGTATATAGTTA	ACAGCATTCCGCGTTAGTGATATCCGTCCTGGAACAGCTTGCATAGTATATAGTTAAATCCGGCTGGAATTCTCGGGTGCCAAGG
g2:g29:2mm:17:28	AATCCGCA	CATAGTATTTAGTTA	ACAGCATTCCGCGTTAGTGATATCCGTGCACCTACAGCTAGCATAGTATTTAGTTAAATCCGCATGGAATTCTCGGGTGCCAAGG
g2:g19:1mm:6:AA;g2:g20:2mm:6:20	AATCCGTG	CATAGTATTAAGTTA	ACAGCATTCCGCGTTAGTGATATCCGTCCTGGATGTCCTTGCATAGTATTAAGTTAAATCCGTGTGGAATTCTCGGGTGCCAAGG
g2:g13:2mm:7:11	AATCCTGA	GTTACTATATAGTTA	ACAGCATTCCGCGTTAGTGATATCCGTCCTGGATGTCGAACGTTACTATATAGTTAAATCCTGATGGAATTCTCGGGTGCCAAGG
g2:g23:gb:10	AATCCTCG	CATAGATTTAGTTA	ACAGCATTCCGCGTTAGTGATATCCGTCCTGGAACAGCTTGCATAGATTTAGTTAAATCCTCGTGGAATTCTCGGGTGCCAAGG
g2:g29:2mm:6:7	AATCCTTA	CATAGTATAAAGTTA	ACAGCATTCCGCGTTAGTGATATCCGTGGACCTACAGCTTGCATAGTATAAAGTTAAATCCTTATGGAATTCTCGGGTGCCAAGG
g2:g23:2mm:6:19	AATCTAAG	CATAGTATTAAGTTA	ACAGCATTCCGCGTTAGTGATATCCGTCCTGGAACAGGTTGCATAGTATTAAGTTAAATCTAAGTGGAATTCTCGGGTGCCAAGG
g2:g20:3mm:2;g5:g20:cont:t1A	AATCTAGA	CATAGTATTTACAAA	ACAGCATTCCGCGTTAGTGATATCCGTCCTGGATGTGCTTGCATAGTATTTACAAAAATCTAGATGGAATTCTCGGGTGCCAAGG
g2:g19:2mm:7:18	AATCTATG	CATAGTATATAGTTA	ACAGCATTCCGCGTTAGTGATATCCGTCCTGGATGTCCATGCATAGTATATAGTTAAATCTATGTGGAATTCTCGGGTGCCAAGG
g2:g30:2mm:3:24	AATCTGAA	CATAGTATTTAGATA	ACAGCATTCCGCGTTAGTGATATCCGAGGACCAACAGCTTGCATAGTATTTAGATAAATCTGAATGGAATTCTCGGGTGCCAAGG
g2:g17:1mm:6:AA;g2:g18:2mm:6:18	AATCTGGC	CATAGTATTAAGTTA	ACAGCATTCCGCGTTAGTGATATCCGTCCTGGATGTCGATGCATAGTATTAAGTTAAATCTGGCTGGAATTCTCGGGTGCCAAGG
g2:g17:2mm:9:12	AATCTGCG	CATTGTTTTTAGTTA	ACAGCATTCCGCGTTAGTGATATCCGTCCTGGATGTCGATGCATTGTTTTTAGTTAAATCTGCGTGGAATTCTCGGGTGCCAAGG
g2:g24:2mm:3:21	AATCTGTA	CATAGTATTTAGATA	ACAGCATTCCGCGTTAGTGATATCCGTCCTGGTACTGCTTGCATAGTATTTAGATAAATCTGTATGGAATTCTCGGGTGCCAAGG
g2:g30:2mm:19:28	AATCTCAA	CATAGTATTTAGTTA	ACAGCATTCCGCGTTAGTGATATCCGAGCACCTACAGGTTGCATAGTATTTAGTTAAATCTCAATGGAATTCTCGGGTGCCAAGG
g2:g23:1mm:17:AA;g2:g24:2mm:17:24	AATCTCGG	CATAGTATTTAGTTA	ACAGCATTCCGCGTTAGTGATATCCGTCCTGGAACAGCTAGCATAGTATTTAGTTAAATCTCGGTGGAATTCTCGGGTGCCAAGG
g2:g17:2mm:5:16	AATCTCCA	CATAGTATTTTGTTA	ACAGCATTCCGCGTTAGTGATATCCGTCCTGGATGTCGATCCATAGTATTTTGTTAAATCTCCATGGAATTCTCGGGTGCCAAGG
g2:g29:2mm:6:17	AATCTCTG	CATAGTATTAAGTTA	ACAGCATTCCGCGTTAGTGATATCCGTGGACCTACAGCTAGCATAGTATTAAGTTAAATCTCTGTGGAATTCTCGGGTGCCAAGG
g2:g28:2mm:21:23	AATCTTAA	CATAGTATTTAGTTA	ACAGCATTCCGCGTTAGTGATATCCGTCGACCTTCTGCTTGCATAGTATTTAGTTAAATCTTAATGGAATTCTCGGGTGCCAAGG
g2:g27:1mm:4:CU	AATCTTCG	CATAGTATTTATTTA	ACAGCATTCCGCGTTAGTGATATCCGTCCACCTACAGCTTGCATAGTATTTATTTAAATCTTCGTGGAATTCTCGGGTGCCAAGG
g2:g19:2mm:17:18	AATTAAGA	CATAGTATTTAGTTA	ACAGCATTCCGCGTTAGTGATATCCGTCCTGGATGTCCAAGCATAGTATTTAGTTAAATTAAGATGGAATTCTCGGGTGCCAAGG
g2:g23:2mm:2:13	AATTAACG	CAAAGTATTTAGTAA	ACAGCATTCCGCGTTAGTGATATCCGTCCTGGAACAGCTTGCAAAGTATTTAGTAAAATTAACGTGGAATTCTCGGGTGCCAAGG
g2:g25:3mm:15	AATTAATA	GATAGTATTTAGTTA	ACAGCATTCCGCGTTAGTGATATCCGTCCTGCTACAGCTACGATAGTATTTAGTTAAATTAATATGGAATTCTCGGGTGCCAAGG
g2:g12:2mm:2:11	AATTACGA	GTAACTATTTAGTAA	ACAGCATTCCGCGTTAGTGATATCCGTCCTGGATGTCGAACGTAACTATTTAGTAAAATTACGATGGAATTCTCGGGTGCCAAGG
g2:g30:tb:24:U;g2:g30:tb:25:U	AATTACCG	CATAGTATTTAGTTA	ACAGCATTCCGCGTTAGTGATATCCGAGGACCTTACAGCTTGCATAGTATTTAGTTAAATTACCGTGGAATTCTCGGGTGCCAAGG
g2:g29:2mm:12:24	AATTACTA	CATTGTATTTAGTTA	ACAGCATTCCGCGTTAGTGATATCCGTGGACCAACAGCTTGCATTGTATTTAGTTAAATTACTATGGAATTCTCGGGTGCCAAGG
g2:g30:1mm:7:AA	AATTATAA	CATAGTATATAGTTA	ACAGCATTCCGCGTTAGTGATATCCGAGGACCTACAGCTTGCATAGTATATAGTTAAATTATAATGGAATTCTCGGGTGCCAAGG
g2:g30:2mm:4:11	AATTATGG	CATACTATTTACTTA	ACAGCATTCCGCGTTAGTGATATCCGAGGACCTACAGCTTGCATACTATTTACTTAAATTATGGTGGAATTCTCGGGTGCCAAGG
g2:g27:2mm:15:23	AATTATCA	GATAGTATTTAGTTA	ACAGCATTCCGCGTTAGTGATATCCGTCCACCTTCAGCTTGGATAGTATTTAGTTAAATTATCATGGAATTCTCGGGTGCCAAGG
g2:g25:1mm:13:AC	AATTGAAG	CACAGTATTTAGTTA	ACAGCATTCCGCGTTAGTGATATCCGTCCTGCTACAGCTTGCACAGTATTTAGTTAAATTGAAGTGGAATTCTCGGGTGCCAAGG
g2:g30:2mm:6:19	AATTGAGA	CATAGTATTAAGTTA	ACAGCATTCCGCGTTAGTGATATCCGAGGACCTACAGGTTGCATAGTATTAAGTTAAATTGAGATGGAATTCTCGGGTGCCAAGG
g2:g24:tb:14:C	AATTGACG	ACTAGTATTTAGTTA	ACAGCATTCCGCGTTAGTGATATCCGTCCTGGTACAGCTTGCACTAGTATTTAGTTAAATTGACGTGGAATTCTCGGGTGCCAAGG
g2:g20:tb:5:U	AATTGATA	CATAGTATTTATGTTA	ACAGCATTCCGCGTTAGTGATATCCGTCCTGGATGTGCTTGCATAGTATTTATGTTAAATTGATATGGAATTCTCGGGTGCCAAGG
g2:g15:1mm:15:GU	AATTGGAA	TATAGTATTTAGTTA	ACAGCATTCCGCGTTAGTGATATCCGTCCTGGATGTCGAACTATAGTATTTAGTTAAATTGGAATGGAATTCTCGGGTGCCAAGG
g2:g19:gb:17;g2:g19:gb:18	AATTGGCG	CATAGTATTTAGTTA	ACAGCATTCCGCGTTAGTGATATCCGTCCTGGATGTCCTGCATAGTATTTAGTTAAATTGGCGTGGAATTCTCGGGTGCCAAGG
g2:g24:tb:12:U	AATTGGTA	ATATGTATTTAGTTA	ACAGCATTCCGCGTTAGTGATATCCGTCCTGGTACAGCTTGCATATGTATTTAGTTAAATTGGTATGGAATTCTCGGGTGCCAAGG
g2:g21:tb:9:A;g2:g21:tb:10:A	AATTGTAA	CATAGTAATTTAGTTA	ACAGCATTCCGCGTTAGTGATATCCGTCCTGGATGAGCTTGCATAGTAATTTAGTTAAATTGTAATGGAATTCTCGGGTGCCAAGG
g2:g24:tb:21:U	AATTGTGG	CATAGTATTTAGTTA	ACAGCATTCCGCGTTAGTGATATCCGTCCTGGTACATGCTTGCATAGTATTTAGTTAAATTGTGGTGGAATTCTCGGGTGCCAAGG
g2:g30:1mm:17:AA	AATTGTCA	CATAGTATTTAGTTA	ACAGCATTCCGCGTTAGTGATATCCGAGGACCTACAGCTAGCATAGTATTTAGTTAAATTGTCATGGAATTCTCGGGTGCCAAGG
g2:g27:1mm:24:AG	AATTGTTG	CATAGTATTTAGTTA	ACAGCATTCCGCGTTAGTGATATCCGTCCACCGACAGCTTGCATAGTATTTAGTTAAATTGTTGTGGAATTCTCGGGTGCCAAGG
g2:g26:3mm:5	AATTCAAG	CATAGTATAATGTTA	ACAGCATTCCGCGTTAGTGATATCCGTCCTCCTACAGCTTGCATAGTATAATGTTAAATTCAAGTGGAATTCTCGGGTGCCAAGG
g2:g27:2mm:21:26	AATTCAGA	CATAGTATTTAGTTA	ACAGCATTCCGCGTTAGTGATATCCGTCCAGCTACTGCTTGCATAGTATTTAGTTAAATTCAGATGGAATTCTCGGGTGCCAAGG
g2:g24:1mm:20:CC;g2:g25:2mm:20:25	AATTCACG	CATAGTATTTAGTTA	ACAGCATTCCGCGTTAGTGATATCCGTCCTGGTACACCTTGCATAGTATTTAGTTAAATTCACGTGGAATTCTCGGGTGCCAAGG
g2:g25:gb:16	AATTCATC	CATAGTATTTAGTTA	ACAGCATTCCGCGTTAGTGATATCCGTCCTGCTACAGCTTCATAGTATTTAGTTAAATTCATCTGGAATTCTCGGGTGCCAAGG
g2:g27:tb:13:U;g2:g27:tb:14:U	AATTCGAA	ATTAGTATTTAGTTA	ACAGCATTCCGCGTTAGTGATATCCGTCCACCTACAGCTTGCATTAGTATTTAGTTAAATTCGAATGGAATTCTCGGGTGCCAAGG
g2:g26:2mm:15:20	AATTCGGC	GATAGTATTTAGTTA	ACAGCATTCCGCGTTAGTGATATCCGTCCTCCTACACCTTGGATAGTATTTAGTTAAATTCGGCTGGAATTCTCGGGTGCCAAGG
g2:g21:1mm:15:GU	AATTCGCA	TATAGTATTTAGTTA	ACAGCATTCCGCGTTAGTGATATCCGTCCTGGATGAGCTTGTATAGTATTTAGTTAAATTCGCATGGAATTCTCGGGTGCCAAGG
g2:g26:tb:11:G;g2:g26:tb:12:G	AATTCGTG	ATAGGTATTTAGTTA	ACAGCATTCCGCGTTAGTGATATCCGTCCTCCTACAGCTTGCATAGGTATTTAGTTAAATTCGTGTGGAATTCTCGGGTGCCAAGG
g2:g24:1mm:22:GU	AATTCCAA	CATAGTATTTAGTTA	ACAGCATTCCGCGTTAGTGATATCCGTCCTGGTATAGCTTGCATAGTATTTAGTTAAATTCCAATGGAATTCTCGGGTGCCAAGG
g2:g17:tb:9:G	AATTCCGG	CATAGTAGTTTAGTTA	ACAGCATTCCGCGTTAGTGATATCCGTCCTGGATGTCGATGCATAGTAGTTTAGTTAAATTCCGGTGGAATTCTCGGGTGCCAAGG
g2:g23:2mm:4:11	AATTCCTC	CATACTATTTACTTA	ACAGCATTCCGCGTTAGTGATATCCGTCCTGGAACAGCTTGCATACTATTTACTTAAATTCCTCTGGAATTCTCGGGTGCCAAGG
g2:g30:2mm:19:27	AATTCTAA	CATAGTATTTAGTTA	ACAGCATTCCGCGTTAGTGATATCCGAGGTCCTACAGGTTGCATAGTATTTAGTTAAATTCTAATGGAATTCTCGGGTGCCAAGG
g2:g30:1mm:6:AC	AATTCTGG	CATAGTATTCAGTTA	ACAGCATTCCGCGTTAGTGATATCCGAGGACCTACAGCTTGCATAGTATTCAGTTAAATTCTGGTGGAATTCTCGGGTGCCAAGG
g2:g22:2mm:4:5	AATTCTCA	CATAGTATTTTCTTA	ACAGCATTCCGCGTTAGTGATATCCGTCCTGGATCAGCTTGCATAGTATTTTCTTAAATTCTCATGGAATTCTCGGGTGCCAAGG
g2:g27:2mm:10:11	AATTCTTC	CATACAATTTAGTTA	ACAGCATTCCGCGTTAGTGATATCCGTCCACCTACAGCTTGCATACAATTTAGTTAAATTCTTCTGGAATTCTCGGGTGCCAAGG
g2:g22:1mm:19:GA	AGAAGAAG	CATAGTATTTAGTTA	ACAGCATTCCGCGTTAGTGATATCCGTCCTGGATCAGATTGCATAGTATTTAGTTAAGAAGAAGTGGAATTCTCGGGTGCCAAGG
g2:g23:1mm:3:AG	AGAAGAGA	CATAGTATTTAGGTA	ACAGCATTCCGCGTTAGTGATATCCGTCCTGGAACAGCTTGCATAGTATTTAGGTAAGAAGAGATGGAATTCTCGGGTGCCAAGG
g2:g24:1mm:10:AG	AGAAGACG	CATAGGATTTAGTTA	ACAGCATTCCGCGTTAGTGATATCCGTCCTGGTACAGCTTGCATAGGATTTAGTTAAGAAGACGTGGAATTCTCGGGTGCCAAGG
g2:g16:2mm:9:10	AGAAGATA	CATAGATTTTAGTTA	ACAGCATTCCGCGTTAGTGATATCCGTCCTGGATGTCGAAGCATAGATTTTAGTTAAGAAGATATGGAATTCTCGGGTGCCAAGG
g2:g16:2mm:5:14	AGAAGGCA	CTTAGTATTTTGTTA	ACAGCATTCCGCGTTAGTGATATCCGTCCTGGATGTCGAAGCTTAGTATTTTGTTAAGAAGGCATGGAATTCTCGGGTGCCAAGG
g2:g24:2mm:12:15	AGAAGGTG	GATTGTATTTAGTTA	ACAGCATTCCGCGTTAGTGATATCCGTCCTGGTACAGCTTGGATTGTATTTAGTTAAGAAGGTGTGGAATTCTCGGGTGCCAAGG
g2:g24:3mm:8	AGAAGCAA	CATAGATATTAGTTA	ACAGCATTCCGCGTTAGTGATATCCGTCCTGGTACAGCTTGCATAGATATTAGTTAAGAAGCAATGGAATTCTCGGGTGCCAAGG
g2:g16:tb:9:C	AGAAGCGG	CATAGTACTTTAGTTA	ACAGCATTCCGCGTTAGTGATATCCGTCCTGGATGTCGAAGCATAGTACTTTAGTTAAGAAGCGGTGGAATTCTCGGGTGCCAAGG
g2:g27:2mm:4:24	AGAAGCCA	CATAGTATTTACTTA	ACAGCATTCCGCGTTAGTGATATCCGTCCACCAACAGCTTGCATAGTATTTACTTAAGAAGCCATGGAATTCTCGGGTGCCAAGG
g2:g16:tb:10:G	AGAAGTGA	CATAGTGATTTAGTTA	ACAGCATTCCGCGTTAGTGATATCCGTCCTGGATGTCGAAGCATAGTGATTTAGTTAAGAAGTGATGGAATTCTCGGGTGCCAAGG
g2:g29:3mm:14	AGAAGTCG	GTTAGTATTTAGTTA	ACAGCATTCCGCGTTAGTGATATCCGTGGACCTACAGCTTCGTTAGTATTTAGTTAAGAAGTCGTGGAATTCTCGGGTGCCAAGG
g2:g30:1mm:24:AC	AGAACAAG	CATAGTATTTAGTTA	ACAGCATTCCGCGTTAGTGATATCCGAGGACCCACAGCTTGCATAGTATTTAGTTAAGAACAAGTGGAATTCTCGGGTGCCAAGG
g2:g23:3mm:17	AGAACACA	CATAGTATTTAGTTA	ACAGCATTCCGCGTTAGTGATATCCGTCCTGGAACAGGAAGCATAGTATTTAGTTAAGAACACATGGAATTCTCGGGTGCCAAGG
g2:g20:2mm:2:18	AGAACATG	CATAGTATTTAGTAA	ACAGCATTCCGCGTTAGTGATATCCGTCCTGGATGTGCATGCATAGTATTTAGTAAAGAACATGTGGAATTCTCGGGTGCCAAGG
g2:g16:2mm:3:12	AGAACGAA	CATTGTATTTAGATA	ACAGCATTCCGCGTTAGTGATATCCGTCCTGGATGTCGAAGCATTGTATTTAGATAAGAACGAATGGAATTCTCGGGTGCCAAGG
g2:g16:tb:8:A	AGAACGGC	CATAGTATATTAGTTA	ACAGCATTCCGCGTTAGTGATATCCGTCCTGGATGTCGAAGCATAGTATATTAGTTAAGAACGGCTGGAATTCTCGGGTGCCAAGG
g2:g13:1mm:8:AG	AGAACGCA	GTTAGTAGTTAGTTA	ACAGCATTCCGCGTTAGTGATATCCGTCCTGGATGTCGAACGTTAGTAGTTAGTTAAGAACGCATGGAATTCTCGGGTGCCAAGG
g2:g26:2mm:14:21	AGAACGTG	CTTAGTATTTAGTTA	ACAGCATTCCGCGTTAGTGATATCCGTCCTCCTACTGCTTGCTTAGTATTTAGTTAAGAACGTGTGGAATTCTCGGGTGCCAAGG
g2:g24:2mm:21:22	AGAACCAA	CATAGTATTTAGTTA	ACAGCATTCCGCGTTAGTGATATCCGTCCTGGTAGTGCTTGCATAGTATTTAGTTAAGAACCAATGGAATTCTCGGGTGCCAAGG
g2:g30:1mm:3:AG	AGAACCGG	CATAGTATTTAGGTA	ACAGCATTCCGCGTTAGTGATATCCGAGGACCTACAGCTTGCATAGTATTTAGGTAAGAACCGGTGGAATTCTCGGGTGCCAAGG
g2:g22:1mm:9:UC	AGAACTAA	CATAGTCTTTAGTTA	ACAGCATTCCGCGTTAGTGATATCCGTCCTGGATCAGCTTGCATAGTCTTTAGTTAAGAACTAATGGAATTCTCGGGTGCCAAGG
g2:g24:2mm:8:18	AGAACTGG	CATAGTAATTAGTTA	ACAGCATTCCGCGTTAGTGATATCCGTCCTGGTACAGCATGCATAGTAATTAGTTAAGAACTGGTGGAATTCTCGGGTGCCAAGG
g2:g25:tb:19:C;g2:g25:tb:20:C	AGAACTCA	CATAGTATTTAGTTA	ACAGCATTCCGCGTTAGTGATATCCGTCCTGCTACAGCCTTGCATAGTATTTAGTTAAGAACTCATGGAATTCTCGGGTGCCAAGG
g2:g12:3mm:9	AGAACTTC	GTAACATTTTAGTTA	ACAGCATTCCGCGTTAGTGATATCCGTCCTGGATGTCGAACGTAACATTTTAGTTAAGAACTTCTGGAATTCTCGGGTGCCAAGG
g2:g29:2mm:7:27	AGAATAAG	CATAGTATATAGTTA	ACAGCATTCCGCGTTAGTGATATCCGTGGTCCTACAGCTTGCATAGTATATAGTTAAGAATAAGTGGAATTCTCGGGTGCCAAGG
g2:g23:1mm:6:AC	AGAATACC	CATAGTATTCAGTTA	ACAGCATTCCGCGTTAGTGATATCCGTCCTGGAACAGCTTGCATAGTATTCAGTTAAGAATACCTGGAATTCTCGGGTGCCAAGG
g2:g24:2mm:6:14	AGAATATA	CTTAGTATTAAGTTA	ACAGCATTCCGCGTTAGTGATATCCGTCCTGGTACAGCTTGCTTAGTATTAAGTTAAGAATATATGGAATTCTCGGGTGCCAAGG
g2:g20:2mm:8:14	AGAATGAA	CTTAGTAATTAGTTA	ACAGCATTCCGCGTTAGTGATATCCGTCCTGGATGTGCTTGCTTAGTAATTAGTTAAGAATGAATGGAATTCTCGGGTGCCAAGG
g2:g22:2mm:8:9	AGAATGGC	CATAGTTATTAGTTA	ACAGCATTCCGCGTTAGTGATATCCGTCCTGGATCAGCTTGCATAGTTATTAGTTAAGAATGGCTGGAATTCTCGGGTGCCAAGG
g2:g25:1mm:15:GG;g2:g26:2mm:15:26	AGAATGCG	GATAGTATTTAGTTA	ACAGCATTCCGCGTTAGTGATATCCGTCCTGCTACAGCTTGGATAGTATTTAGTTAAGAATGCGTGGAATTCTCGGGTGCCAAGG
g2:g30:3mm:17	AGAATGTA	CATAGTATTTAGTTA	ACAGCATTCCGCGTTAGTGATATCCGAGGACCTACAGGAAGCATAGTATTTAGTTAAGAATGTATGGAATTCTCGGGTGCCAAGG
g2:g29:2mm:8:19	AGAATCAA	CATAGTAATTAGTTA	ACAGCATTCCGCGTTAGTGATATCCGTGGACCTACAGGTTGCATAGTAATTAGTTAAGAATCAATGGAATTCTCGGGTGCCAAGG
g2:g18:2mm:9:13	AGAATCGG	CAAAGTTTTTAGTTA	ACAGCATTCCGCGTTAGTGATATCCGTCCTGGATGTCGTTGCAAAGTTTTTAGTTAAGAATCGGTGGAATTCTCGGGTGCCAAGG
g2:g24:3mm:18	AGAATCCA	CATAGTATTTAGTTA	ACAGCATTCCGCGTTAGTGATATCCGTCCTGGTACACGATGCATAGTATTTAGTTAAGAATCCATGGAATTCTCGGGTGCCAAGG
g2:g22:gb:4	AGAATCTG	CATAGTATTTATTA	ACAGCATTCCGCGTTAGTGATATCCGTCCTGGATCAGCTTGCATAGTATTTATTAAGAATCTGTGGAATTCTCGGGTGCCAAGG
g8:g24:cont:t1A	AGAATTAA	CATAGTATAATCAAA	ACAGCATTCCGCGTTAGTGATATCCGTCCTGGTACAGCTTGCATAGTATAATCAAAAGAATTAATGGAATTCTCGGGTGCCAAGG
g2:g29:2mm:17:27	AGAATTGG	CATAGTATTTAGTTA	ACAGCATTCCGCGTTAGTGATATCCGTGGTCCTACAGCTAGCATAGTATTTAGTTAAGAATTGGTGGAATTCTCGGGTGCCAAGG
g2:g29:2mm:10:20	AGAATTCA	CATAGAATTTAGTTA	ACAGCATTCCGCGTTAGTGATATCCGTGGACCTACACCTTGCATAGAATTTAGTTAAGAATTCATGGAATTCTCGGGTGCCAAGG
g2:g18:2mm:3:15	AGAGAAGA	GATAGTATTTAGATA	ACAGCATTCCGCGTTAGTGATATCCGTCCTGGATGTCGTTGGATAGTATTTAGATAAGAGAAGATGGAATTCTCGGGTGCCAAGG
g2:g21:tb:20:G;g2:g21:tb:21:G	AGAGAACG	CATAGTATTTAGTTA	ACAGCATTCCGCGTTAGTGATATCCGTCCTGGATGAGGCTTGCATAGTATTTAGTTAAGAGAACGTGGAATTCTCGGGTGCCAAGG
g2:g10:1mm:3:AA;g2:g11:2mm:3:11	AGAGAATA	GTATCTATTTAGATA	ACAGCATTCCGCGTTAGTGATATCCGTCCTGGATGTCGAACGTATCTATTTAGATAAGAGAATATGGAATTCTCGGGTGCCAAGG
g2:g23:2mm:13:18	AGAGAGAA	CAAAGTATTTAGTTA	ACAGCATTCCGCGTTAGTGATATCCGTCCTGGAACAGCATGCAAAGTATTTAGTTAAGAGAGAATGGAATTCTCGGGTGCCAAGG
g2:g27:tb:11:A	AGAGAGGC	ATAGATATTTAGTTA	ACAGCATTCCGCGTTAGTGATATCCGTCCACCTACAGCTTGCATAGATATTTAGTTAAGAGAGGCTGGAATTCTCGGGTGCCAAGG
g2:g20:tb:14:A;g2:g20:tb:15:A	AGAGAGCA	AATAGTATTTAGTTA	ACAGCATTCCGCGTTAGTGATATCCGTCCTGGATGTGCTTGCAATAGTATTTAGTTAAGAGAGCATGGAATTCTCGGGTGCCAAGG
g2:g25:2mm:3:8	AGAGAGTG	CATAGTAATTAGATA	ACAGCATTCCGCGTTAGTGATATCCGTCCTGCTACAGCTTGCATAGTAATTAGATAAGAGAGTGTGGAATTCTCGGGTGCCAAGG
g2:g28:1mm:15:GU	AGAGACAA	TATAGTATTTAGTTA	ACAGCATTCCGCGTTAGTGATATCCGTCGACCTACAGCTTGTATAGTATTTAGTTAAGAGACAATGGAATTCTCGGGTGCCAAGG
g2:g24:2mm:16:18	AGAGACGG	CATAGTATTTAGTTA	ACAGCATTCCGCGTTAGTGATATCCGTCCTGGTACAGCATCCATAGTATTTAGTTAAGAGACGGTGGAATTCTCGGGTGCCAAGG
g2:g20:2mm:4:10	AGAGACTA	CATAGAATTTACTTA	ACAGCATTCCGCGTTAGTGATATCCGTCCTGGATGTGCTTGCATAGAATTTACTTAAGAGACTATGGAATTCTCGGGTGCCAAGG
g2:g22:gb:9	AGAGATAA	CATAGTTTTAGTTA	ACAGCATTCCGCGTTAGTGATATCCGTCCTGGATCAGCTTGCATAGTTTTAGTTAAGAGATAATGGAATTCTCGGGTGCCAAGG
g2:g22:2mm:19:21	AGAGATGG	CATAGTATTTAGTTA	ACAGCATTCCGCGTTAGTGATATCCGTCCTGGATCTGGTTGCATAGTATTTAGTTAAGAGATGGTGGAATTCTCGGGTGCCAAGG
g2:g16:1mm:2:AC	AGAGATCA	CATAGTATTTAGTCA	ACAGCATTCCGCGTTAGTGATATCCGTCCTGGATGTCGAAGCATAGTATTTAGTCAAGAGATCATGGAATTCTCGGGTGCCAAGG
g2:g23:2mm:2:21	AGAGATTG	CATAGTATTTAGTAA	ACAGCATTCCGCGTTAGTGATATCCGTCCTGGAACTGCTTGCATAGTATTTAGTAAAGAGATTGTGGAATTCTCGGGTGCCAAGG
g2:g22:2mm:9:16	AGAGGCAA	CATAGTTTTTAGTTA	ACAGCATTCCGCGTTAGTGATATCCGTCCTGGATCAGCTTCCATAGTTTTTAGTTAAGAGGCAATGGAATTCTCGGGTGCCAAGG
g2:g21:2mm:14:19	AGAGGCGG	CTTAGTATTTAGTTA	ACAGCATTCCGCGTTAGTGATATCCGTCCTGGATGAGGTTGCTTAGTATTTAGTTAAGAGGCGGTGGAATTCTCGGGTGCCAAGG
g2:g20:2mm:14:16	AGAGGCCA	CTTAGTATTTAGTTA	ACAGCATTCCGCGTTAGTGATATCCGTCCTGGATGTGCTTCCTTAGTATTTAGTTAAGAGGCCATGGAATTCTCGGGTGCCAAGG
g2:g27:2mm:6:7	AGAGGCTG	CATAGTATAAAGTTA	ACAGCATTCCGCGTTAGTGATATCCGTCCACCTACAGCTTGCATAGTATAAAGTTAAGAGGCTGTGGAATTCTCGGGTGCCAAGG
g2:g26:1mm:7:AC	AGAGGTAA	CATAGTATCTAGTTA	ACAGCATTCCGCGTTAGTGATATCCGTCCTCCTACAGCTTGCATAGTATCTAGTTAAGAGGTAATGGAATTCTCGGGTGCCAAGG
g2:g25:gb:11	AGAGGTGG	GCATATATTTAGTTA	ACAGCATTCCGCGTTAGTGATATCCGTCCTGCTACAGCTTGCATATATTTAGTTAAGAGGTGGTGGAATTCTCGGGTGCCAAGG
g2:g28:2mm:14:19	AGAGGTCA	CTTAGTATTTAGTTA	ACAGCATTCCGCGTTAGTGATATCCGTCGACCTACAGGTTGCTTAGTATTTAGTTAAGAGGTCATGGAATTCTCGGGTGCCAAGG
g2:g23:tb:18:C	AGAGGTTG	CATAGTATTTAGTTA	ACAGCATTCCGCGTTAGTGATATCCGTCCTGGAACAGCTCTGCATAGTATTTAGTTAAGAGGTTGTGGAATTCTCGGGTGCCAAGG
g2:g29:2mm:16:19	AGAGCAAG	CATAGTATTTAGTTA	ACAGCATTCCGCGTTAGTGATATCCGTGGACCTACAGGTTCCATAGTATTTAGTTAAGAGCAAGTGGAATTCTCGGGTGCCAAGG
g2:g11:tb:6:G	AGAGCAGA	GTATGTATTTGAGTTA	ACAGCATTCCGCGTTAGTGATATCCGTCCTGGATGTCGAACGTATGTATTTGAGTTAAGAGCAGATGGAATTCTCGGGTGCCAAGG
g2:g23:2mm:11:12	AGAGCACG	CATTCTATTTAGTTA	ACAGCATTCCGCGTTAGTGATATCCGTCCTGGAACAGCTTGCATTCTATTTAGTTAAGAGCACGTGGAATTCTCGGGTGCCAAGG
g2:g30:2mm:13:18	AGAGCGAA	CAAAGTATTTAGTTA	ACAGCATTCCGCGTTAGTGATATCCGAGGACCTACAGCATGCAAAGTATTTAGTTAAGAGCGAATGGAATTCTCGGGTGCCAAGG
g2:g27:2mm:6:17	AGAGCGGC	CATAGTATTAAGTTA	ACAGCATTCCGCGTTAGTGATATCCGTCCACCTACAGCTAGCATAGTATTAAGTTAAGAGCGGCTGGAATTCTCGGGTGCCAAGG
g2:g25:tb:17:A	AGAGCGCA	CATAGTATTTAGTTA	ACAGCATTCCGCGTTAGTGATATCCGTCCTGCTACAGCTTAGCATAGTATTTAGTTAAGAGCGCATGGAATTCTCGGGTGCCAAGG
g2:g22:1mm:6:AG	AGAGCGTG	CATAGTATTGAGTTA	ACAGCATTCCGCGTTAGTGATATCCGTCCTGGATCAGCTTGCATAGTATTGAGTTAAGAGCGTGTGGAATTCTCGGGTGCCAAGG
g2:g10:tb:9:C	AGAGCCAA	GTATCTACTTTAGTTA	ACAGCATTCCGCGTTAGTGATATCCGTCCTGGATGTCGAACGTATCTACTTTAGTTAAGAGCCAATGGAATTCTCGGGTGCCAAGG
g2:g30:2mm:22:24	AGAGCCGG	CATAGTATTTAGTTA	ACAGCATTCCGCGTTAGTGATATCCGAGGACCAAGAGCTTGCATAGTATTTAGTTAAGAGCCGGTGGAATTCTCGGGTGCCAAGG
g2:g22:2mm:7:15	AGAGCCTC	GATAGTATATAGTTA	ACAGCATTCCGCGTTAGTGATATCCGTCCTGGATCAGCTTGGATAGTATATAGTTAAGAGCCTCTGGAATTCTCGGGTGCCAAGG
g2:g25:2mm:3:16	AGAGTGAA	CATAGTATTTAGATA	ACAGCATTCCGCGTTAGTGATATCCGTCCTGCTACAGCTTCCATAGTATTTAGATAAGAGTGAATGGAATTCTCGGGTGCCAAGG
g2:g19:tb:8:C	AGAGTGGC	CATAGTATCTTAGTTA	ACAGCATTCCGCGTTAGTGATATCCGTCCTGGATGTCCTTGCATAGTATCTTAGTTAAGAGTGGCTGGAATTCTCGGGTGCCAAGG
g2:g27:2mm:12:24	AGAGTGCG	CATTGTATTTAGTTA	ACAGCATTCCGCGTTAGTGATATCCGTCCACCAACAGCTTGCATTGTATTTAGTTAAGAGTGCGTGGAATTCTCGGGTGCCAAGG
g2:g30:2mm:2:21	AGAGTGTA	CATAGTATTTAGTAA	ACAGCATTCCGCGTTAGTGATATCCGAGGACCTACTGCTTGCATAGTATTTAGTAAAGAGTGTATGGAATTCTCGGGTGCCAAGG
g2:g20:tb:6:U;g2:g20:tb:7:U;g2:g20:tb:8:U;g2:g20:tb:9:U	AGAGTCAA	CATAGTATTTTAGTTA	ACAGCATTCCGCGTTAGTGATATCCGTCCTGGATGTGCTTGCATAGTATTTTAGTTAAGAGTCAATGGAATTCTCGGGTGCCAAGG
g2:g10:tb:8:A	AGAGTCGG	GTATCTATATTAGTTA	ACAGCATTCCGCGTTAGTGATATCCGTCCTGGATGTCGAACGTATCTATATTAGTTAAGAGTCGGTGGAATTCTCGGGTGCCAAGG
g2:g22:2mm:15:17	AGAGTCCA	GATAGTATTTAGTTA	ACAGCATTCCGCGTTAGTGATATCCGTCCTGGATCAGCTAGGATAGTATTTAGTTAAGAGTCCATGGAATTCTCGGGTGCCAAGG
g2:g25:2mm:7:13	AGAGTCTG	CAAAGTATATAGTTA	ACAGCATTCCGCGTTAGTGATATCCGTCCTGCTACAGCTTGCAAAGTATATAGTTAAGAGTCTGTGGAATTCTCGGGTGCCAAGG
g2:g30:2mm:11:12	AGACAAGA	CATTCTATTTAGTTA	ACAGCATTCCGCGTTAGTGATATCCGAGGACCTACAGCTTGCATTCTATTTAGTTAAGACAAGATGGAATTCTCGGGTGCCAAGG
g2:g13:2mm:6:8	AGACAACG	GTTAGTAATAAGTTA	ACAGCATTCCGCGTTAGTGATATCCGTCCTGGATGTCGAACGTTAGTAATAAGTTAAGACAACGTGGAATTCTCGGGTGCCAAGG
g2:g22:tb:19:C;g2:g22:tb:20:C	AGACAATA	CATAGTATTTAGTTA	ACAGCATTCCGCGTTAGTGATATCCGTCCTGGATCAGCCTTGCATAGTATTTAGTTAAGACAATATGGAATTCTCGGGTGCCAAGG
g2:g29:2mm:10:26	AGACACAA	CATAGAATTTAGTTA	ACAGCATTCCGCGTTAGTGATATCCGTGGAGCTACAGCTTGCATAGAATTTAGTTAAGACACAATGGAATTCTCGGGTGCCAAGG
g2:g29:1mm:5:UU;g2:g30:2mm:5:30	AGACACGG	CATAGTATTTTGTTA	ACAGCATTCCGCGTTAGTGATATCCGTGGACCTACAGCTTGCATAGTATTTTGTTAAGACACGGTGGAATTCTCGGGTGCCAAGG
g2:g19:1mm:15:GU	AGACACCA	TATAGTATTTAGTTA	ACAGCATTCCGCGTTAGTGATATCCGTCCTGGATGTCCTTGTATAGTATTTAGTTAAGACACCATGGAATTCTCGGGTGCCAAGG
g2:g20:2mm:9:19	AGACACTG	CATAGTTTTTAGTTA	ACAGCATTCCGCGTTAGTGATATCCGTCCTGGATGTGGTTGCATAGTTTTTAGTTAAGACACTGTGGAATTCTCGGGTGCCAAGG
g2:g26:1mm:7:AA;g2:g27:2mm:7:27	AGACATGA	CATAGTATATAGTTA	ACAGCATTCCGCGTTAGTGATATCCGTCCTCCTACAGCTTGCATAGTATATAGTTAAGACATGATGGAATTCTCGGGTGCCAAGG
g2:g15:2mm:11:13	AGACATCG	CAAACTATTTAGTTA	ACAGCATTCCGCGTTAGTGATATCCGTCCTGGATGTCGAACCAAACTATTTAGTTAAGACATCGTGGAATTCTCGGGTGCCAAGG
g2:g18:tb:10:C	AGACATTA	CATAGTCATTTAGTTA	ACAGCATTCCGCGTTAGTGATATCCGTCCTGGATGTCGTTGCATAGTCATTTAGTTAAGACATTATGGAATTCTCGGGTGCCAAGG
g2:g26:2mm:6:19	AGACGAAG	CATAGTATTAAGTTA	ACAGCATTCCGCGTTAGTGATATCCGTCCTCCTACAGGTTGCATAGTATTAAGTTAAGACGAAGTGGAATTCTCGGGTGCCAAGG
g2:g23:2mm:10:14	AGACGAGA	CTTAGAATTTAGTTA	ACAGCATTCCGCGTTAGTGATATCCGTCCTGGAACAGCTTGCTTAGAATTTAGTTAAGACGAGATGGAATTCTCGGGTGCCAAGG
g9:g14:cont:t1A	AGACGACG	GATAGTAAAATCAAA	ACAGCATTCCGCGTTAGTGATATCCGTCCTGGATGTCGAACGATAGTAAAATCAAAAGACGACGTGGAATTCTCGGGTGCCAAGG
g2:g25:2mm:13:17	AGACGATA	CAAAGTATTTAGTTA	ACAGCATTCCGCGTTAGTGATATCCGTCCTGCTACAGCTAGCAAAGTATTTAGTTAAGACGATATGGAATTCTCGGGTGCCAAGG
g2:g17:1mm:15:GU	AGACGGAA	TATAGTATTTAGTTA	ACAGCATTCCGCGTTAGTGATATCCGTCCTGGATGTCGATGTATAGTATTTAGTTAAGACGGAATGGAATTCTCGGGTGCCAAGG
g2:g28:tb:9:C	AGACGGCG	CATAGTACTTTAGTTA	ACAGCATTCCGCGTTAGTGATATCCGTCGACCTACAGCTTGCATAGTACTTTAGTTAAGACGGCGTGGAATTCTCGGGTGCCAAGG
g2:g28:tb:10:G	AGACGGTA	CATAGTGATTTAGTTA	ACAGCATTCCGCGTTAGTGATATCCGTCGACCTACAGCTTGCATAGTGATTTAGTTAAGACGGTATGGAATTCTCGGGTGCCAAGG
g2:g14:2mm:4:13	AGACGCAA	GAAAGTATTTACTTA	ACAGCATTCCGCGTTAGTGATATCCGTCCTGGATGTCGAACGAAAGTATTTACTTAAGACGCAATGGAATTCTCGGGTGCCAAGG
g2:g23:2mm:4:20	AGACGCGG	CATAGTATTTACTTA	ACAGCATTCCGCGTTAGTGATATCCGTCCTGGAACACCTTGCATAGTATTTACTTAAGACGCGGTGGAATTCTCGGGTGCCAAGG
g2:g20:1mm:5:UG	AGACGCCA	CATAGTATTTGGTTA	ACAGCATTCCGCGTTAGTGATATCCGTCCTGGATGTGCTTGCATAGTATTTGGTTAAGACGCCATGGAATTCTCGGGTGCCAAGG
g2:g26:1mm:17:AA;g2:g27:2mm:17:27	AGACGCTG	CATAGTATTTAGTTA	ACAGCATTCCGCGTTAGTGATATCCGTCCTCCTACAGCTAGCATAGTATTTAGTTAAGACGCTGTGGAATTCTCGGGTGCCAAGG
g2:g18:1mm:14:UU;g2:g19:2mm:14:19	AGACGTAA	CTTAGTATTTAGTTA	ACAGCATTCCGCGTTAGTGATATCCGTCCTGGATGTCGTTGCTTAGTATTTAGTTAAGACGTAATGGAATTCTCGGGTGCCAAGG
g2:g28:1mm:28:CU	AGACGTGG	CATAGTATTTAGTTA	ACAGCATTCCGCGTTAGTGATATCCGTCTACCTACAGCTTGCATAGTATTTAGTTAAGACGTGGTGGAATTCTCGGGTGCCAAGG
g2:g30:tb:24:G	AGACGTCA	CATAGTATTTAGTTA	ACAGCATTCCGCGTTAGTGATATCCGAGGACCTGACAGCTTGCATAGTATTTAGTTAAGACGTCATGGAATTCTCGGGTGCCAAGG
g2:g28:tb:8:A	AGACGTTG	CATAGTATATTAGTTA	ACAGCATTCCGCGTTAGTGATATCCGTCGACCTACAGCTTGCATAGTATATTAGTTAAGACGTTGTGGAATTCTCGGGTGCCAAGG
g2:g26:2mm:2:13	AGACTAAG	CAAAGTATTTAGTAA	ACAGCATTCCGCGTTAGTGATATCCGTCCTCCTACAGCTTGCAAAGTATTTAGTAAAGACTAAGTGGAATTCTCGGGTGCCAAGG
g2:g24:tb:9:A;g2:g24:tb:10:A	AGACTAGA	CATAGTAATTTAGTTA	ACAGCATTCCGCGTTAGTGATATCCGTCCTGGTACAGCTTGCATAGTAATTTAGTTAAGACTAGATGGAATTCTCGGGTGCCAAGG
g2:g17:tb:3:G	AGACTATG	CATAGTATTTAGTGTA	ACAGCATTCCGCGTTAGTGATATCCGTCCTGGATGTCGATGCATAGTATTTAGTGTAAGACTATGTGGAATTCTCGGGTGCCAAGG
g2:g21:2mm:11:13	AGACTGAA	CAAACTATTTAGTTA	ACAGCATTCCGCGTTAGTGATATCCGTCCTGGATGAGCTTGCAAACTATTTAGTTAAGACTGAATGGAATTCTCGGGTGCCAAGG
g2:g25:2mm:9:14	AGACTGGC	CTTAGTTTTTAGTTA	ACAGCATTCCGCGTTAGTGATATCCGTCCTGCTACAGCTTGCTTAGTTTTTAGTTAAGACTGGCTGGAATTCTCGGGTGCCAAGG
g2:g30:1mm:29:CA	AGACTGCG	CATAGTATTTAGTTA	ACAGCATTCCGCGTTAGTGATATCCGAAGACCTACAGCTTGCATAGTATTTAGTTAAGACTGCGTGGAATTCTCGGGTGCCAAGG
g2:g30:2mm:10:14	AGACTGTA	CTTAGAATTTAGTTA	ACAGCATTCCGCGTTAGTGATATCCGAGGACCTACAGCTTGCTTAGAATTTAGTTAAGACTGTATGGAATTCTCGGGTGCCAAGG
g2:g29:gb:20	AGACTCAA	CATAGTATTTAGTTA	ACAGCATTCCGCGTTAGTGATATCCGTGGACCTACACTTGCATAGTATTTAGTTAAGACTCAATGGAATTCTCGGGTGCCAAGG
g2:g18:2mm:7:11	AGACTCGG	CATACTATATAGTTA	ACAGCATTCCGCGTTAGTGATATCCGTCCTGGATGTCGTTGCATACTATATAGTTAAGACTCGGTGGAATTCTCGGGTGCCAAGG
g2:g28:2mm:11:13	AGACTCCA	CAAACTATTTAGTTA	ACAGCATTCCGCGTTAGTGATATCCGTCGACCTACAGCTTGCAAACTATTTAGTTAAGACTCCATGGAATTCTCGGGTGCCAAGG
g2:g20:2mm:10:12	AGACTCTG	CATTGAATTTAGTTA	ACAGCATTCCGCGTTAGTGATATCCGTCCTGGATGTGCTTGCATTGAATTTAGTTAAGACTCTGTGGAATTCTCGGGTGCCAAGG
g2:g25:2mm:8:22	AGACTTAA	CATAGTAATTAGTTA	ACAGCATTCCGCGTTAGTGATATCCGTCCTGCTAGAGCTTGCATAGTAATTAGTTAAGACTTAATGGAATTCTCGGGTGCCAAGG
g2:g23:tb:17:C	AGACTTCG	CATAGTATTTAGTTA	ACAGCATTCCGCGTTAGTGATATCCGTCCTGGAACAGCTTCGCATAGTATTTAGTTAAGACTTCGTGGAATTCTCGGGTGCCAAGG
g2:g22:2mm:5:12	AGATAAGA	CATTGTATTTTGTTA	ACAGCATTCCGCGTTAGTGATATCCGTCCTGGATCAGCTTGCATTGTATTTTGTTAAGATAAGATGGAATTCTCGGGTGCCAAGG
g2:g30:2mm:4:20	AGATAACG	CATAGTATTTACTTA	ACAGCATTCCGCGTTAGTGATATCCGAGGACCTACACCTTGCATAGTATTTACTTAAGATAACGTGGAATTCTCGGGTGCCAAGG
g2:g23:1mm:10:AC	AGATAATA	CATAGCATTTAGTTA	ACAGCATTCCGCGTTAGTGATATCCGTCCTGGAACAGCTTGCATAGCATTTAGTTAAGATAATATGGAATTCTCGGGTGCCAAGG
g2:g25:2mm:5:10	AGATACGA	CATAGAATTTTGTTA	ACAGCATTCCGCGTTAGTGATATCCGTCCTGCTACAGCTTGCATAGAATTTTGTTAAGATACGATGGAATTCTCGGGTGCCAAGG
g2:g27:3mm:14	AGATACCG	GTTAGTATTTAGTTA	ACAGCATTCCGCGTTAGTGATATCCGTCCACCTACAGCTTCGTTAGTATTTAGTTAAGATACCGTGGAATTCTCGGGTGCCAAGG
g2:g10:2mm:4:7	AGATACTA	GTATCTATATACTTA	ACAGCATTCCGCGTTAGTGATATCCGTCCTGGATGTCGAACGTATCTATATACTTAAGATACTATGGAATTCTCGGGTGCCAAGG
g2:g24:tb:20:G;g2:g24:tb:21:G	AGATATAA	CATAGTATTTAGTTA	ACAGCATTCCGCGTTAGTGATATCCGTCCTGGTACAGGCTTGCATAGTATTTAGTTAAGATATAATGGAATTCTCGGGTGCCAAGG
g2:g10:tb:10:G	AGATATGG	GTATCTGATTTAGTTA	ACAGCATTCCGCGTTAGTGATATCCGTCCTGGATGTCGAACGTATCTGATTTAGTTAAGATATGGTGGAATTCTCGGGTGCCAAGG
g2:g12:1mm:11:CA	AGATATCA	GTAAATATTTAGTTA	ACAGCATTCCGCGTTAGTGATATCCGTCCTGGATGTCGAACGTAAATATTTAGTTAAGATATCATGGAATTCTCGGGTGCCAAGG
g2:g18:2mm:11:17	AGATGAAG	CATACTATTTAGTTA	ACAGCATTCCGCGTTAGTGATATCCGTCCTGGATGTCGTAGCATACTATTTAGTTAAGATGAAGTGGAATTCTCGGGTGCCAAGG
g2:g26:2mm:3:24	AGATGAGA	CATAGTATTTAGATA	ACAGCATTCCGCGTTAGTGATATCCGTCCTCCAACAGCTTGCATAGTATTTAGATAAGATGAGATGGAATTCTCGGGTGCCAAGG
g2:g22:tb:17:A	AGATGACG	CATAGTATTTAGTTA	ACAGCATTCCGCGTTAGTGATATCCGTCCTGGATCAGCTTAGCATAGTATTTAGTTAAGATGACGTGGAATTCTCGGGTGCCAAGG
g2:g15:2mm:5:6	AGATGATA	CATAGTATTATGTTA	ACAGCATTCCGCGTTAGTGATATCCGTCCTGGATGTCGAACCATAGTATTATGTTAAGATGATATGGAATTCTCGGGTGCCAAGG
g2:g15:2mm:7:8	AGATGGAA	CATAGTAAATAGTTA	ACAGCATTCCGCGTTAGTGATATCCGTCCTGGATGTCGAACCATAGTAAATAGTTAAGATGGAATGGAATTCTCGGGTGCCAAGG
g2:g18:1mm:8:AG	AGATGGCG	CATAGTAGTTAGTTA	ACAGCATTCCGCGTTAGTGATATCCGTCCTGGATGTCGTTGCATAGTAGTTAGTTAAGATGGCGTGGAATTCTCGGGTGCCAAGG
g2:g29:2mm:3:25	AGATGGTA	CATAGTATTTAGATA	ACAGCATTCCGCGTTAGTGATATCCGTGGACGTACAGCTTGCATAGTATTTAGATAAGATGGTATGGAATTCTCGGGTGCCAAGG
g2:g26:1mm:24:AC	AGATGCGA	CATAGTATTTAGTTA	ACAGCATTCCGCGTTAGTGATATCCGTCCTCCCACAGCTTGCATAGTATTTAGTTAAGATGCGATGGAATTCTCGGGTGCCAAGG
g2:g14:2mm:7:9	AGATGCCG	GATAGTTTATAGTTA	ACAGCATTCCGCGTTAGTGATATCCGTCCTGGATGTCGAACGATAGTTTATAGTTAAGATGCCGTGGAATTCTCGGGTGCCAAGG
g2:g30:1mm:10:AC	AGATGCTA	CATAGCATTTAGTTA	ACAGCATTCCGCGTTAGTGATATCCGAGGACCTACAGCTTGCATAGCATTTAGTTAAGATGCTATGGAATTCTCGGGTGCCAAGG
g2:g25:2mm:16:22	AGATGTAA	CATAGTATTTAGTTA	ACAGCATTCCGCGTTAGTGATATCCGTCCTGCTAGAGCTTCCATAGTATTTAGTTAAGATGTAATGGAATTCTCGGGTGCCAAGG
g2:g29:tb:9:C	AGATGTGG	CATAGTACTTTAGTTA	ACAGCATTCCGCGTTAGTGATATCCGTGGACCTACAGCTTGCATAGTACTTTAGTTAAGATGTGGTGGAATTCTCGGGTGCCAAGG
g2:g25:2mm:11:24	AGATGTCA	CATACTATTTAGTTA	ACAGCATTCCGCGTTAGTGATATCCGTCCTGCAACAGCTTGCATACTATTTAGTTAAGATGTCATGGAATTCTCGGGTGCCAAGG
g2:g26:2mm:4:11	AGATGTTG	CATACTATTTACTTA	ACAGCATTCCGCGTTAGTGATATCCGTCCTCCTACAGCTTGCATACTATTTACTTAAGATGTTGTGGAATTCTCGGGTGCCAAGG
g2:g27:1mm:5:UU;g2:g28:2mm:5:28	AGATCAAG	CATAGTATTTTGTTA	ACAGCATTCCGCGTTAGTGATATCCGTCCACCTACAGCTTGCATAGTATTTTGTTAAGATCAAGTGGAATTCTCGGGTGCCAAGG
g2:g26:1mm:3:AG	AGATCAGA	CATAGTATTTAGGTA	ACAGCATTCCGCGTTAGTGATATCCGTCCTCCTACAGCTTGCATAGTATTTAGGTAAGATCAGATGGAATTCTCGGGTGCCAAGG
g2:g27:2mm:8:19	AGATCACG	CATAGTAATTAGTTA	ACAGCATTCCGCGTTAGTGATATCCGTCCACCTACAGGTTGCATAGTAATTAGTTAAGATCACGTGGAATTCTCGGGTGCCAAGG
g2:g29:gb:13	AGATCATC	GCAAGTATTTAGTTA	ACAGCATTCCGCGTTAGTGATATCCGTGGACCTACAGCTTGCAAGTATTTAGTTAAGATCATCTGGAATTCTCGGGTGCCAAGG
g2:g11:2mm:8:10	AGATCGAA	GTATGAAATTAGTTA	ACAGCATTCCGCGTTAGTGATATCCGTCCTGGATGTCGAACGTATGAAATTAGTTAAGATCGAATGGAATTCTCGGGTGCCAAGG
g2:g22:1mm:18:AC	AGATCGGC	CATAGTATTTAGTTA	ACAGCATTCCGCGTTAGTGATATCCGTCCTGGATCAGCCTGCATAGTATTTAGTTAAGATCGGCTGGAATTCTCGGGTGCCAAGG
g2:g21:2mm:5:6	AGATCGCA	CATAGTATTATGTTA	ACAGCATTCCGCGTTAGTGATATCCGTCCTGGATGAGCTTGCATAGTATTATGTTAAGATCGCATGGAATTCTCGGGTGCCAAGG
g2:g27:2mm:10:20	AGATCGTG	CATAGAATTTAGTTA	ACAGCATTCCGCGTTAGTGATATCCGTCCACCTACACCTTGCATAGAATTTAGTTAAGATCGTGTGGAATTCTCGGGTGCCAAGG
g2:g21:2mm:7:8	AGATCCAA	CATAGTAAATAGTTA	ACAGCATTCCGCGTTAGTGATATCCGTCCTGGATGAGCTTGCATAGTAAATAGTTAAGATCCAATGGAATTCTCGGGTGCCAAGG
g2:g19:2mm:11:13	AGATCCGG	CAAACTATTTAGTTA	ACAGCATTCCGCGTTAGTGATATCCGTCCTGGATGTCCTTGCAAACTATTTAGTTAAGATCCGGTGGAATTCTCGGGTGCCAAGG
g2:g28:tb:22:C;g2:g28:tb:23:C	AGATCCTC	CATAGTATTTAGTTA	ACAGCATTCCGCGTTAGTGATATCCGTCGACCTACCAGCTTGCATAGTATTTAGTTAAGATCCTCTGGAATTCTCGGGTGCCAAGG
g2:g26:3mm:17	AGATCTAA	CATAGTATTTAGTTA	ACAGCATTCCGCGTTAGTGATATCCGTCCTCCTACAGGAAGCATAGTATTTAGTTAAGATCTAATGGAATTCTCGGGTGCCAAGG
g2:g30:2mm:18:21	AGATCTGG	CATAGTATTTAGTTA	ACAGCATTCCGCGTTAGTGATATCCGAGGACCTACTGCATGCATAGTATTTAGTTAAGATCTGGTGGAATTCTCGGGTGCCAAGG
g2:g28:2mm:7:8	AGATCTCA	CATAGTAAATAGTTA	ACAGCATTCCGCGTTAGTGATATCCGTCGACCTACAGCTTGCATAGTAAATAGTTAAGATCTCATGGAATTCTCGGGTGCCAAGG
g2:g29:2mm:11:15	AGATCTTC	GATACTATTTAGTTA	ACAGCATTCCGCGTTAGTGATATCCGTGGACCTACAGCTTGGATACTATTTAGTTAAGATCTTCTGGAATTCTCGGGTGCCAAGG
g2:g27:tb:8:G	AGATTAAG	CATAGTATGTTAGTTA	ACAGCATTCCGCGTTAGTGATATCCGTCCACCTACAGCTTGCATAGTATGTTAGTTAAGATTAAGTGGAATTCTCGGGTGCCAAGG
g2:g17:2mm:11:13	AGATTACC	CAAACTATTTAGTTA	ACAGCATTCCGCGTTAGTGATATCCGTCCTGGATGTCGATGCAAACTATTTAGTTAAGATTACCTGGAATTCTCGGGTGCCAAGG
g2:g30:gb:22	AGATTATA	CATAGTATTTAGTTA	ACAGCATTCCGCGTTAGTGATATCCGAGGACCTAAGCTTGCATAGTATTTAGTTAAGATTATATGGAATTCTCGGGTGCCAAGG
g2:g30:2mm:4:26	AGATTGAA	CATAGTATTTACTTA	ACAGCATTCCGCGTTAGTGATATCCGAGGAGCTACAGCTTGCATAGTATTTACTTAAGATTGAATGGAATTCTCGGGTGCCAAGG
g2:g29:2mm:4:23	AGATTGGC	CATAGTATTTACTTA	ACAGCATTCCGCGTTAGTGATATCCGTGGACCTTCAGCTTGCATAGTATTTACTTAAGATTGGCTGGAATTCTCGGGTGCCAAGG
g2:g22:2mm:11:20	AGATTGTA	CATACTATTTAGTTA	ACAGCATTCCGCGTTAGTGATATCCGTCCTGGATCACCTTGCATACTATTTAGTTAAGATTGTATGGAATTCTCGGGTGCCAAGG
g2:g13:1mm:2:AA;g2:g14:2mm:2:14;g3:g13:cont:t1A	AGATTCAA	GTTAGTATTTAGTAA	ACAGCATTCCGCGTTAGTGATATCCGTCCTGGATGTCGAACGTTAGTATTTAGTAAAGATTCAATGGAATTCTCGGGTGCCAAGG
g2:g21:2mm:8:17	AGATTCGG	CATAGTAATTAGTTA	ACAGCATTCCGCGTTAGTGATATCCGTCCTGGATGAGCTAGCATAGTAATTAGTTAAGATTCGGTGGAATTCTCGGGTGCCAAGG
g2:g18:tb:16:G;g2:g18:tb:17:G	AGATTCCA	CATAGTATTTAGTTA	ACAGCATTCCGCGTTAGTGATATCCGTCCTGGATGTCGTTGGCATAGTATTTAGTTAAGATTCCATGGAATTCTCGGGTGCCAAGG
g2:g25:1mm:14:UG	AGATTCTG	CGTAGTATTTAGTTA	ACAGCATTCCGCGTTAGTGATATCCGTCCTGCTACAGCTTGCGTAGTATTTAGTTAAGATTCTGTGGAATTCTCGGGTGCCAAGG
g2:g28:2mm:8:17	AGGCAAGA	CATAGTAATTAGTTA	ACAGCATTCCGCGTTAGTGATATCCGTCGACCTACAGCTAGCATAGTAATTAGTTAAGGCAAGATGGAATTCTCGGGTGCCAAGG
g2:g24:2mm:3:10	AGGCAACG	CATAGAATTTAGATA	ACAGCATTCCGCGTTAGTGATATCCGTCCTGGTACAGCTTGCATAGAATTTAGATAAGGCAACGTGGAATTCTCGGGTGCCAAGG
g2:g28:3mm:24	AGGCAATA	CATAGTATTTAGTTA	ACAGCATTCCGCGTTAGTGATATCCGTCGAGGAACAGCTTGCATAGTATTTAGTTAAGGCAATATGGAATTCTCGGGTGCCAAGG
g2:g27:2mm:16:19	AGGCAGAA	CATAGTATTTAGTTA	ACAGCATTCCGCGTTAGTGATATCCGTCCACCTACAGGTTCCATAGTATTTAGTTAAGGCAGAATGGAATTCTCGGGTGCCAAGG
g2:g17:gb:2;g2:g17:gb:3	AGGCAGGC	CATAGTATTTAGTA	ACAGCATTCCGCGTTAGTGATATCCGTCCTGGATGTCGATGCATAGTATTTAGTAAGGCAGGCTGGAATTCTCGGGTGCCAAGG
g2:g28:2mm:4:25	AGGCAGTG	CATAGTATTTACTTA	ACAGCATTCCGCGTTAGTGATATCCGTCGACGTACAGCTTGCATAGTATTTACTTAAGGCAGTGTGGAATTCTCGGGTGCCAAGG
g2:g12:2mm:5:9	AGGCACAA	GTAAGTTTTTTGTTA	ACAGCATTCCGCGTTAGTGATATCCGTCCTGGATGTCGAACGTAAGTTTTTTGTTAAGGCACAATGGAATTCTCGGGTGCCAAGG
g2:g22:3mm:12	AGGCACGG	CTATGTATTTAGTTA	ACAGCATTCCGCGTTAGTGATATCCGTCCTGGATCAGCTTGCTATGTATTTAGTTAAGGCACGGTGGAATTCTCGGGTGCCAAGG
g2:g30:2mm:5:29	AGGCACCA	CATAGTATTTTGTTA	ACAGCATTCCGCGTTAGTGATATCCGACGACCTACAGCTTGCATAGTATTTTGTTAAGGCACCATGGAATTCTCGGGTGCCAAGG
g2:g28:2mm:10:23	AGGCACTG	CATAGAATTTAGTTA	ACAGCATTCCGCGTTAGTGATATCCGTCGACCTTCAGCTTGCATAGAATTTAGTTAAGGCACTGTGGAATTCTCGGGTGCCAAGG
g2:g26:1mm:6:AC	AGGCGAAG	CATAGTATTCAGTTA	ACAGCATTCCGCGTTAGTGATATCCGTCCTCCTACAGCTTGCATAGTATTCAGTTAAGGCGAAGTGGAATTCTCGGGTGCCAAGG
g2:g25:3mm:4	AGGCGAGA	CATAGTATTATCTTA	ACAGCATTCCGCGTTAGTGATATCCGTCCTGCTACAGCTTGCATAGTATTATCTTAAGGCGAGATGGAATTCTCGGGTGCCAAGG
g2:g21:2mm:7:16	AGGCGACG	CATAGTATATAGTTA	ACAGCATTCCGCGTTAGTGATATCCGTCCTGGATGAGCTTCCATAGTATATAGTTAAGGCGACGTGGAATTCTCGGGTGCCAAGG
g2:g13:2mm:3:4	AGGCGATA	GTTAGTATTTACATA	ACAGCATTCCGCGTTAGTGATATCCGTCCTGGATGTCGAACGTTAGTATTTACATAAGGCGATATGGAATTCTCGGGTGCCAAGG
g2:g28:2mm:15:24	AGGCGGAA	GATAGTATTTAGTTA	ACAGCATTCCGCGTTAGTGATATCCGTCGACCAACAGCTTGGATAGTATTTAGTTAAGGCGGAATGGAATTCTCGGGTGCCAAGG
g2:g28:2mm:7:16	AGGCGGCG	CATAGTATATAGTTA	ACAGCATTCCGCGTTAGTGATATCCGTCGACCTACAGCTTCCATAGTATATAGTTAAGGCGGCGTGGAATTCTCGGGTGCCAAGG
g2:g20:2mm:3:13	AGGCGGTA	CAAAGTATTTAGATA	ACAGCATTCCGCGTTAGTGATATCCGTCCTGGATGTGCTTGCAAAGTATTTAGATAAGGCGGTATGGAATTCTCGGGTGCCAAGG
g2:g30:2mm:12:20	AGGCGCAA	CATTGTATTTAGTTA	ACAGCATTCCGCGTTAGTGATATCCGAGGACCTACACCTTGCATTGTATTTAGTTAAGGCGCAATGGAATTCTCGGGTGCCAAGG
g2:g24:2mm:5:11	AGGCGCGG	CATACTATTTTGTTA	ACAGCATTCCGCGTTAGTGATATCCGTCCTGGTACAGCTTGCATACTATTTTGTTAAGGCGCGGTGGAATTCTCGGGTGCCAAGG
g2:g26:2mm:13:18	AGGCGCCA	CAAAGTATTTAGTTA	ACAGCATTCCGCGTTAGTGATATCCGTCCTCCTACAGCATGCAAAGTATTTAGTTAAGGCGCCATGGAATTCTCGGGTGCCAAGG
g2:g21:2mm:16:17	AGGCGCTG	CATAGTATTTAGTTA	ACAGCATTCCGCGTTAGTGATATCCGTCCTGGATGAGCTACCATAGTATTTAGTTAAGGCGCTGTGGAATTCTCGGGTGCCAAGG
g2:g23:2mm:18:21	AGGCGTAA	CATAGTATTTAGTTA	ACAGCATTCCGCGTTAGTGATATCCGTCCTGGAACTGCATGCATAGTATTTAGTTAAGGCGTAATGGAATTCTCGGGTGCCAAGG
g2:g20:tb:4:C	AGGCGTGG	CATAGTATTTAGCTTA	ACAGCATTCCGCGTTAGTGATATCCGTCCTGGATGTGCTTGCATAGTATTTAGCTTAAGGCGTGGTGGAATTCTCGGGTGCCAAGG
g2:g28:2mm:16:17	AGGCGTCA	CATAGTATTTAGTTA	ACAGCATTCCGCGTTAGTGATATCCGTCGACCTACAGCTACCATAGTATTTAGTTAAGGCGTCATGGAATTCTCGGGTGCCAAGG
g2:g26:gb:25	AGGCGTTG	CATAGTATTTAGTTA	ACAGCATTCCGCGTTAGTGATATCCGTCCTCTACAGCTTGCATAGTATTTAGTTAAGGCGTTGTGGAATTCTCGGGTGCCAAGG
g2:g26:2mm:22:24	AGGCCAAG	CATAGTATTTAGTTA	ACAGCATTCCGCGTTAGTGATATCCGTCCTCCAAGAGCTTGCATAGTATTTAGTTAAGGCCAAGTGGAATTCTCGGGTGCCAAGG
g2:g29:tb:10:G	AGGCCAGA	CATAGTGATTTAGTTA	ACAGCATTCCGCGTTAGTGATATCCGTGGACCTACAGCTTGCATAGTGATTTAGTTAAGGCCAGATGGAATTCTCGGGTGCCAAGG
g2:g29:2mm:13:14	AGGCCACG	CTAAGTATTTAGTTA	ACAGCATTCCGCGTTAGTGATATCCGTGGACCTACAGCTTGCTAAGTATTTAGTTAAGGCCACGTGGAATTCTCGGGTGCCAAGG
g2:g25:1mm:16:CU	AGGCCATC	CATAGTATTTAGTTA	ACAGCATTCCGCGTTAGTGATATCCGTCCTGCTACAGCTTTCATAGTATTTAGTTAAGGCCATCTGGAATTCTCGGGTGCCAAGG
g2:g19:2mm:5:6	AGGCCGAA	CATAGTATTATGTTA	ACAGCATTCCGCGTTAGTGATATCCGTCCTGGATGTCCTTGCATAGTATTATGTTAAGGCCGAATGGAATTCTCGGGTGCCAAGG
g2:g27:2mm:10:26	AGGCCGGC	CATAGAATTTAGTTA	ACAGCATTCCGCGTTAGTGATATCCGTCCAGCTACAGCTTGCATAGAATTTAGTTAAGGCCGGCTGGAATTCTCGGGTGCCAAGG
g2:g19:2mm:7:8	AGGCCGCA	CATAGTAAATAGTTA	ACAGCATTCCGCGTTAGTGATATCCGTCCTGGATGTCCTTGCATAGTAAATAGTTAAGGCCGCATGGAATTCTCGGGTGCCAAGG
g2:g26:2mm:2:21	AGGCCGTG	CATAGTATTTAGTAA	ACAGCATTCCGCGTTAGTGATATCCGTCCTCCTACTGCTTGCATAGTATTTAGTAAAGGCCGTGTGGAATTCTCGGGTGCCAAGG
g2:g18:2mm:6:8	AGGCCTGA	CATAGTAATAAGTTA	ACAGCATTCCGCGTTAGTGATATCCGTCCTGGATGTCGTTGCATAGTAATAAGTTAAGGCCTGATGGAATTCTCGGGTGCCAAGG
g2:g24:1mm:21:UC	AGGCCTCG	CATAGTATTTAGTTA	ACAGCATTCCGCGTTAGTGATATCCGTCCTGGTACCGCTTGCATAGTATTTAGTTAAGGCCTCGTGGAATTCTCGGGTGCCAAGG
g2:g16:3mm:3	AGGCCTTA	CATAGTATTTTCATA	ACAGCATTCCGCGTTAGTGATATCCGTCCTGGATGTCGAAGCATAGTATTTTCATAAGGCCTTATGGAATTCTCGGGTGCCAAGG
g2:g25:3mm:11	AGGCTAAG	CAATCTATTTAGTTA	ACAGCATTCCGCGTTAGTGATATCCGTCCTGCTACAGCTTGCAATCTATTTAGTTAAGGCTAAGTGGAATTCTCGGGTGCCAAGG
g2:g29:tb:8:A	AGGCTAGA	CATAGTATATTAGTTA	ACAGCATTCCGCGTTAGTGATATCCGTGGACCTACAGCTTGCATAGTATATTAGTTAAGGCTAGATGGAATTCTCGGGTGCCAAGG
g2:g29:2mm:22:25	AGGCTATG	CATAGTATTTAGTTA	ACAGCATTCCGCGTTAGTGATATCCGTGGACGTAGAGCTTGCATAGTATTTAGTTAAGGCTATGTGGAATTCTCGGGTGCCAAGG
spikein:1	AGGCTGAA	GTATCATAAATCAAA	ACAGCATTCCGCGTTAGTGATATCCGTCCTGGATGTCGAACGTATCATAAATCAAAAGGCTGAATGGAATTCTCGGGTGCCAAGG
g2:g20:1mm:11:CC;g2:g21:2mm:11:21	AGGCTGGC	CATACTATTTAGTTA	ACAGCATTCCGCGTTAGTGATATCCGTCCTGGATGTGCTTGCATACTATTTAGTTAAGGCTGGCTGGAATTCTCGGGTGCCAAGG
g2:g19:tb:18:C	AGGCTGCG	CATAGTATTTAGTTA	ACAGCATTCCGCGTTAGTGATATCCGTCCTGGATGTCCTCTGCATAGTATTTAGTTAAGGCTGCGTGGAATTCTCGGGTGCCAAGG
g2:g10:2mm:6:9	AGGCTGTA	GTATCTTTTAAGTTA	ACAGCATTCCGCGTTAGTGATATCCGTCCTGGATGTCGAACGTATCTTTTAAGTTAAGGCTGTATGGAATTCTCGGGTGCCAAGG
g2:g24:2mm:7:23	AGGCTCAA	CATAGTATATAGTTA	ACAGCATTCCGCGTTAGTGATATCCGTCCTGGTTCAGCTTGCATAGTATATAGTTAAGGCTCAATGGAATTCTCGGGTGCCAAGG
g2:g22:1mm:17:AC	AGGCTCGG	CATAGTATTTAGTTA	ACAGCATTCCGCGTTAGTGATATCCGTCCTGGATCAGCTCGCATAGTATTTAGTTAAGGCTCGGTGGAATTCTCGGGTGCCAAGG
g2:g30:tb:6:G	AGGCTCCA	CATAGTATTTGAGTTA	ACAGCATTCCGCGTTAGTGATATCCGAGGACCTACAGCTTGCATAGTATTTGAGTTAAGGCTCCATGGAATTCTCGGGTGCCAAGG
g2:g28:2mm:11:21	AGGCTCTG	CATACTATTTAGTTA	ACAGCATTCCGCGTTAGTGATATCCGTCGACCTACTGCTTGCATACTATTTAGTTAAGGCTCTGTGGAATTCTCGGGTGCCAAGG
g2:g26:2mm:11:12	AGGTAAGA	CATTCTATTTAGTTA	ACAGCATTCCGCGTTAGTGATATCCGTCCTCCTACAGCTTGCATTCTATTTAGTTAAGGTAAGATGGAATTCTCGGGTGCCAAGG
g2:g18:tb:13:G	AGGTAACG	ATGAGTATTTAGTTA	ACAGCATTCCGCGTTAGTGATATCCGTCCTGGATGTCGTTGCATGAGTATTTAGTTAAGGTAACGTGGAATTCTCGGGTGCCAAGG
g2:g28:2mm:5:6	AGGTAATA	CATAGTATTATGTTA	ACAGCATTCCGCGTTAGTGATATCCGTCGACCTACAGCTTGCATAGTATTATGTTAAGGTAATATGGAATTCTCGGGTGCCAAGG
g2:g19:2mm:8:17	AGGTAGAA	CATAGTAATTAGTTA	ACAGCATTCCGCGTTAGTGATATCCGTCCTGGATGTCCTAGCATAGTAATTAGTTAAGGTAGAATGGAATTCTCGGGTGCCAAGG
g2:g21:2mm:13:20	AGGTAGGC	CAAAGTATTTAGTTA	ACAGCATTCCGCGTTAGTGATATCCGTCCTGGATGACCTTGCAAAGTATTTAGTTAAGGTAGGCTGGAATTCTCGGGTGCCAAGG
g2:g30:2mm:3:23	AGGTAGCA	CATAGTATTTAGATA	ACAGCATTCCGCGTTAGTGATATCCGAGGACCTTCAGCTTGCATAGTATTTAGATAAGGTAGCATGGAATTCTCGGGTGCCAAGG
g2:g28:2mm:13:20	AGGTACGA	CAAAGTATTTAGTTA	ACAGCATTCCGCGTTAGTGATATCCGTCGACCTACACCTTGCAAAGTATTTAGTTAAGGTACGATGGAATTCTCGGGTGCCAAGG
g2:g29:1mm:7:AG	AGGTACCG	CATAGTATGTAGTTA	ACAGCATTCCGCGTTAGTGATATCCGTGGACCTACAGCTTGCATAGTATGTAGTTAAGGTACCGTGGAATTCTCGGGTGCCAAGG
g2:g14:2mm:12:13	AGGTACTA	GAATGTATTTAGTTA	ACAGCATTCCGCGTTAGTGATATCCGTCCTGGATGTCGAACGAATGTATTTAGTTAAGGTACTATGGAATTCTCGGGTGCCAAGG
g2:g23:2mm:12:20	AGGTGAAG	CATTGTATTTAGTTA	ACAGCATTCCGCGTTAGTGATATCCGTCCTGGAACACCTTGCATTGTATTTAGTTAAGGTGAAGTGGAATTCTCGGGTGCCAAGG
g2:g24:2mm:17:23	AGGTGAGA	CATAGTATTTAGTTA	ACAGCATTCCGCGTTAGTGATATCCGTCCTGGTTCAGCTAGCATAGTATTTAGTTAAGGTGAGATGGAATTCTCGGGTGCCAAGG
g2:g27:2mm:4:23	AGGTGACG	CATAGTATTTACTTA	ACAGCATTCCGCGTTAGTGATATCCGTCCACCTTCAGCTTGCATAGTATTTACTTAAGGTGACGTGGAATTCTCGGGTGCCAAGG
g2:g26:gb:17;g2:g26:gb:18	AGGTGATA	CATAGTATTTAGTTA	ACAGCATTCCGCGTTAGTGATATCCGTCCTCCTACAGCTGCATAGTATTTAGTTAAGGTGATATGGAATTCTCGGGTGCCAAGG
g2:g19:2mm:7:16	AGGTGGAA	CATAGTATATAGTTA	ACAGCATTCCGCGTTAGTGATATCCGTCCTGGATGTCCTTCCATAGTATATAGTTAAGGTGGAATGGAATTCTCGGGTGCCAAGG
g2:g18:2mm:6:16	AGGTGGCG	CATAGTATTAAGTTA	ACAGCATTCCGCGTTAGTGATATCCGTCCTGGATGTCGTTCCATAGTATTAAGTTAAGGTGGCGTGGAATTCTCGGGTGCCAAGG
g2:g22:1mm:14:UC	AGGTGGTA	CCTAGTATTTAGTTA	ACAGCATTCCGCGTTAGTGATATCCGTCCTGGATCAGCTTGCCTAGTATTTAGTTAAGGTGGTATGGAATTCTCGGGTGCCAAGG
g2:g26:tb:26:U	AGGTGCGA	CATAGTATTTAGTTA	ACAGCATTCCGCGTTAGTGATATCCGTCCTCTCTACAGCTTGCATAGTATTTAGTTAAGGTGCGATGGAATTCTCGGGTGCCAAGG
g2:g30:2mm:12:26	AGGTGCCG	CATTGTATTTAGTTA	ACAGCATTCCGCGTTAGTGATATCCGAGGAGCTACAGCTTGCATTGTATTTAGTTAAGGTGCCGTGGAATTCTCGGGTGCCAAGG
g2:g29:2mm:12:23	AGGTGCTA	CATTGTATTTAGTTA	ACAGCATTCCGCGTTAGTGATATCCGTGGACCTTCAGCTTGCATTGTATTTAGTTAAGGTGCTATGGAATTCTCGGGTGCCAAGG
g2:g25:2mm:7:21	AGGTGTAA	CATAGTATATAGTTA	ACAGCATTCCGCGTTAGTGATATCCGTCCTGCTACTGCTTGCATAGTATATAGTTAAGGTGTAATGGAATTCTCGGGTGCCAAGG
g2:g15:tb:4:G;g2:g15:tb:5:G	AGGTGTGG	CATAGTATTTAGGTTA	ACAGCATTCCGCGTTAGTGATATCCGTCCTGGATGTCGAACCATAGTATTTAGGTTAAGGTGTGGTGGAATTCTCGGGTGCCAAGG
g2:g14:tb:8:C	AGGTGTCA	GATAGTATCTTAGTTA	ACAGCATTCCGCGTTAGTGATATCCGTCCTGGATGTCGAACGATAGTATCTTAGTTAAGGTGTCATGGAATTCTCGGGTGCCAAGG
g2:g25:gb:20	AGGTGTTG	CATAGTATTTAGTTA	ACAGCATTCCGCGTTAGTGATATCCGTCCTGCTACACTTGCATAGTATTTAGTTAAGGTGTTGTGGAATTCTCGGGTGCCAAGG
g2:g30:tb:21:U	AGGTCAAG	CATAGTATTTAGTTA	ACAGCATTCCGCGTTAGTGATATCCGAGGACCTACATGCTTGCATAGTATTTAGTTAAGGTCAAGTGGAATTCTCGGGTGCCAAGG
g2:g13:2mm:9:10	AGGTCAGA	GTTAGATTTTAGTTA	ACAGCATTCCGCGTTAGTGATATCCGTCCTGGATGTCGAACGTTAGATTTTAGTTAAGGTCAGATGGAATTCTCGGGTGCCAAGG
g2:g19:2mm:16:17	AGGTCACG	CATAGTATTTAGTTA	ACAGCATTCCGCGTTAGTGATATCCGTCCTGGATGTCCTACCATAGTATTTAGTTAAGGTCACGTGGAATTCTCGGGTGCCAAGG
g2:g26:2mm:10:14	AGGTCATC	CTTAGAATTTAGTTA	ACAGCATTCCGCGTTAGTGATATCCGTCCTCCTACAGCTTGCTTAGAATTTAGTTAAGGTCATCTGGAATTCTCGGGTGCCAAGG
g2:g23:gb:14	AGGTCGAA	GCTAGTATTTAGTTA	ACAGCATTCCGCGTTAGTGATATCCGTCCTGGAACAGCTTGCTAGTATTTAGTTAAGGTCGAATGGAATTCTCGGGTGCCAAGG
g2:g21:2mm:2:19	AGGTCGGC	CATAGTATTTAGTAA	ACAGCATTCCGCGTTAGTGATATCCGTCCTGGATGAGGTTGCATAGTATTTAGTAAAGGTCGGCTGGAATTCTCGGGTGCCAAGG
g2:g28:2mm:12:25	AGGTCGCA	CATTGTATTTAGTTA	ACAGCATTCCGCGTTAGTGATATCCGTCGACGTACAGCTTGCATTGTATTTAGTTAAGGTCGCATGGAATTCTCGGGTGCCAAGG
g2:g16:2mm:2:5	AGGTCGTG	CATAGTATTTTGTAA	ACAGCATTCCGCGTTAGTGATATCCGTCCTGGATGTCGAAGCATAGTATTTTGTAAAGGTCGTGTGGAATTCTCGGGTGCCAAGG
g2:g28:2mm:5:27	AGGTCCAA	CATAGTATTTTGTTA	ACAGCATTCCGCGTTAGTGATATCCGTCGTCCTACAGCTTGCATAGTATTTTGTTAAGGTCCAATGGAATTCTCGGGTGCCAAGG
g2:g28:2mm:2:19	AGGTCCGG	CATAGTATTTAGTAA	ACAGCATTCCGCGTTAGTGATATCCGTCGACCTACAGGTTGCATAGTATTTAGTAAAGGTCCGGTGGAATTCTCGGGTGCCAAGG
g2:g25:2mm:17:21	AGGTCCTC	CATAGTATTTAGTTA	ACAGCATTCCGCGTTAGTGATATCCGTCCTGCTACTGCTAGCATAGTATTTAGTTAAGGTCCTCTGGAATTCTCGGGTGCCAAGG
g2:g25:2mm:20:24	AGGTCTAA	CATAGTATTTAGTTA	ACAGCATTCCGCGTTAGTGATATCCGTCCTGCAACACCTTGCATAGTATTTAGTTAAGGTCTAATGGAATTCTCGGGTGCCAAGG
g2:g26:2mm:4:20	AGGTCTGG	CATAGTATTTACTTA	ACAGCATTCCGCGTTAGTGATATCCGTCCTCCTACACCTTGCATAGTATTTACTTAAGGTCTGGTGGAATTCTCGGGTGCCAAGG
g2:g25:tb:11:G;g2:g25:tb:12:G	AGGTCTCA	ATAGGTATTTAGTTA	ACAGCATTCCGCGTTAGTGATATCCGTCCTGCTACAGCTTGCATAGGTATTTAGTTAAGGTCTCATGGAATTCTCGGGTGCCAAGG
g2:g22:1mm:3:AA;g2:g23:2mm:3:23	AGGTCTTC	CATAGTATTTAGATA	ACAGCATTCCGCGTTAGTGATATCCGTCCTGGATCAGCTTGCATAGTATTTAGATAAGGTCTTCTGGAATTCTCGGGTGCCAAGG
g2:g27:2mm:3:25	AGGTTGAA	CATAGTATTTAGATA	ACAGCATTCCGCGTTAGTGATATCCGTCCACGTACAGCTTGCATAGTATTTAGATAAGGTTGAATGGAATTCTCGGGTGCCAAGG
g2:g24:2mm:8:16	AGGTTGGC	CATAGTAATTAGTTA	ACAGCATTCCGCGTTAGTGATATCCGTCCTGGTACAGCTTCCATAGTAATTAGTTAAGGTTGGCTGGAATTCTCGGGTGCCAAGG
g2:g13:2mm:3:12	AGGTTGTA	GTTTGTATTTAGATA	ACAGCATTCCGCGTTAGTGATATCCGTCCTGGATGTCGAACGTTTGTATTTAGATAAGGTTGTATGGAATTCTCGGGTGCCAAGG
g2:g23:2mm:5:7	AGGTTCAA	CATAGTATATTGTTA	ACAGCATTCCGCGTTAGTGATATCCGTCCTGGAACAGCTTGCATAGTATATTGTTAAGGTTCAATGGAATTCTCGGGTGCCAAGG
g2:g29:3mm:5	AGGTTCGG	CATAGTATAATGTTA	ACAGCATTCCGCGTTAGTGATATCCGTGGACCTACAGCTTGCATAGTATAATGTTAAGGTTCGGTGGAATTCTCGGGTGCCAAGG
g2:g26:tb:10:C	AGGTTCCA	CATAGTCATTTAGTTA	ACAGCATTCCGCGTTAGTGATATCCGTCCTCCTACAGCTTGCATAGTCATTTAGTTAAGGTTCCATGGAATTCTCGGGTGCCAAGG
g7:g14:cont:t1A	AGGTTCTG	GATAGTATTATCAAA	ACAGCATTCCGCGTTAGTGATATCCGTCCTGGATGTCGAACGATAGTATTATCAAAAGGTTCTGTGGAATTCTCGGGTGCCAAGG
g6:g20:cont:t1A	AGCAAGAA	CATAGTATTTTCAAA	ACAGCATTCCGCGTTAGTGATATCCGTCCTGGATGTGCTTGCATAGTATTTTCAAAAGCAAGAATGGAATTCTCGGGTGCCAAGG
g2:g27:2mm:13:14	AGCAAGGC	CTAAGTATTTAGTTA	ACAGCATTCCGCGTTAGTGATATCCGTCCACCTACAGCTTGCTAAGTATTTAGTTAAGCAAGGCTGGAATTCTCGGGTGCCAAGG
g2:g18:1mm:15:GA	AGCAAGCA	AATAGTATTTAGTTA	ACAGCATTCCGCGTTAGTGATATCCGTCCTGGATGTCGTTGAATAGTATTTAGTTAAGCAAGCATGGAATTCTCGGGTGCCAAGG
g2:g29:1mm:4:CA	AGCAAGTG	CATAGTATTTAATTA	ACAGCATTCCGCGTTAGTGATATCCGTGGACCTACAGCTTGCATAGTATTTAATTAAGCAAGTGTGGAATTCTCGGGTGCCAAGG
g2:g17:2mm:5:6	AGCAACAA	CATAGTATTATGTTA	ACAGCATTCCGCGTTAGTGATATCCGTCCTGGATGTCGATGCATAGTATTATGTTAAGCAACAATGGAATTCTCGGGTGCCAAGG
g2:g18:1mm:16:CA	AGCAACGG	CATAGTATTTAGTTA	ACAGCATTCCGCGTTAGTGATATCCGTCCTGGATGTCGTTACATAGTATTTAGTTAAGCAACGGTGGAATTCTCGGGTGCCAAGG
g2:g29:tb:22:C;g2:g29:tb:23:C	AGCAACCA	CATAGTATTTAGTTA	ACAGCATTCCGCGTTAGTGATATCCGTGGACCTACCAGCTTGCATAGTATTTAGTTAAGCAACCATGGAATTCTCGGGTGCCAAGG
g2:g17:2mm:7:8	AGCAACTG	CATAGTAAATAGTTA	ACAGCATTCCGCGTTAGTGATATCCGTCCTGGATGTCGATGCATAGTAAATAGTTAAGCAACTGTGGAATTCTCGGGTGCCAAGG
g2:g14:2mm:6:11	AGCAATAA	GATACTATTAAGTTA	ACAGCATTCCGCGTTAGTGATATCCGTCCTGGATGTCGAACGATACTATTAAGTTAAGCAATAATGGAATTCTCGGGTGCCAAGG
g2:g17:tb:12:C	AGCAATGG	ATACGTATTTAGTTA	ACAGCATTCCGCGTTAGTGATATCCGTCCTGGATGTCGATGCATACGTATTTAGTTAAGCAATGGTGGAATTCTCGGGTGCCAAGG
g2:g23:2mm:5:17	AGCAATCA	CATAGTATTTTGTTA	ACAGCATTCCGCGTTAGTGATATCCGTCCTGGAACAGCTAGCATAGTATTTTGTTAAGCAATCATGGAATTCTCGGGTGCCAAGG
spikein:31	AGCAATTG	GTATGATAAATCAAA	ACAGCATTCCGCGTTAGTGATATCCGTCCTGGATGACGAACGTATGATAAATCAAAAGCAATTGTGGAATTCTCGGGTGCCAAGG
g2:g15:2mm:3:9	AGCAGAAG	CATAGTTTTTAGATA	ACAGCATTCCGCGTTAGTGATATCCGTCCTGGATGTCGAACCATAGTTTTTAGATAAGCAGAAGTGGAATTCTCGGGTGCCAAGG
g2:g19:tb:17:C	AGCAGAGA	CATAGTATTTAGTTA	ACAGCATTCCGCGTTAGTGATATCCGTCCTGGATGTCCTTCGCATAGTATTTAGTTAAGCAGAGATGGAATTCTCGGGTGCCAAGG
g2:g30:2mm:8:13	AGCAGACG	CAAAGTAATTAGTTA	ACAGCATTCCGCGTTAGTGATATCCGAGGACCTACAGCTTGCAAAGTAATTAGTTAAGCAGACGTGGAATTCTCGGGTGCCAAGG
g2:g24:2mm:4:12	AGCAGATA	CATTGTATTTACTTA	ACAGCATTCCGCGTTAGTGATATCCGTCCTGGTACAGCTTGCATTGTATTTACTTAAGCAGATATGGAATTCTCGGGTGCCAAGG
g2:g26:1mm:10:AC	AGCAGGCA	CATAGCATTTAGTTA	ACAGCATTCCGCGTTAGTGATATCCGTCCTCCTACAGCTTGCATAGCATTTAGTTAAGCAGGCATGGAATTCTCGGGTGCCAAGG
g2:g20:2mm:4:15	AGCAGGTG	GATAGTATTTACTTA	ACAGCATTCCGCGTTAGTGATATCCGTCCTGGATGTGCTTGGATAGTATTTACTTAAGCAGGTGTGGAATTCTCGGGTGCCAAGG
g2:g24:2mm:2:6	AGCAGTGA	CATAGTATTAAGTAA	ACAGCATTCCGCGTTAGTGATATCCGTCCTGGTACAGCTTGCATAGTATTAAGTAAAGCAGTGATGGAATTCTCGGGTGCCAAGG
g2:g20:2mm:2:8	AGCAGTCG	CATAGTAATTAGTAA	ACAGCATTCCGCGTTAGTGATATCCGTCCTGGATGTGCTTGCATAGTAATTAGTAAAGCAGTCGTGGAATTCTCGGGTGCCAAGG
g2:g16:1mm:8:AA;g2:g17:2mm:8:17	AGCACAAG	CATAGTAATTAGTTA	ACAGCATTCCGCGTTAGTGATATCCGTCCTGGATGTCGAAGCATAGTAATTAGTTAAGCACAAGTGGAATTCTCGGGTGCCAAGG
g2:g30:2mm:5:7	AGCACACA	CATAGTATATTGTTA	ACAGCATTCCGCGTTAGTGATATCCGAGGACCTACAGCTTGCATAGTATATTGTTAAGCACACATGGAATTCTCGGGTGCCAAGG
g2:g22:2mm:10:19	AGCACATG	CATAGAATTTAGTTA	ACAGCATTCCGCGTTAGTGATATCCGTCCTGGATCAGGTTGCATAGAATTTAGTTAAGCACATGTGGAATTCTCGGGTGCCAAGG
g2:g27:2mm:11:15	AGCACGAA	GATACTATTTAGTTA	ACAGCATTCCGCGTTAGTGATATCCGTCCACCTACAGCTTGGATACTATTTAGTTAAGCACGAATGGAATTCTCGGGTGCCAAGG
g2:g11:tb:9:A;g2:g11:tb:10:A	AGCACGGC	GTATGTAATTTAGTTA	ACAGCATTCCGCGTTAGTGATATCCGTCCTGGATGTCGAACGTATGTAATTTAGTTAAGCACGGCTGGAATTCTCGGGTGCCAAGG
g2:g16:2mm:9:15	AGCACGCA	GATAGTTTTTAGTTA	ACAGCATTCCGCGTTAGTGATATCCGTCCTGGATGTCGAAGGATAGTTTTTAGTTAAGCACGCATGGAATTCTCGGGTGCCAAGG
g2:g27:1mm:7:AG	AGCACGTG	CATAGTATGTAGTTA	ACAGCATTCCGCGTTAGTGATATCCGTCCACCTACAGCTTGCATAGTATGTAGTTAAGCACGTGTGGAATTCTCGGGTGCCAAGG
g2:g26:tb:16:G;g2:g26:tb:17:G	AGCACCAA	CATAGTATTTAGTTA	ACAGCATTCCGCGTTAGTGATATCCGTCCTCCTACAGCTTGGCATAGTATTTAGTTAAGCACCAATGGAATTCTCGGGTGCCAAGG
g2:g21:gb:14	AGCACCGG	GCTAGTATTTAGTTA	ACAGCATTCCGCGTTAGTGATATCCGTCCTGGATGAGCTTGCTAGTATTTAGTTAAGCACCGGTGGAATTCTCGGGTGCCAAGG
g2:g30:2mm:5:17	AGCACTAA	CATAGTATTTTGTTA	ACAGCATTCCGCGTTAGTGATATCCGAGGACCTACAGCTAGCATAGTATTTTGTTAAGCACTAATGGAATTCTCGGGTGCCAAGG
g2:g21:2mm:3:9	AGCACTGG	CATAGTTTTTAGATA	ACAGCATTCCGCGTTAGTGATATCCGTCCTGGATGAGCTTGCATAGTTTTTAGATAAGCACTGGTGGAATTCTCGGGTGCCAAGG
g2:g30:tb:14:C	AGCACTCA	ACTAGTATTTAGTTA	ACAGCATTCCGCGTTAGTGATATCCGAGGACCTACAGCTTGCACTAGTATTTAGTTAAGCACTCATGGAATTCTCGGGTGCCAAGG
g2:g30:2mm:22:23	AGCACTTC	CATAGTATTTAGTTA	ACAGCATTCCGCGTTAGTGATATCCGAGGACCTTGAGCTTGCATAGTATTTAGTTAAGCACTTCTGGAATTCTCGGGTGCCAAGG
g2:g18:1mm:2:AA;g2:g19:2mm:2:19;g3:g18:cont:t1A	AGCGAAGA	CATAGTATTTAGTAA	ACAGCATTCCGCGTTAGTGATATCCGTCCTGGATGTCGTTGCATAGTATTTAGTAAAGCGAAGATGGAATTCTCGGGTGCCAAGG
g2:g17:2mm:7:16	AGCGAACG	CATAGTATATAGTTA	ACAGCATTCCGCGTTAGTGATATCCGTCCTGGATGTCGATCCATAGTATATAGTTAAGCGAACGTGGAATTCTCGGGTGCCAAGG
g2:g30:tb:12:U	AGCGAATA	ATATGTATTTAGTTA	ACAGCATTCCGCGTTAGTGATATCCGAGGACCTACAGCTTGCATATGTATTTAGTTAAGCGAATATGGAATTCTCGGGTGCCAAGG
g2:g13:1mm:2:AC	AGCGAGAA	GTTAGTATTTAGTCA	ACAGCATTCCGCGTTAGTGATATCCGTCCTGGATGTCGAACGTTAGTATTTAGTCAAGCGAGAATGGAATTCTCGGGTGCCAAGG
g2:g28:2mm:3:9	AGCGAGGC	CATAGTTTTTAGATA	ACAGCATTCCGCGTTAGTGATATCCGTCGACCTACAGCTTGCATAGTTTTTAGATAAGCGAGGCTGGAATTCTCGGGTGCCAAGG
g2:g24:2mm:5:20	AGCGAGCA	CATAGTATTTTGTTA	ACAGCATTCCGCGTTAGTGATATCCGTCCTGGTACACCTTGCATAGTATTTTGTTAAGCGAGCATGGAATTCTCGGGTGCCAAGG
g2:g30:2mm:13:16	AGCGAGTG	CAAAGTATTTAGTTA	ACAGCATTCCGCGTTAGTGATATCCGAGGACCTACAGCTTCCAAAGTATTTAGTTAAGCGAGTGTGGAATTCTCGGGTGCCAAGG
g2:g25:1mm:4:CC;g2:g26:2mm:4:26	AGCGACAA	CATAGTATTTACTTA	ACAGCATTCCGCGTTAGTGATATCCGTCCTGCTACAGCTTGCATAGTATTTACTTAAGCGACAATGGAATTCTCGGGTGCCAAGG
g2:g29:2mm:14:21	AGCGACGG	CTTAGTATTTAGTTA	ACAGCATTCCGCGTTAGTGATATCCGTGGACCTACTGCTTGCTTAGTATTTAGTTAAGCGACGGTGGAATTCTCGGGTGCCAAGG
g2:g20:2mm:2:16	AGCGACTA	CATAGTATTTAGTAA	ACAGCATTCCGCGTTAGTGATATCCGTCCTGGATGTGCTTCCATAGTATTTAGTAAAGCGACTATGGAATTCTCGGGTGCCAAGG
g2:g16:1mm:2:AG	AGCGATAA	CATAGTATTTAGTGA	ACAGCATTCCGCGTTAGTGATATCCGTCCTGGATGTCGAAGCATAGTATTTAGTGAAGCGATAATGGAATTCTCGGGTGCCAAGG
g2:g24:2mm:10:22	AGCGATGG	CATAGAATTTAGTTA	ACAGCATTCCGCGTTAGTGATATCCGTCCTGGTAGAGCTTGCATAGAATTTAGTTAAGCGATGGTGGAATTCTCGGGTGCCAAGG
g2:g25:2mm:2:9	AGCGATCA	CATAGTTTTTAGTAA	ACAGCATTCCGCGTTAGTGATATCCGTCCTGCTACAGCTTGCATAGTTTTTAGTAAAGCGATCATGGAATTCTCGGGTGCCAAGG
g2:g30:2mm:2:10	AGCGATTG	CATAGAATTTAGTAA	ACAGCATTCCGCGTTAGTGATATCCGAGGACCTACAGCTTGCATAGAATTTAGTAAAGCGATTGTGGAATTCTCGGGTGCCAAGG
g2:g16:1mm:16:CC;g2:g17:2mm:16:17;g2:g18:3mm:16;g2:g15:cont:t1A	AGCGGAAG	CATAGTATTTAGTTA	ACAGCATTCCGCGTTAGTGATATCCGTCCTGGATGTCGAACCATAGTATTTAGTTAAGCGGAAGTGGAATTCTCGGGTGCCAAGG
g2:g15:cont:t1C	AGCGGAGA	CATAGTATTTAGTTC	ACAGCATTCCGCGTTAGTGATATCCGTCCTGGATGTCGAACCATAGTATTTAGTTCAGCGGAGATGGAATTCTCGGGTGCCAAGG
g2:g23:2mm:8:13	AGCGGATG	CAAAGTAATTAGTTA	ACAGCATTCCGCGTTAGTGATATCCGTCCTGGAACAGCTTGCAAAGTAATTAGTTAAGCGGATGTGGAATTCTCGGGTGCCAAGG
g2:g12:2mm:8:11	AGCGGCAA	GTAACTAATTAGTTA	ACAGCATTCCGCGTTAGTGATATCCGTCCTGGATGTCGAACGTAACTAATTAGTTAAGCGGCAATGGAATTCTCGGGTGCCAAGG
g2:g18:2mm:3:4	AGCGGCGG	CATAGTATTTACATA	ACAGCATTCCGCGTTAGTGATATCCGTCCTGGATGTCGTTGCATAGTATTTACATAAGCGGCGGTGGAATTCTCGGGTGCCAAGG
g2:g15:cont:t1G	AGCGGCCA	CATAGTATTTAGTTG	ACAGCATTCCGCGTTAGTGATATCCGTCCTGGATGTCGAACCATAGTATTTAGTTGAGCGGCCATGGAATTCTCGGGTGCCAAGG
g2:g12:gb:11	AGCGGCTG	CGTAATATTTAGTTA	ACAGCATTCCGCGTTAGTGATATCCGTCCTGGATGTCGAACGTAATATTTAGTTAAGCGGCTGTGGAATTCTCGGGTGCCAAGG
g2:g22:tb:11:G;g2:g22:tb:12:G	AGCGGTAA	ATAGGTATTTAGTTA	ACAGCATTCCGCGTTAGTGATATCCGTCCTGGATCAGCTTGCATAGGTATTTAGTTAAGCGGTAATGGAATTCTCGGGTGCCAAGG
g2:g27:gb:6;g2:g27:gb:7;g2:g27:gb:8	AGCGGTGG	CATAGTATTAGTTA	ACAGCATTCCGCGTTAGTGATATCCGTCCACCTACAGCTTGCATAGTATTAGTTAAGCGGTGGTGGAATTCTCGGGTGCCAAGG
g2:g27:tb:5:C	AGCGGTCA	CATAGTATTTACGTTA	ACAGCATTCCGCGTTAGTGATATCCGTCCACCTACAGCTTGCATAGTATTTACGTTAAGCGGTCATGGAATTCTCGGGTGCCAAGG
g2:g21:tb:15:G	AGCGGTTG	GATAGTATTTAGTTA	ACAGCATTCCGCGTTAGTGATATCCGTCCTGGATGAGCTTGCGATAGTATTTAGTTAAGCGGTTGTGGAATTCTCGGGTGCCAAGG
g2:g15:cont:t1U	AGCGCAAG	CATAGTATTTAGTTT	ACAGCATTCCGCGTTAGTGATATCCGTCCTGGATGTCGAACCATAGTATTTAGTTTAGCGCAAGTGGAATTCTCGGGTGCCAAGG
g2:g26:2mm:12:20	AGCGCAGA	CATTGTATTTAGTTA	ACAGCATTCCGCGTTAGTGATATCCGTCCTCCTACACCTTGCATTGTATTTAGTTAAGCGCAGATGGAATTCTCGGGTGCCAAGG
g2:g28:2mm:13:26	AGCGCACG	CAAAGTATTTAGTTA	ACAGCATTCCGCGTTAGTGATATCCGTCGAGCTACAGCTTGCAAAGTATTTAGTTAAGCGCACGTGGAATTCTCGGGTGCCAAGG
g2:g29:2mm:15:20	AGCGCGAA	GATAGTATTTAGTTA	ACAGCATTCCGCGTTAGTGATATCCGTGGACCTACACCTTGGATAGTATTTAGTTAAGCGCGAATGGAATTCTCGGGTGCCAAGG
spikein:35	AGCGCGGC	CTATCATAAAACAAT	ACAGCATTCCGCGTTAGTGATATCCGTCCTGCATGTCGAACCTATCATAAAACAATAGCGCGGCTGGAATTCTCGGGTGCCAAGG
g2:g20:1mm:12:UC	AGCGCGCA	CATCGTATTTAGTTA	ACAGCATTCCGCGTTAGTGATATCCGTCCTGGATGTGCTTGCATCGTATTTAGTTAAGCGCGCATGGAATTCTCGGGTGCCAAGG
g2:g22:1mm:22:GG;g2:g23:2mm:22:23;g2:g24:3mm:22;g2:g21:cont:t1A	AGCGCGTG	CATAGTATTTAGTTA	ACAGCATTCCGCGTTAGTGATATCCGTCCTGGATGAGCTTGCATAGTATTTAGTTAAGCGCGTGTGGAATTCTCGGGTGCCAAGG
g2:g27:2mm:22:25	AGCGCCAA	CATAGTATTTAGTTA	ACAGCATTCCGCGTTAGTGATATCCGTCCACGTAGAGCTTGCATAGTATTTAGTTAAGCGCCAATGGAATTCTCGGGTGCCAAGG
g2:g21:cont:t1C	AGCGCCGG	CATAGTATTTAGTTC	ACAGCATTCCGCGTTAGTGATATCCGTCCTGGATGAGCTTGCATAGTATTTAGTTCAGCGCCGGTGGAATTCTCGGGTGCCAAGG
g2:g30:2mm:9:25	AGCGCCTC	CATAGTTTTTAGTTA	ACAGCATTCCGCGTTAGTGATATCCGAGGACGTACAGCTTGCATAGTTTTTAGTTAAGCGCCTCTGGAATTCTCGGGTGCCAAGG
g2:g29:1mm:29:CC;g2:g30:2mm:29:30;g2:g28:cont:t1A	AGCGCTAA	CATAGTATTTAGTTA	ACAGCATTCCGCGTTAGTGATATCCGTCGACCTACAGCTTGCATAGTATTTAGTTAAGCGCTAATGGAATTCTCGGGTGCCAAGG
g2:g21:cont:t1G	AGCGCTGG	CATAGTATTTAGTTG	ACAGCATTCCGCGTTAGTGATATCCGTCCTGGATGAGCTTGCATAGTATTTAGTTGAGCGCTGGTGGAATTCTCGGGTGCCAAGG
g2:g23:2mm:13:16	AGCGCTCA	CAAAGTATTTAGTTA	ACAGCATTCCGCGTTAGTGATATCCGTCCTGGAACAGCTTCCAAAGTATTTAGTTAAGCGCTCATGGAATTCTCGGGTGCCAAGG
g2:g28:cont:t1C	AGCGTAAG	CATAGTATTTAGTTC	ACAGCATTCCGCGTTAGTGATATCCGTCGACCTACAGCTTGCATAGTATTTAGTTCAGCGTAAGTGGAATTCTCGGGTGCCAAGG
g2:g25:gb:13	AGCGTAGA	GCAAGTATTTAGTTA	ACAGCATTCCGCGTTAGTGATATCCGTCCTGCTACAGCTTGCAAGTATTTAGTTAAGCGTAGATGGAATTCTCGGGTGCCAAGG
g2:g28:cont:t1G	AGCGTACG	CATAGTATTTAGTTG	ACAGCATTCCGCGTTAGTGATATCCGTCGACCTACAGCTTGCATAGTATTTAGTTGAGCGTACGTGGAATTCTCGGGTGCCAAGG
g2:g19:2mm:3:9	AGCGTGAA	CATAGTTTTTAGATA	ACAGCATTCCGCGTTAGTGATATCCGTCCTGGATGTCCTTGCATAGTTTTTAGATAAGCGTGAATGGAATTCTCGGGTGCCAAGG
g2:g22:2mm:4:7	AGCGTGGC	CATAGTATATACTTA	ACAGCATTCCGCGTTAGTGATATCCGTCCTGGATCAGCTTGCATAGTATATACTTAAGCGTGGCTGGAATTCTCGGGTGCCAAGG
g2:g23:2mm:2:10	AGCGTGCG	CATAGAATTTAGTAA	ACAGCATTCCGCGTTAGTGATATCCGTCCTGGAACAGCTTGCATAGAATTTAGTAAAGCGTGCGTGGAATTCTCGGGTGCCAAGG
g2:g21:cont:t1U	AGCGTGTA	CATAGTATTTAGTTT	ACAGCATTCCGCGTTAGTGATATCCGTCCTGGATGAGCTTGCATAGTATTTAGTTTAGCGTGTATGGAATTCTCGGGTGCCAAGG
g2:g30:2mm:14:15	AGCGTCAA	GTTAGTATTTAGTTA	ACAGCATTCCGCGTTAGTGATATCCGAGGACCTACAGCTTGGTTAGTATTTAGTTAAGCGTCAATGGAATTCTCGGGTGCCAAGG
g2:g29:1mm:7:AC	AGCGTCGG	CATAGTATCTAGTTA	ACAGCATTCCGCGTTAGTGATATCCGTGGACCTACAGCTTGCATAGTATCTAGTTAAGCGTCGGTGGAATTCTCGGGTGCCAAGG
g2:g24:tb:24:C	AGCGTCCA	CATAGTATTTAGTTA	ACAGCATTCCGCGTTAGTGATATCCGTCCTGGTCACAGCTTGCATAGTATTTAGTTAAGCGTCCATGGAATTCTCGGGTGCCAAGG
g2:g16:2mm:7:14	AGCGTCTG	CTTAGTATATAGTTA	ACAGCATTCCGCGTTAGTGATATCCGTCCTGGATGTCGAAGCTTAGTATATAGTTAAGCGTCTGTGGAATTCTCGGGTGCCAAGG
g2:g28:cont:t1U	AGCGTTGA	CATAGTATTTAGTTT	ACAGCATTCCGCGTTAGTGATATCCGTCGACCTACAGCTTGCATAGTATTTAGTTTAGCGTTGATGGAATTCTCGGGTGCCAAGG
g2:g20:3mm:8	AGCGTTCG	CATAGATATTAGTTA	ACAGCATTCCGCGTTAGTGATATCCGTCCTGGATGTGCTTGCATAGATATTAGTTAAGCGTTCGTGGAATTCTCGGGTGCCAAGG
g2:g26:2mm:18:21	AGCCAAGA	CATAGTATTTAGTTA	ACAGCATTCCGCGTTAGTGATATCCGTCCTCCTACTGCATGCATAGTATTTAGTTAAGCCAAGATGGAATTCTCGGGTGCCAAGG
g2:g22:2mm:4:17	AGCCAACG	CATAGTATTTACTTA	ACAGCATTCCGCGTTAGTGATATCCGTCCTGGATCAGCTAGCATAGTATTTACTTAAGCCAACGTGGAATTCTCGGGTGCCAAGG
g2:g26:2mm:3:23	AGCCAATA	CATAGTATTTAGATA	ACAGCATTCCGCGTTAGTGATATCCGTCCTCCTTCAGCTTGCATAGTATTTAGATAAGCCAATATGGAATTCTCGGGTGCCAAGG
g2:g25:2mm:5:15	AGCCAGAA	GATAGTATTTTGTTA	ACAGCATTCCGCGTTAGTGATATCCGTCCTGCTACAGCTTGGATAGTATTTTGTTAAGCCAGAATGGAATTCTCGGGTGCCAAGG
g2:g27:2mm:12:23	AGCCAGGC	CATTGTATTTAGTTA	ACAGCATTCCGCGTTAGTGATATCCGTCCACCTTCAGCTTGCATTGTATTTAGTTAAGCCAGGCTGGAATTCTCGGGTGCCAAGG
g2:g16:tb:5:A;g2:g16:tb:6:A	AGCCAGTG	CATAGTATTTAAGTTA	ACAGCATTCCGCGTTAGTGATATCCGTCCTGGATGTCGAAGCATAGTATTTAAGTTAAGCCAGTGTGGAATTCTCGGGTGCCAAGG
g2:g22:gb:15	AGCCACAA	GATAGTATTTAGTTA	ACAGCATTCCGCGTTAGTGATATCCGTCCTGGATCAGCTTGATAGTATTTAGTTAAGCCACAATGGAATTCTCGGGTGCCAAGG
g2:g11:2mm:2:4	AGCCACGG	GTATGTATTTACTAA	ACAGCATTCCGCGTTAGTGATATCCGTCCTGGATGTCGAACGTATGTATTTACTAAAGCCACGGTGGAATTCTCGGGTGCCAAGG
g2:g10:gb:4	AGCCACCA	GTATCTATTTATTA	ACAGCATTCCGCGTTAGTGATATCCGTCCTGGATGTCGAACGTATCTATTTATTAAGCCACCATGGAATTCTCGGGTGCCAAGG
g2:g16:1mm:5:UC	AGCCACTG	CATAGTATTTCGTTA	ACAGCATTCCGCGTTAGTGATATCCGTCCTGGATGTCGAAGCATAGTATTTCGTTAAGCCACTGTGGAATTCTCGGGTGCCAAGG
g2:g10:2mm:3:5	AGCCATGA	GTATCTATTTTGATA	ACAGCATTCCGCGTTAGTGATATCCGTCCTGGATGTCGAACGTATCTATTTTGATAAGCCATGATGGAATTCTCGGGTGCCAAGG
g2:g24:2mm:6:18	AGCCATCG	CATAGTATTAAGTTA	ACAGCATTCCGCGTTAGTGATATCCGTCCTGGTACAGCATGCATAGTATTAAGTTAAGCCATCGTGGAATTCTCGGGTGCCAAGG
g2:g20:2mm:8:18	AGCCATTA	CATAGTAATTAGTTA	ACAGCATTCCGCGTTAGTGATATCCGTCCTGGATGTGCATGCATAGTAATTAGTTAAGCCATTATGGAATTCTCGGGTGCCAAGG
g2:g15:tb:3:U;g2:g15:tb:4:U	AGCCGAAG	CATAGTATTTAGTTTA	ACAGCATTCCGCGTTAGTGATATCCGTCCTGGATGTCGAACCATAGTATTTAGTTTAAGCCGAAGTGGAATTCTCGGGTGCCAAGG
g11:g22:cont:t1A	AGCCGAGA	CATAGATAAATCAAA	ACAGCATTCCGCGTTAGTGATATCCGTCCTGGATCAGCTTGCATAGATAAATCAAAAGCCGAGATGGAATTCTCGGGTGCCAAGG
g2:g25:2mm:11:23	AGCCGACG	CATACTATTTAGTTA	ACAGCATTCCGCGTTAGTGATATCCGTCCTGCTTCAGCTTGCATACTATTTAGTTAAGCCGACGTGGAATTCTCGGGTGCCAAGG
g2:g22:2mm:6:9	AGCCGATA	CATAGTTTTAAGTTA	ACAGCATTCCGCGTTAGTGATATCCGTCCTGGATCAGCTTGCATAGTTTTAAGTTAAGCCGATATGGAATTCTCGGGTGCCAAGG
g2:g29:2mm:15:26	AGCCGGAA	GATAGTATTTAGTTA	ACAGCATTCCGCGTTAGTGATATCCGTGGAGCTACAGCTTGGATAGTATTTAGTTAAGCCGGAATGGAATTCTCGGGTGCCAAGG
g2:g10:gb:9	AGCCGGCG	GTATCTTTTAGTTA	ACAGCATTCCGCGTTAGTGATATCCGTCCTGGATGTCGAACGTATCTTTTAGTTAAGCCGGCGTGGAATTCTCGGGTGCCAAGG
g2:g20:1mm:20:CC;g2:g21:2mm:20:21;g2:g22:3mm:20;g2:g19:cont:t1A	AGCCGGTA	CATAGTATTTAGTTA	ACAGCATTCCGCGTTAGTGATATCCGTCCTGGATGTCCTTGCATAGTATTTAGTTAAGCCGGTATGGAATTCTCGGGTGCCAAGG
g2:g15:1mm:4:CU	AGCCGCAA	CATAGTATTTATTTA	ACAGCATTCCGCGTTAGTGATATCCGTCCTGGATGTCGAACCATAGTATTTATTTAAGCCGCAATGGAATTCTCGGGTGCCAAGG
g2:g19:cont:t1C	AGCCGCGG	CATAGTATTTAGTTC	ACAGCATTCCGCGTTAGTGATATCCGTCCTGGATGTCCTTGCATAGTATTTAGTTCAGCCGCGGTGGAATTCTCGGGTGCCAAGG
g2:g14:3mm:2;g5:g14:cont:t1A	AGCCGCCA	GATAGTATTTACAAA	ACAGCATTCCGCGTTAGTGATATCCGTCCTGGATGTCGAACGATAGTATTTACAAAAGCCGCCATGGAATTCTCGGGTGCCAAGG
g2:g27:3mm:5	AGCCGCTG	CATAGTATAATGTTA	ACAGCATTCCGCGTTAGTGATATCCGTCCACCTACAGCTTGCATAGTATAATGTTAAGCCGCTGTGGAATTCTCGGGTGCCAAGG
g2:g27:tb:26:G	AGCCGTAA	CATAGTATTTAGTTA	ACAGCATTCCGCGTTAGTGATATCCGTCCACGCTACAGCTTGCATAGTATTTAGTTAAGCCGTAATGGAATTCTCGGGTGCCAAGG
g2:g28:2mm:20:21	AGCCGTGG	CATAGTATTTAGTTA	ACAGCATTCCGCGTTAGTGATATCCGTCGACCTACTCCTTGCATAGTATTTAGTTAAGCCGTGGTGGAATTCTCGGGTGCCAAGG
g2:g23:2mm:14:15	AGCCGTCA	GTTAGTATTTAGTTA	ACAGCATTCCGCGTTAGTGATATCCGTCCTGGAACAGCTTGGTTAGTATTTAGTTAAGCCGTCATGGAATTCTCGGGTGCCAAGG
g2:g18:2mm:3:12	AGCCGTTG	CATTGTATTTAGATA	ACAGCATTCCGCGTTAGTGATATCCGTCCTGGATGTCGTTGCATTGTATTTAGATAAGCCGTTGTGGAATTCTCGGGTGCCAAGG
g2:g19:cont:t1G	AGCCTGAA	CATAGTATTTAGTTG	ACAGCATTCCGCGTTAGTGATATCCGTCCTGGATGTCCTTGCATAGTATTTAGTTGAGCCTGAATGGAATTCTCGGGTGCCAAGG
g2:g30:tb:9:A;g2:g30:tb:10:A	AGCCTGGC	CATAGTAATTTAGTTA	ACAGCATTCCGCGTTAGTGATATCCGAGGACCTACAGCTTGCATAGTAATTTAGTTAAGCCTGGCTGGAATTCTCGGGTGCCAAGG
g2:g27:1mm:4:CA	AGCCTGCG	CATAGTATTTAATTA	ACAGCATTCCGCGTTAGTGATATCCGTCCACCTACAGCTTGCATAGTATTTAATTAAGCCTGCGTGGAATTCTCGGGTGCCAAGG
g2:g26:tb:13:G	AGCCTGTA	ATGAGTATTTAGTTA	ACAGCATTCCGCGTTAGTGATATCCGTCCTCCTACAGCTTGCATGAGTATTTAGTTAAGCCTGTATGGAATTCTCGGGTGCCAAGG
g2:g27:2mm:15:20	AGCCTCAA	GATAGTATTTAGTTA	ACAGCATTCCGCGTTAGTGATATCCGTCCACCTACACCTTGGATAGTATTTAGTTAAGCCTCAATGGAATTCTCGGGTGCCAAGG
g2:g25:2mm:3:6	AGCCTCGG	CATAGTATTAAGATA	ACAGCATTCCGCGTTAGTGATATCCGTCCTGCTACAGCTTGCATAGTATTAAGATAAGCCTCGGTGGAATTCTCGGGTGCCAAGG
g2:g21:2mm:18:19	AGCCTCCA	CATAGTATTTAGTTA	ACAGCATTCCGCGTTAGTGATATCCGTCCTGGATGAGGATGCATAGTATTTAGTTAAGCCTCCATGGAATTCTCGGGTGCCAAGG
g2:g19:cont:t1U	AGCCTCTG	CATAGTATTTAGTTT	ACAGCATTCCGCGTTAGTGATATCCGTCCTGGATGTCCTTGCATAGTATTTAGTTTAGCCTCTGTGGAATTCTCGGGTGCCAAGG
g2:g29:2mm:2:13	AGCCTTAA	CAAAGTATTTAGTAA	ACAGCATTCCGCGTTAGTGATATCCGTGGACCTACAGCTTGCAAAGTATTTAGTAAAGCCTTAATGGAATTCTCGGGTGCCAAGG
g2:g28:2mm:18:19	AGCCTTCG	CATAGTATTTAGTTA	ACAGCATTCCGCGTTAGTGATATCCGTCGACCTACAGGATGCATAGTATTTAGTTAAGCCTTCGTGGAATTCTCGGGTGCCAAGG
g2:g28:tb:21:C	AGTGAAGA	CATAGTATTTAGTTA	ACAGCATTCCGCGTTAGTGATATCCGTCGACCTACACGCTTGCATAGTATTTAGTTAAGTGAAGATGGAATTCTCGGGTGCCAAGG
g2:g21:1mm:4:CU	AGTGAACG	CATAGTATTTATTTA	ACAGCATTCCGCGTTAGTGATATCCGTCCTGGATGAGCTTGCATAGTATTTATTTAAGTGAACGTGGAATTCTCGGGTGCCAAGG
g2:g20:1mm:10:AG	AGTGAATA	CATAGGATTTAGTTA	ACAGCATTCCGCGTTAGTGATATCCGTCCTGGATGTGCTTGCATAGGATTTAGTTAAGTGAATATGGAATTCTCGGGTGCCAAGG
g2:g30:1mm:19:GG	AGTGAGAA	CATAGTATTTAGTTA	ACAGCATTCCGCGTTAGTGATATCCGAGGACCTACAGGTTGCATAGTATTTAGTTAAGTGAGAATGGAATTCTCGGGTGCCAAGG
g2:g30:tb:20:G;g2:g30:tb:21:G	AGTGAGGC	CATAGTATTTAGTTA	ACAGCATTCCGCGTTAGTGATATCCGAGGACCTACAGGCTTGCATAGTATTTAGTTAAGTGAGGCTGGAATTCTCGGGTGCCAAGG
g2:g16:tb:11:C	AGTGAGCA	ATAGCTATTTAGTTA	ACAGCATTCCGCGTTAGTGATATCCGTCCTGGATGTCGAAGCATAGCTATTTAGTTAAGTGAGCATGGAATTCTCGGGTGCCAAGG
g2:g17:2mm:3:9	AGTGAGTG	CATAGTTTTTAGATA	ACAGCATTCCGCGTTAGTGATATCCGTCCTGGATGTCGATGCATAGTTTTTAGATAAGTGAGTGTGGAATTCTCGGGTGCCAAGG
g2:g20:2mm:12:15	AGTGACAA	GATTGTATTTAGTTA	ACAGCATTCCGCGTTAGTGATATCCGTCCTGGATGTGCTTGGATTGTATTTAGTTAAGTGACAATGGAATTCTCGGGTGCCAAGG
g2:g24:tb:15:G	AGTGACGG	GATAGTATTTAGTTA	ACAGCATTCCGCGTTAGTGATATCCGTCCTGGTACAGCTTGCGATAGTATTTAGTTAAGTGACGGTGGAATTCTCGGGTGCCAAGG
g2:g22:2mm:7:12	AGTGACTA	CATTGTATATAGTTA	ACAGCATTCCGCGTTAGTGATATCCGTCCTGGATCAGCTTGCATTGTATATAGTTAAGTGACTATGGAATTCTCGGGTGCCAAGG
g2:g15:gb:4	AGTGATAA	CATAGTATTTATTA	ACAGCATTCCGCGTTAGTGATATCCGTCCTGGATGTCGAACCATAGTATTTATTAAGTGATAATGGAATTCTCGGGTGCCAAGG
g2:g26:2mm:5:7	AGTGATGG	CATAGTATATTGTTA	ACAGCATTCCGCGTTAGTGATATCCGTCCTCCTACAGCTTGCATAGTATATTGTTAAGTGATGGTGGAATTCTCGGGTGCCAAGG
g2:g29:2mm:3:24	AGTGATCA	CATAGTATTTAGATA	ACAGCATTCCGCGTTAGTGATATCCGTGGACCAACAGCTTGCATAGTATTTAGATAAGTGATCATGGAATTCTCGGGTGCCAAGG
g2:g14:1mm:3:AC	AGTGATTG	GATAGTATTTAGCTA	ACAGCATTCCGCGTTAGTGATATCCGTCCTGGATGTCGAACGATAGTATTTAGCTAAGTGATTGTGGAATTCTCGGGTGCCAAGG
g2:g18:1mm:2:AC	AGTGGAAG	CATAGTATTTAGTCA	ACAGCATTCCGCGTTAGTGATATCCGTCCTGGATGTCGTTGCATAGTATTTAGTCAAGTGGAAGTGGAATTCTCGGGTGCCAAGG
g2:g27:2mm:14:21	AGTGGAGA	CTTAGTATTTAGTTA	ACAGCATTCCGCGTTAGTGATATCCGTCCACCTACTGCTTGCTTAGTATTTAGTTAAGTGGAGATGGAATTCTCGGGTGCCAAGG
g2:g18:2mm:9:10	AGTGGATG	CATAGATTTTAGTTA	ACAGCATTCCGCGTTAGTGATATCCGTCCTGGATGTCGTTGCATAGATTTTAGTTAAGTGGATGTGGAATTCTCGGGTGCCAAGG
g2:g22:2mm:12:17	AGTGGCAA	CATTGTATTTAGTTA	ACAGCATTCCGCGTTAGTGATATCCGTCCTGGATCAGCTAGCATTGTATTTAGTTAAGTGGCAATGGAATTCTCGGGTGCCAAGG
g2:g29:2mm:19:28	AGTGGCGG	CATAGTATTTAGTTA	ACAGCATTCCGCGTTAGTGATATCCGTGCACCTACAGGTTGCATAGTATTTAGTTAAGTGGCGGTGGAATTCTCGGGTGCCAAGG
g2:g28:1mm:24:AG	AGTGGCCA	CATAGTATTTAGTTA	ACAGCATTCCGCGTTAGTGATATCCGTCGACCGACAGCTTGCATAGTATTTAGTTAAGTGGCCATGGAATTCTCGGGTGCCAAGG
g2:g12:tb:11:G;g2:g12:tb:12:G	AGTGGCTG	TAAGGTATTTAGTTA	ACAGCATTCCGCGTTAGTGATATCCGTCCTGGATGTCGAACGTAAGGTATTTAGTTAAGTGGCTGTGGAATTCTCGGGTGCCAAGG
g2:g26:2mm:5:17	AGTGGTAA	CATAGTATTTTGTTA	ACAGCATTCCGCGTTAGTGATATCCGTCCTCCTACAGCTAGCATAGTATTTTGTTAAGTGGTAATGGAATTCTCGGGTGCCAAGG
g2:g15:gb:9	AGTGGTGG	CATAGTTTTAGTTA	ACAGCATTCCGCGTTAGTGATATCCGTCCTGGATGTCGAACCATAGTTTTAGTTAAGTGGTGGTGGAATTCTCGGGTGCCAAGG
g2:g18:2mm:5:14	AGTGGTCA	CTTAGTATTTTGTTA	ACAGCATTCCGCGTTAGTGATATCCGTCCTGGATGTCGTTGCTTAGTATTTTGTTAAGTGGTCATGGAATTCTCGGGTGCCAAGG
g2:g28:2mm:21:26	AGTGGTTG	CATAGTATTTAGTTA	ACAGCATTCCGCGTTAGTGATATCCGTCGAGCTACTGCTTGCATAGTATTTAGTTAAGTGGTTGTGGAATTCTCGGGTGCCAAGG
g2:g28:2mm:9:22	AGTGCGAA	CATAGTTTTTAGTTA	ACAGCATTCCGCGTTAGTGATATCCGTCGACCTAGAGCTTGCATAGTTTTTAGTTAAGTGCGAATGGAATTCTCGGGTGCCAAGG
g2:g25:1mm:12:UU;g2:g26:2mm:12:26	AGTGCGGC	CATTGTATTTAGTTA	ACAGCATTCCGCGTTAGTGATATCCGTCCTGCTACAGCTTGCATTGTATTTAGTTAAGTGCGGCTGGAATTCTCGGGTGCCAAGG
g2:g17:tb:13:U;g2:g17:tb:14:U	AGTGCGCA	ATTAGTATTTAGTTA	ACAGCATTCCGCGTTAGTGATATCCGTCCTGGATGTCGATGCATTAGTATTTAGTTAAGTGCGCATGGAATTCTCGGGTGCCAAGG
g2:g23:2mm:10:18	AGTGCGTG	CATAGAATTTAGTTA	ACAGCATTCCGCGTTAGTGATATCCGTCCTGGAACAGCATGCATAGAATTTAGTTAAGTGCGTGTGGAATTCTCGGGTGCCAAGG
g2:g20:tb:12:A;g2:g20:tb:13:A	AGTGCCAA	ATAAGTATTTAGTTA	ACAGCATTCCGCGTTAGTGATATCCGTCCTGGATGTGCTTGCATAAGTATTTAGTTAAGTGCCAATGGAATTCTCGGGTGCCAAGG
g2:g30:2mm:8:21	AGTGCCGG	CATAGTAATTAGTTA	ACAGCATTCCGCGTTAGTGATATCCGAGGACCTACTGCTTGCATAGTAATTAGTTAAGTGCCGGTGGAATTCTCGGGTGCCAAGG
g2:g20:2mm:6:14	AGTGCCTC	CTTAGTATTAAGTTA	ACAGCATTCCGCGTTAGTGATATCCGTCCTGGATGTGCTTGCTTAGTATTAAGTTAAGTGCCTCTGGAATTCTCGGGTGCCAAGG
g2:g17:tb:11:A	AGTGCTAA	ATAGATATTTAGTTA	ACAGCATTCCGCGTTAGTGATATCCGTCCTGGATGTCGATGCATAGATATTTAGTTAAGTGCTAATGGAATTCTCGGGTGCCAAGG
g2:g30:1mm:26:GU	AGTGCTGG	CATAGTATTTAGTTA	ACAGCATTCCGCGTTAGTGATATCCGAGGATCTACAGCTTGCATAGTATTTAGTTAAGTGCTGGTGGAATTCTCGGGTGCCAAGG
g2:g23:1mm:19:GG;g2:g24:2mm:19:24	AGTGCTCA	CATAGTATTTAGTTA	ACAGCATTCCGCGTTAGTGATATCCGTCCTGGAACAGGTTGCATAGTATTTAGTTAAGTGCTCATGGAATTCTCGGGTGCCAAGG
g2:g29:1mm:7:AA;g2:g30:2mm:7:30	AGTGTAAG	CATAGTATATAGTTA	ACAGCATTCCGCGTTAGTGATATCCGTGGACCTACAGCTTGCATAGTATATAGTTAAGTGTAAGTGGAATTCTCGGGTGCCAAGG
g2:g29:2mm:4:11	AGTGTAGA	CATACTATTTACTTA	ACAGCATTCCGCGTTAGTGATATCCGTGGACCTACAGCTTGCATACTATTTACTTAAGTGTAGATGGAATTCTCGGGTGCCAAGG
g2:g29:2mm:6:19	AGTGTACG	CATAGTATTAAGTTA	ACAGCATTCCGCGTTAGTGATATCCGTGGACCTACAGGTTGCATAGTATTAAGTTAAGTGTACGTGGAATTCTCGGGTGCCAAGG
g2:g26:2mm:2:10	AGTGTGAA	CATAGAATTTAGTAA	ACAGCATTCCGCGTTAGTGATATCCGTCCTCCTACAGCTTGCATAGAATTTAGTAAAGTGTGAATGGAATTCTCGGGTGCCAAGG
g2:g18:1mm:18:AA;g2:g19:2mm:18:19;g2:g20:3mm:18;g2:g17:cont:t1A	AGTGTGGC	CATAGTATTTAGTTA	ACAGCATTCCGCGTTAGTGATATCCGTCCTGGATGTCGATGCATAGTATTTAGTTAAGTGTGGCTGGAATTCTCGGGTGCCAAGG
g8:g20:cont:t1A	AGTGTGCG	CATAGTATAATCAAA	ACAGCATTCCGCGTTAGTGATATCCGTCCTGGATGTGCTTGCATAGTATAATCAAAAGTGTGCGTGGAATTCTCGGGTGCCAAGG
g2:g17:cont:t1C	AGTGTGTA	CATAGTATTTAGTTC	ACAGCATTCCGCGTTAGTGATATCCGTCCTGGATGTCGATGCATAGTATTTAGTTCAGTGTGTATGGAATTCTCGGGTGCCAAGG
g2:g17:cont:t1G	AGTGTCAA	CATAGTATTTAGTTG	ACAGCATTCCGCGTTAGTGATATCCGTCCTGGATGTCGATGCATAGTATTTAGTTGAGTGTCAATGGAATTCTCGGGTGCCAAGG
g2:g29:1mm:17:AA;g2:g30:2mm:17:30	AGTGTCGG	CATAGTATTTAGTTA	ACAGCATTCCGCGTTAGTGATATCCGTGGACCTACAGCTAGCATAGTATTTAGTTAAGTGTCGGTGGAATTCTCGGGTGCCAAGG
g2:g30:3mm:19	AGTGTCCA	CATAGTATTTAGTTA	ACAGCATTCCGCGTTAGTGATATCCGAGGACCTACTCGTTGCATAGTATTTAGTTAAGTGTCCATGGAATTCTCGGGTGCCAAGG
g2:g20:2mm:16:18	AGTGTCTG	CATAGTATTTAGTTA	ACAGCATTCCGCGTTAGTGATATCCGTCCTGGATGTGCATCCATAGTATTTAGTTAAGTGTCTGTGGAATTCTCGGGTGCCAAGG
g2:g28:tb:5:A;g2:g28:tb:6:A	AGTGTTGA	CATAGTATTTAAGTTA	ACAGCATTCCGCGTTAGTGATATCCGTCGACCTACAGCTTGCATAGTATTTAAGTTAAGTGTTGATGGAATTCTCGGGTGCCAAGG
g2:g25:2mm:9:18	AGTGTTCG	CATAGTTTTTAGTTA	ACAGCATTCCGCGTTAGTGATATCCGTCCTGCTACAGCATGCATAGTTTTTAGTTAAGTGTTCGTGGAATTCTCGGGTGCCAAGG
g2:g30:2mm:10:18	AGTCAAGA	CATAGAATTTAGTTA	ACAGCATTCCGCGTTAGTGATATCCGAGGACCTACAGCATGCATAGAATTTAGTTAAGTCAAGATGGAATTCTCGGGTGCCAAGG
g2:g27:gb:19	AGTCAACG	CATAGTATTTAGTTA	ACAGCATTCCGCGTTAGTGATATCCGTCCACCTACAGTTGCATAGTATTTAGTTAAGTCAACGTGGAATTCTCGGGTGCCAAGG
g2:g14:gb:2;g2:g14:gb:3	AGTCAATA	GATAGTATTTAGTA	ACAGCATTCCGCGTTAGTGATATCCGTCCTGGATGTCGAACGATAGTATTTAGTAAGTCAATATGGAATTCTCGGGTGCCAAGG
g2:g17:cont:t1U	AGTCAGAA	CATAGTATTTAGTTT	ACAGCATTCCGCGTTAGTGATATCCGTCCTGGATGTCGATGCATAGTATTTAGTTTAGTCAGAATGGAATTCTCGGGTGCCAAGG
g2:g16:3mm:6	AGTCAGGC	CATAGTAAAAAGTTA	ACAGCATTCCGCGTTAGTGATATCCGTCCTGGATGTCGAAGCATAGTAAAAAGTTAAGTCAGGCTGGAATTCTCGGGTGCCAAGG
g2:g29:tb:29:U	AGTCAGTG	CATAGTATTTAGTTA	ACAGCATTCCGCGTTAGTGATATCCGTGTGACCTACAGCTTGCATAGTATTTAGTTAAGTCAGTGTGGAATTCTCGGGTGCCAAGG
g2:g30:2mm:16:21	AGTCACAA	CATAGTATTTAGTTA	ACAGCATTCCGCGTTAGTGATATCCGAGGACCTACTGCTTCCATAGTATTTAGTTAAGTCACAATGGAATTCTCGGGTGCCAAGG
g2:g28:2mm:4:24	AGTCACGG	CATAGTATTTACTTA	ACAGCATTCCGCGTTAGTGATATCCGTCGACCAACAGCTTGCATAGTATTTACTTAAGTCACGGTGGAATTCTCGGGTGCCAAGG
g2:g24:2mm:9:13	AGTCACCA	CAAAGTTTTTAGTTA	ACAGCATTCCGCGTTAGTGATATCCGTCCTGGTACAGCTTGCAAAGTTTTTAGTTAAGTCACCATGGAATTCTCGGGTGCCAAGG
g2:g28:1mm:4:CU	AGTCACTG	CATAGTATTTATTTA	ACAGCATTCCGCGTTAGTGATATCCGTCGACCTACAGCTTGCATAGTATTTATTTAAGTCACTGTGGAATTCTCGGGTGCCAAGG
g2:g26:2mm:8:13	AGTCATGA	CAAAGTAATTAGTTA	ACAGCATTCCGCGTTAGTGATATCCGTCCTCCTACAGCTTGCAAAGTAATTAGTTAAGTCATGATGGAATTCTCGGGTGCCAAGG
g2:g24:2mm:3:15	AGTCATCG	GATAGTATTTAGATA	ACAGCATTCCGCGTTAGTGATATCCGTCCTGGTACAGCTTGGATAGTATTTAGATAAGTCATCGTGGAATTCTCGGGTGCCAAGG
g2:g27:1mm:7:AC	AGTCATTA	CATAGTATCTAGTTA	ACAGCATTCCGCGTTAGTGATATCCGTCCACCTACAGCTTGCATAGTATCTAGTTAAGTCATTATGGAATTCTCGGGTGCCAAGG
g2:g26:2mm:9:25	AGTCGAAG	CATAGTTTTTAGTTA	ACAGCATTCCGCGTTAGTGATATCCGTCCTCGTACAGCTTGCATAGTTTTTAGTTAAGTCGAAGTGGAATTCTCGGGTGCCAAGG
g2:g23:2mm:8:21	AGTCGAGA	CATAGTAATTAGTTA	ACAGCATTCCGCGTTAGTGATATCCGTCCTGGAACTGCTTGCATAGTAATTAGTTAAGTCGAGATGGAATTCTCGGGTGCCAAGG
g2:g28:2mm:15:23	AGTCGACG	GATAGTATTTAGTTA	ACAGCATTCCGCGTTAGTGATATCCGTCGACCTTCAGCTTGGATAGTATTTAGTTAAGTCGACGTGGAATTCTCGGGTGCCAAGG
g2:g29:2mm:19:27	AGTCGATA	CATAGTATTTAGTTA	ACAGCATTCCGCGTTAGTGATATCCGTGGTCCTACAGGTTGCATAGTATTTAGTTAAGTCGATATGGAATTCTCGGGTGCCAAGG
g2:g25:2mm:7:10	AGTCGGAA	CATAGAATATAGTTA	ACAGCATTCCGCGTTAGTGATATCCGTCCTGCTACAGCTTGCATAGAATATAGTTAAGTCGGAATGGAATTCTCGGGTGCCAAGG
g2:g29:1mm:6:AC	AGTCGGCG	CATAGTATTCAGTTA	ACAGCATTCCGCGTTAGTGATATCCGTGGACCTACAGCTTGCATAGTATTCAGTTAAGTCGGCGTGGAATTCTCGGGTGCCAAGG
g2:g25:3mm:13	AGTCGGTA	GTAAGTATTTAGTTA	ACAGCATTCCGCGTTAGTGATATCCGTCCTGCTACAGCTTGGTAAGTATTTAGTTAAGTCGGTATGGAATTCTCGGGTGCCAAGG
g2:g15:2mm:10:11	AGTCGCAA	CATACAATTTAGTTA	ACAGCATTCCGCGTTAGTGATATCCGTCCTGGATGTCGAACCATACAATTTAGTTAAGTCGCAATGGAATTCTCGGGTGCCAAGG
g2:g10:tb:5:A;g2:g10:tb:6:A	AGTCGCGG	GTATCTATTTAAGTTA	ACAGCATTCCGCGTTAGTGATATCCGTCCTGGATGTCGAACGTATCTATTTAAGTTAAGTCGCGGTGGAATTCTCGGGTGCCAAGG
g2:g22:1mm:13:AG	AGTCGCCA	CAGAGTATTTAGTTA	ACAGCATTCCGCGTTAGTGATATCCGTCCTGGATCAGCTTGCAGAGTATTTAGTTAAGTCGCCATGGAATTCTCGGGTGCCAAGG
g2:g23:3mm:19	AGTCGCTG	CATAGTATTTAGTTA	ACAGCATTCCGCGTTAGTGATATCCGTCCTGGAACTCGTTGCATAGTATTTAGTTAAGTCGCTGTGGAATTCTCGGGTGCCAAGG
g2:g25:2mm:10:17	AGTCGTAA	CATAGAATTTAGTTA	ACAGCATTCCGCGTTAGTGATATCCGTCCTGCTACAGCTAGCATAGAATTTAGTTAAGTCGTAATGGAATTCTCGGGTGCCAAGG
g2:g15:2mm:6:7	AGTCGTGG	CATAGTATAAAGTTA	ACAGCATTCCGCGTTAGTGATATCCGTCCTGGATGTCGAACCATAGTATAAAGTTAAGTCGTGGTGGAATTCTCGGGTGCCAAGG
g2:g26:2mm:22:23	AGTCGTCA	CATAGTATTTAGTTA	ACAGCATTCCGCGTTAGTGATATCCGTCCTCCTTGAGCTTGCATAGTATTTAGTTAAGTCGTCATGGAATTCTCGGGTGCCAAGG
g2:g29:1mm:24:AC	AGTCGTTG	CATAGTATTTAGTTA	ACAGCATTCCGCGTTAGTGATATCCGTGGACCCACAGCTTGCATAGTATTTAGTTAAGTCGTTGTGGAATTCTCGGGTGCCAAGG
g2:g10:3mm:7	AGTCCAAG	GTATCTTAATAGTTA	ACAGCATTCCGCGTTAGTGATATCCGTCCTGGATGTCGAACGTATCTTAATAGTTAAGTCCAAGTGGAATTCTCGGGTGCCAAGG
g2:g14:2mm:4:10	AGTCCAGA	GATAGAATTTACTTA	ACAGCATTCCGCGTTAGTGATATCCGTCCTGGATGTCGAACGATAGAATTTACTTAAGTCCAGATGGAATTCTCGGGTGCCAAGG
g2:g26:2mm:13:16	AGTCCACG	CAAAGTATTTAGTTA	ACAGCATTCCGCGTTAGTGATATCCGTCCTCCTACAGCTTCCAAAGTATTTAGTTAAGTCCACGTGGAATTCTCGGGTGCCAAGG
g2:g23:1mm:17:AG	AGTCCATC	CATAGTATTTAGTTA	ACAGCATTCCGCGTTAGTGATATCCGTCCTGGAACAGCTGGCATAGTATTTAGTTAAGTCCATCTGGAATTCTCGGGTGCCAAGG
g2:g23:2mm:16:21	AGTCCGAA	CATAGTATTTAGTTA	ACAGCATTCCGCGTTAGTGATATCCGTCCTGGAACTGCTTCCATAGTATTTAGTTAAGTCCGAATGGAATTCTCGGGTGCCAAGG
g2:g27:2mm:15:26	AGTCCGGC	GATAGTATTTAGTTA	ACAGCATTCCGCGTTAGTGATATCCGTCCAGCTACAGCTTGGATAGTATTTAGTTAAGTCCGGCTGGAATTCTCGGGTGCCAAGG
g2:g28:tb:11:C	AGTCCGCA	ATAGCTATTTAGTTA	ACAGCATTCCGCGTTAGTGATATCCGTCGACCTACAGCTTGCATAGCTATTTAGTTAAGTCCGCATGGAATTCTCGGGTGCCAAGG
g2:g26:gb:22	AGTCCGTG	CATAGTATTTAGTTA	ACAGCATTCCGCGTTAGTGATATCCGTCCTCCTAAGCTTGCATAGTATTTAGTTAAGTCCGTGTGGAATTCTCGGGTGCCAAGG
g2:g13:2mm:2:5	AGTCCTGA	GTTAGTATTTTGTAA	ACAGCATTCCGCGTTAGTGATATCCGTCCTGGATGTCGAACGTTAGTATTTTGTAAAGTCCTGATGGAATTCTCGGGTGCCAAGG
g2:g27:1mm:7:AA;g2:g28:2mm:7:28	AGTCCTCG	CATAGTATATAGTTA	ACAGCATTCCGCGTTAGTGATATCCGTCCACCTACAGCTTGCATAGTATATAGTTAAGTCCTCGTGGAATTCTCGGGTGCCAAGG
g2:g29:1mm:3:AG	AGTCCTTA	CATAGTATTTAGGTA	ACAGCATTCCGCGTTAGTGATATCCGTGGACCTACAGCTTGCATAGTATTTAGGTAAGTCCTTATGGAATTCTCGGGTGCCAAGG
g2:g27:2mm:6:19	AGTCTAAG	CATAGTATTAAGTTA	ACAGCATTCCGCGTTAGTGATATCCGTCCACCTACAGGTTGCATAGTATTAAGTTAAGTCTAAGTGGAATTCTCGGGTGCCAAGG
g2:g21:2mm:10:11	AGTCTAGA	CATACAATTTAGTTA	ACAGCATTCCGCGTTAGTGATATCCGTCCTGGATGAGCTTGCATACAATTTAGTTAAGTCTAGATGGAATTCTCGGGTGCCAAGG
g2:g19:1mm:4:CU	AGTCTATG	CATAGTATTTATTTA	ACAGCATTCCGCGTTAGTGATATCCGTCCTGGATGTCCTTGCATAGTATTTATTTAAGTCTATGTGGAATTCTCGGGTGCCAAGG
g2:g29:tb:21:C	AGTCTGAA	CATAGTATTTAGTTA	ACAGCATTCCGCGTTAGTGATATCCGTGGACCTACACGCTTGCATAGTATTTAGTTAAGTCTGAATGGAATTCTCGGGTGCCAAGG
g2:g13:tb:6:G	AGTCTGGC	GTTAGTATTTGAGTTA	ACAGCATTCCGCGTTAGTGATATCCGTCCTGGATGTCGAACGTTAGTATTTGAGTTAAGTCTGGCTGGAATTCTCGGGTGCCAAGG
g2:g28:2mm:10:11	AGTCTGCG	CATACAATTTAGTTA	ACAGCATTCCGCGTTAGTGATATCCGTCGACCTACAGCTTGCATACAATTTAGTTAAGTCTGCGTGGAATTCTCGGGTGCCAAGG
g2:g21:2mm:6:7	AGTCTGTA	CATAGTATAAAGTTA	ACAGCATTCCGCGTTAGTGATATCCGTCCTGGATGAGCTTGCATAGTATAAAGTTAAGTCTGTATGGAATTCTCGGGTGCCAAGG
g2:g29:2mm:11:12	AGTCTCAA	CATTCTATTTAGTTA	ACAGCATTCCGCGTTAGTGATATCCGTGGACCTACAGCTTGCATTCTATTTAGTTAAGTCTCAATGGAATTCTCGGGTGCCAAGG
g2:g18:tb:3:C	AGTCTCGG	CATAGTATTTAGTCTA	ACAGCATTCCGCGTTAGTGATATCCGTCCTGGATGTCGTTGCATAGTATTTAGTCTAAGTCTCGGTGGAATTCTCGGGTGCCAAGG
g2:g27:1mm:17:AA;g2:g28:2mm:17:28	AGTCTCCA	CATAGTATTTAGTTA	ACAGCATTCCGCGTTAGTGATATCCGTCCACCTACAGCTAGCATAGTATTTAGTTAAGTCTCCATGGAATTCTCGGGTGCCAAGG
g2:g29:3mm:17	AGTCTCTG	CATAGTATTTAGTTA	ACAGCATTCCGCGTTAGTGATATCCGTGGACCTACAGGAAGCATAGTATTTAGTTAAGTCTCTGTGGAATTCTCGGGTGCCAAGG
g2:g28:2mm:6:7	AGTCTTAA	CATAGTATAAAGTTA	ACAGCATTCCGCGTTAGTGATATCCGTCGACCTACAGCTTGCATAGTATAAAGTTAAGTCTTAATGGAATTCTCGGGTGCCAAGG
g2:g17:1mm:4:CU	AGTCTTCG	CATAGTATTTATTTA	ACAGCATTCCGCGTTAGTGATATCCGTCCTGGATGTCGATGCATAGTATTTATTTAAGTCTTCGTGGAATTCTCGGGTGCCAAGG
g2:g13:3mm:3	ACAAGAAG	GTTAGTATTTTCATA	ACAGCATTCCGCGTTAGTGATATCCGTCCTGGATGTCGAACGTTAGTATTTTCATAACAAGAAGTGGAATTCTCGGGTGCCAAGG
g2:g30:1mm:17:AG	ACAAGAGA	CATAGTATTTAGTTA	ACAGCATTCCGCGTTAGTGATATCCGAGGACCTACAGCTGGCATAGTATTTAGTTAACAAGAGATGGAATTCTCGGGTGCCAAGG
g2:g22:2mm:15:19	ACAAGACG	GATAGTATTTAGTTA	ACAGCATTCCGCGTTAGTGATATCCGTCCTGGATCAGGTTGGATAGTATTTAGTTAACAAGACGTGGAATTCTCGGGTGCCAAGG
g2:g27:2mm:2:13	ACAAGATA	CAAAGTATTTAGTAA	ACAGCATTCCGCGTTAGTGATATCCGTCCACCTACAGCTTGCAAAGTATTTAGTAAACAAGATATGGAATTCTCGGGTGCCAAGG
g2:g21:2mm:6:17	ACAAGGCA	CATAGTATTAAGTTA	ACAGCATTCCGCGTTAGTGATATCCGTCCTGGATGAGCTAGCATAGTATTAAGTTAACAAGGCATGGAATTCTCGGGTGCCAAGG
g2:g28:2mm:6:17	ACAAGGTG	CATAGTATTAAGTTA	ACAGCATTCCGCGTTAGTGATATCCGTCGACCTACAGCTAGCATAGTATTAAGTTAACAAGGTGTGGAATTCTCGGGTGCCAAGG
g2:g25:2mm:6:22	ACAAGCAA	CATAGTATTAAGTTA	ACAGCATTCCGCGTTAGTGATATCCGTCCTGCTAGAGCTTGCATAGTATTAAGTTAACAAGCAATGGAATTCTCGGGTGCCAAGG
g10:g23:cont:t1A	ACAAGCGG	CATAGTTAAATCAAA	ACAGCATTCCGCGTTAGTGATATCCGTCCTGGAACAGCTTGCATAGTTAAATCAAAACAAGCGGTGGAATTCTCGGGTGCCAAGG
g2:g23:2mm:3:11	ACAAGCCA	CATACTATTTAGATA	ACAGCATTCCGCGTTAGTGATATCCGTCCTGGAACAGCTTGCATACTATTTAGATAACAAGCCATGGAATTCTCGGGTGCCAAGG
g2:g17:gb:12	ACAAGTGA	GCATGTATTTAGTTA	ACAGCATTCCGCGTTAGTGATATCCGTCCTGGATGTCGATGCATGTATTTAGTTAACAAGTGATGGAATTCTCGGGTGCCAAGG
g2:g25:2mm:13:19	ACAAGTCG	CAAAGTATTTAGTTA	ACAGCATTCCGCGTTAGTGATATCCGTCCTGCTACAGGTTGCAAAGTATTTAGTTAACAAGTCGTGGAATTCTCGGGTGCCAAGG
g2:g13:1mm:8:AA;g2:g14:2mm:8:14	ACAACAAG	GTTAGTAATTAGTTA	ACAGCATTCCGCGTTAGTGATATCCGTCCTGGATGTCGAACGTTAGTAATTAGTTAACAACAAGTGGAATTCTCGGGTGCCAAGG
g2:g24:1mm:14:UU;g2:g25:2mm:14:25	ACAACACA	CTTAGTATTTAGTTA	ACAGCATTCCGCGTTAGTGATATCCGTCCTGGTACAGCTTGCTTAGTATTTAGTTAACAACACATGGAATTCTCGGGTGCCAAGG
g2:g12:2mm:7:9	ACAACATG	GTAAGTTTATAGTTA	ACAGCATTCCGCGTTAGTGATATCCGTCCTGGATGTCGAACGTAAGTTTATAGTTAACAACATGTGGAATTCTCGGGTGCCAAGG
g2:g30:2mm:7:29	ACAACGAA	CATAGTATATAGTTA	ACAGCATTCCGCGTTAGTGATATCCGACGACCTACAGCTTGCATAGTATATAGTTAACAACGAATGGAATTCTCGGGTGCCAAGG
g2:g28:2mm:12:24	ACAACGGC	CATTGTATTTAGTTA	ACAGCATTCCGCGTTAGTGATATCCGTCGACCAACAGCTTGCATTGTATTTAGTTAACAACGGCTGGAATTCTCGGGTGCCAAGG
g2:g21:tb:8:C	ACAACGCA	CATAGTATCTTAGTTA	ACAGCATTCCGCGTTAGTGATATCCGTCCTGGATGAGCTTGCATAGTATCTTAGTTAACAACGCATGGAATTCTCGGGTGCCAAGG
g2:g25:2mm:20:23	ACAACGTG	CATAGTATTTAGTTA	ACAGCATTCCGCGTTAGTGATATCCGTCCTGCTTCACCTTGCATAGTATTTAGTTAACAACGTGTGGAATTCTCGGGTGCCAAGG
g2:g26:2mm:14:15	ACAACCAA	GTTAGTATTTAGTTA	ACAGCATTCCGCGTTAGTGATATCCGTCCTCCTACAGCTTGGTTAGTATTTAGTTAACAACCAATGGAATTCTCGGGTGCCAAGG
g2:g27:2mm:3:24	ACAACCGG	CATAGTATTTAGATA	ACAGCATTCCGCGTTAGTGATATCCGTCCACCAACAGCTTGCATAGTATTTAGATAACAACCGGTGGAATTCTCGGGTGCCAAGG
g2:g24:2mm:15:22	ACAACTAA	GATAGTATTTAGTTA	ACAGCATTCCGCGTTAGTGATATCCGTCCTGGTAGAGCTTGGATAGTATTTAGTTAACAACTAATGGAATTCTCGGGTGCCAAGG
g2:g20:2mm:5:11	ACAACTGG	CATACTATTTTGTTA	ACAGCATTCCGCGTTAGTGATATCCGTCCTGGATGTGCTTGCATACTATTTTGTTAACAACTGGTGGAATTCTCGGGTGCCAAGG
g2:g23:tb:19:A	ACAACTCA	CATAGTATTTAGTTA	ACAGCATTCCGCGTTAGTGATATCCGTCCTGGAACAGCATTGCATAGTATTTAGTTAACAACTCATGGAATTCTCGGGTGCCAAGG
g2:g16:1mm:11:CU	ACAACTTC	CATATTATTTAGTTA	ACAGCATTCCGCGTTAGTGATATCCGTCCTGGATGTCGAAGCATATTATTTAGTTAACAACTTCTGGAATTCTCGGGTGCCAAGG
g2:g30:2mm:17:29	ACAATAAG	CATAGTATTTAGTTA	ACAGCATTCCGCGTTAGTGATATCCGACGACCTACAGCTAGCATAGTATTTAGTTAACAATAAGTGGAATTCTCGGGTGCCAAGG
g2:g24:2mm:7:11	ACAATACC	CATACTATATAGTTA	ACAGCATTCCGCGTTAGTGATATCCGTCCTGGTACAGCTTGCATACTATATAGTTAACAATACCTGGAATTCTCGGGTGCCAAGG
g2:g20:tb:7:G	ACAATATA	CATAGTATTGTAGTTA	ACAGCATTCCGCGTTAGTGATATCCGTCCTGGATGTGCTTGCATAGTATTGTAGTTAACAATATATGGAATTCTCGGGTGCCAAGG
g2:g29:2mm:13:18	ACAATGAA	CAAAGTATTTAGTTA	ACAGCATTCCGCGTTAGTGATATCCGTGGACCTACAGCATGCAAAGTATTTAGTTAACAATGAATGGAATTCTCGGGTGCCAAGG
g2:g16:2mm:2:7	ACAATGGC	CATAGTATATAGTAA	ACAGCATTCCGCGTTAGTGATATCCGTCCTGGATGTCGAAGCATAGTATATAGTAAACAATGGCTGGAATTCTCGGGTGCCAAGG
g10:g30:cont:t1A	ACAATGCG	CATAGTTAAATCAAA	ACAGCATTCCGCGTTAGTGATATCCGAGGACCTACAGCTTGCATAGTTAAATCAAAACAATGCGTGGAATTCTCGGGTGCCAAGG
g2:g30:2mm:3:11	ACAATGTA	CATACTATTTAGATA	ACAGCATTCCGCGTTAGTGATATCCGAGGACCTACAGCTTGCATACTATTTAGATAACAATGTATGGAATTCTCGGGTGCCAAGG
g2:g27:1mm:24:AC	ACAATCAA	CATAGTATTTAGTTA	ACAGCATTCCGCGTTAGTGATATCCGTCCACCCACAGCTTGCATAGTATTTAGTTAACAATCAATGGAATTCTCGGGTGCCAAGG
g2:g29:2mm:22:24	ACAATCGG	CATAGTATTTAGTTA	ACAGCATTCCGCGTTAGTGATATCCGTGGACCAAGAGCTTGCATAGTATTTAGTTAACAATCGGTGGAATTCTCGGGTGCCAAGG
g2:g19:2mm:10:11	ACAATCCA	CATACAATTTAGTTA	ACAGCATTCCGCGTTAGTGATATCCGTCCTGGATGTCCTTGCATACAATTTAGTTAACAATCCATGGAATTCTCGGGTGCCAAGG
g2:g13:1mm:2:AG	ACAATCTG	GTTAGTATTTAGTGA	ACAGCATTCCGCGTTAGTGATATCCGTCCTGGATGTCGAACGTTAGTATTTAGTGAACAATCTGTGGAATTCTCGGGTGCCAAGG
g2:g24:2mm:11:17	ACAATTAA	CATACTATTTAGTTA	ACAGCATTCCGCGTTAGTGATATCCGTCCTGGTACAGCTAGCATACTATTTAGTTAACAATTAATGGAATTCTCGGGTGCCAAGG
g2:g19:2mm:6:7	ACAATTGG	CATAGTATAAAGTTA	ACAGCATTCCGCGTTAGTGATATCCGTCCTGGATGTCCTTGCATAGTATAAAGTTAACAATTGGTGGAATTCTCGGGTGCCAAGG
g2:g29:2mm:2:21	ACAATTCA	CATAGTATTTAGTAA	ACAGCATTCCGCGTTAGTGATATCCGTGGACCTACTGCTTGCATAGTATTTAGTAAACAATTCATGGAATTCTCGGGTGCCAAGG
g2:g27:2mm:4:11	ACACAAGA	CATACTATTTACTTA	ACAGCATTCCGCGTTAGTGATATCCGTCCACCTACAGCTTGCATACTATTTACTTAACACAAGATGGAATTCTCGGGTGCCAAGG
g2:g17:2mm:10:11	ACACAACG	CATACAATTTAGTTA	ACAGCATTCCGCGTTAGTGATATCCGTCCTGGATGTCGATGCATACAATTTAGTTAACACAACGTGGAATTCTCGGGTGCCAAGG
g2:g17:tb:8:G	ACACAATA	CATAGTATGTTAGTTA	ACAGCATTCCGCGTTAGTGATATCCGTCCTGGATGTCGATGCATAGTATGTTAGTTAACACAATATGGAATTCTCGGGTGCCAAGG
g2:g29:tb:5:A;g2:g29:tb:6:A	ACACACAA	CATAGTATTTAAGTTA	ACAGCATTCCGCGTTAGTGATATCCGTGGACCTACAGCTTGCATAGTATTTAAGTTAACACACAATGGAATTCTCGGGTGCCAAGG
g2:g26:tb:25:A	ACACACGG	CATAGTATTTAGTTA	ACAGCATTCCGCGTTAGTGATATCCGTCCTCCATACAGCTTGCATAGTATTTAGTTAACACACGGTGGAATTCTCGGGTGCCAAGG
g2:g20:tb:20:A	ACACACCA	CATAGTATTTAGTTA	ACAGCATTCCGCGTTAGTGATATCCGTCCTGGATGTGACTTGCATAGTATTTAGTTAACACACCATGGAATTCTCGGGTGCCAAGG
g2:g16:2mm:4:9	ACACACTG	CATAGTTTTTACTTA	ACAGCATTCCGCGTTAGTGATATCCGTCCTGGATGTCGAAGCATAGTTTTTACTTAACACACTGTGGAATTCTCGGGTGCCAAGG
g2:g27:1mm:3:AG	ACACATGA	CATAGTATTTAGGTA	ACAGCATTCCGCGTTAGTGATATCCGTCCACCTACAGCTTGCATAGTATTTAGGTAACACATGATGGAATTCTCGGGTGCCAAGG
g2:g11:2mm:6:10	ACACATCG	GTATGAATTAAGTTA	ACAGCATTCCGCGTTAGTGATATCCGTCCTGGATGTCGAACGTATGAATTAAGTTAACACATCGTGGAATTCTCGGGTGCCAAGG
g2:g24:2mm:9:21	ACACATTA	CATAGTTTTTAGTTA	ACAGCATTCCGCGTTAGTGATATCCGTCCTGGTACTGCTTGCATAGTTTTTAGTTAACACATTATGGAATTCTCGGGTGCCAAGG
g2:g23:1mm:12:UG	ACACGAAG	CATGGTATTTAGTTA	ACAGCATTCCGCGTTAGTGATATCCGTCCTGGAACAGCTTGCATGGTATTTAGTTAACACGAAGTGGAATTCTCGGGTGCCAAGG
g2:g24:1mm:8:AG	ACACGAGA	CATAGTAGTTAGTTA	ACAGCATTCCGCGTTAGTGATATCCGTCCTGGTACAGCTTGCATAGTAGTTAGTTAACACGAGATGGAATTCTCGGGTGCCAAGG
g2:g23:tb:23:G	ACACGACG	CATAGTATTTAGTTA	ACAGCATTCCGCGTTAGTGATATCCGTCCTGGAAGCAGCTTGCATAGTATTTAGTTAACACGACGTGGAATTCTCGGGTGCCAAGG
g2:g26:2mm:8:21	ACACGATA	CATAGTAATTAGTTA	ACAGCATTCCGCGTTAGTGATATCCGTCCTCCTACTGCTTGCATAGTAATTAGTTAACACGATATGGAATTCTCGGGTGCCAAGG
g2:g19:2mm:6:17	ACACGGAA	CATAGTATTAAGTTA	ACAGCATTCCGCGTTAGTGATATCCGTCCTGGATGTCCTAGCATAGTATTAAGTTAACACGGAATGGAATTCTCGGGTGCCAAGG
g2:g26:1mm:26:GU	ACACGGCG	CATAGTATTTAGTTA	ACAGCATTCCGCGTTAGTGATATCCGTCCTTCTACAGCTTGCATAGTATTTAGTTAACACGGCGTGGAATTCTCGGGTGCCAAGG
g2:g27:3mm:17	ACACGGTA	CATAGTATTTAGTTA	ACAGCATTCCGCGTTAGTGATATCCGTCCACCTACAGGAAGCATAGTATTTAGTTAACACGGTATGGAATTCTCGGGTGCCAAGG
g2:g23:2mm:2:15	ACACGCAA	GATAGTATTTAGTAA	ACAGCATTCCGCGTTAGTGATATCCGTCCTGGAACAGCTTGGATAGTATTTAGTAAACACGCAATGGAATTCTCGGGTGCCAAGG
g2:g21:3mm:14	ACACGCGG	GTTAGTATTTAGTTA	ACAGCATTCCGCGTTAGTGATATCCGTCCTGGATGAGCTTCGTTAGTATTTAGTTAACACGCGGTGGAATTCTCGGGTGCCAAGG
g2:g25:3mm:21	ACACGCCA	CATAGTATTTAGTTA	ACAGCATTCCGCGTTAGTGATATCCGTCCTGCTTGTGCTTGCATAGTATTTAGTTAACACGCCATGGAATTCTCGGGTGCCAAGG
g2:g20:2mm:3:10	ACACGCTG	CATAGAATTTAGATA	ACAGCATTCCGCGTTAGTGATATCCGTCCTGGATGTGCTTGCATAGAATTTAGATAACACGCTGTGGAATTCTCGGGTGCCAAGG
g2:g28:3mm:14	ACACGTAA	GTTAGTATTTAGTTA	ACAGCATTCCGCGTTAGTGATATCCGTCGACCTACAGCTTCGTTAGTATTTAGTTAACACGTAATGGAATTCTCGGGTGCCAAGG
g2:g22:2mm:3:5	ACACGTGG	CATAGTATTTTGATA	ACAGCATTCCGCGTTAGTGATATCCGTCCTGGATCAGCTTGCATAGTATTTTGATAACACGTGGTGGAATTCTCGGGTGCCAAGG
g2:g26:2mm:10:18	ACACGTCA	CATAGAATTTAGTTA	ACAGCATTCCGCGTTAGTGATATCCGTCCTCCTACAGCATGCATAGAATTTAGTTAACACGTCATGGAATTCTCGGGTGCCAAGG
g2:g10:1mm:8:AC	ACACGTTG	GTATCTACTTAGTTA	ACAGCATTCCGCGTTAGTGATATCCGTCCTGGATGTCGAACGTATCTACTTAGTTAACACGTTGTGGAATTCTCGGGTGCCAAGG
g2:g13:tb:12:U	ACACCAAG	TTATGTATTTAGTTA	ACAGCATTCCGCGTTAGTGATATCCGTCCTGGATGTCGAACGTTATGTATTTAGTTAACACCAAGTGGAATTCTCGGGTGCCAAGG
g2:g30:1mm:12:UG	ACACCAGA	CATGGTATTTAGTTA	ACAGCATTCCGCGTTAGTGATATCCGAGGACCTACAGCTTGCATGGTATTTAGTTAACACCAGATGGAATTCTCGGGTGCCAAGG
g2:g25:tb:10:C	ACACCACG	CATAGTCATTTAGTTA	ACAGCATTCCGCGTTAGTGATATCCGTCCTGCTACAGCTTGCATAGTCATTTAGTTAACACCACGTGGAATTCTCGGGTGCCAAGG
g2:g26:2mm:16:21	ACACCATC	CATAGTATTTAGTTA	ACAGCATTCCGCGTTAGTGATATCCGTCCTCCTACTGCTTCCATAGTATTTAGTTAACACCATCTGGAATTCTCGGGTGCCAAGG
g2:g27:1mm:6:AC	ACACCGAA	CATAGTATTCAGTTA	ACAGCATTCCGCGTTAGTGATATCCGTCCACCTACAGCTTGCATAGTATTCAGTTAACACCGAATGGAATTCTCGGGTGCCAAGG
g2:g26:1mm:19:GG;g2:g27:2mm:19:27	ACACCGGC	CATAGTATTTAGTTA	ACAGCATTCCGCGTTAGTGATATCCGTCCTCCTACAGGTTGCATAGTATTTAGTTAACACCGGCTGGAATTCTCGGGTGCCAAGG
g2:g29:1mm:29:CA	ACACCGCA	CATAGTATTTAGTTA	ACAGCATTCCGCGTTAGTGATATCCGTAGACCTACAGCTTGCATAGTATTTAGTTAACACCGCATGGAATTCTCGGGTGCCAAGG
g2:g29:2mm:10:14	ACACCGTG	CTTAGAATTTAGTTA	ACAGCATTCCGCGTTAGTGATATCCGTGGACCTACAGCTTGCTTAGAATTTAGTTAACACCGTGTGGAATTCTCGGGTGCCAAGG
g2:g30:2mm:2:15	ACACTAAG	GATAGTATTTAGTAA	ACAGCATTCCGCGTTAGTGATATCCGAGGACCTACAGCTTGGATAGTATTTAGTAAACACTAAGTGGAATTCTCGGGTGCCAAGG
g2:g30:gb:24	ACACTAGA	CATAGTATTTAGTTA	ACAGCATTCCGCGTTAGTGATATCCGAGGACCACAGCTTGCATAGTATTTAGTTAACACTAGATGGAATTCTCGGGTGCCAAGG
g2:g23:2mm:11:22	ACACTATG	CATACTATTTAGTTA	ACAGCATTCCGCGTTAGTGATATCCGTCCTGGAAGAGCTTGCATACTATTTAGTTAACACTATGTGGAATTCTCGGGTGCCAAGG
g2:g14:1mm:5:UG	ACACTGAA	GATAGTATTTGGTTA	ACAGCATTCCGCGTTAGTGATATCCGTCCTGGATGTCGAACGATAGTATTTGGTTAACACTGAATGGAATTCTCGGGTGCCAAGG
g2:g25:3mm:10	ACACTGGC	CATTCAATTTAGTTA	ACAGCATTCCGCGTTAGTGATATCCGTCCTGCTACAGCTTGCATTCAATTTAGTTAACACTGGCTGGAATTCTCGGGTGCCAAGG
g2:g29:2mm:4:20	ACACTGCG	CATAGTATTTACTTA	ACAGCATTCCGCGTTAGTGATATCCGTGGACCTACACCTTGCATAGTATTTACTTAACACTGCGTGGAATTCTCGGGTGCCAAGG
g2:g28:2mm:7:27	ACACTGTA	CATAGTATATAGTTA	ACAGCATTCCGCGTTAGTGATATCCGTCGTCCTACAGCTTGCATAGTATATAGTTAACACTGTATGGAATTCTCGGGTGCCAAGG
g2:g29:tb:11:C	ACACTCAA	ATAGCTATTTAGTTA	ACAGCATTCCGCGTTAGTGATATCCGTGGACCTACAGCTTGCATAGCTATTTAGTTAACACTCAATGGAATTCTCGGGTGCCAAGG
g2:g27:2mm:13:18	ACACTCGG	CAAAGTATTTAGTTA	ACAGCATTCCGCGTTAGTGATATCCGTCCACCTACAGCATGCAAAGTATTTAGTTAACACTCGGTGGAATTCTCGGGTGCCAAGG
g2:g21:2mm:8:19	ACACTCCA	CATAGTAATTAGTTA	ACAGCATTCCGCGTTAGTGATATCCGTCCTGGATGAGGTTGCATAGTAATTAGTTAACACTCCATGGAATTCTCGGGTGCCAAGG
g2:g16:2mm:5:8	ACACTCTG	CATAGTAATTTGTTA	ACAGCATTCCGCGTTAGTGATATCCGTCCTGGATGTCGAAGCATAGTAATTTGTTAACACTCTGTGGAATTCTCGGGTGCCAAGG
g2:g28:2mm:8:19	ACACTTAA	CATAGTAATTAGTTA	ACAGCATTCCGCGTTAGTGATATCCGTCGACCTACAGGTTGCATAGTAATTAGTTAACACTTAATGGAATTCTCGGGTGCCAAGG
g2:g21:2mm:10:20	ACACTTCG	CATAGAATTTAGTTA	ACAGCATTCCGCGTTAGTGATATCCGTCCTGGATGACCTTGCATAGAATTTAGTTAACACTTCGTGGAATTCTCGGGTGCCAAGG
g2:g27:2mm:22:24	ACATGAAG	CATAGTATTTAGTTA	ACAGCATTCCGCGTTAGTGATATCCGTCCACCAAGAGCTTGCATAGTATTTAGTTAACATGAAGTGGAATTCTCGGGTGCCAAGG
g2:g13:1mm:5:UC	ACATGAGA	GTTAGTATTTCGTTA	ACAGCATTCCGCGTTAGTGATATCCGTCCTGGATGTCGAACGTTAGTATTTCGTTAACATGAGATGGAATTCTCGGGTGCCAAGG
g2:g25:tb:16:G;g2:g25:tb:17:G	ACATGACG	CATAGTATTTAGTTA	ACAGCATTCCGCGTTAGTGATATCCGTCCTGCTACAGCTTGGCATAGTATTTAGTTAACATGACGTGGAATTCTCGGGTGCCAAGG
g2:g28:2mm:17:27	ACATGATA	CATAGTATTTAGTTA	ACAGCATTCCGCGTTAGTGATATCCGTCGTCCTACAGCTAGCATAGTATTTAGTTAACATGATATGGAATTCTCGGGTGCCAAGG
g2:g28:2mm:10:20	ACATGGAA	CATAGAATTTAGTTA	ACAGCATTCCGCGTTAGTGATATCCGTCGACCTACACCTTGCATAGAATTTAGTTAACATGGAATGGAATTCTCGGGTGCCAAGG
g2:g30:2mm:9:24	ACATGGCG	CATAGTTTTTAGTTA	ACAGCATTCCGCGTTAGTGATATCCGAGGACCAACAGCTTGCATAGTTTTTAGTTAACATGGCGTGGAATTCTCGGGTGCCAAGG
g2:g14:2mm:10:12	ACATGGTA	GATTGAATTTAGTTA	ACAGCATTCCGCGTTAGTGATATCCGTCCTGGATGTCGAACGATTGAATTTAGTTAACATGGTATGGAATTCTCGGGTGCCAAGG
g2:g27:2mm:2:21	ACATGCGA	CATAGTATTTAGTAA	ACAGCATTCCGCGTTAGTGATATCCGTCCACCTACTGCTTGCATAGTATTTAGTAAACATGCGATGGAATTCTCGGGTGCCAAGG
g2:g17:2mm:6:7	ACATGCCG	CATAGTATAAAGTTA	ACAGCATTCCGCGTTAGTGATATCCGTCCTGGATGTCGATGCATAGTATAAAGTTAACATGCCGTGGAATTCTCGGGTGCCAAGG
g2:g24:tb:8:C	ACATGCTA	CATAGTATCTTAGTTA	ACAGCATTCCGCGTTAGTGATATCCGTCCTGGTACAGCTTGCATAGTATCTTAGTTAACATGCTATGGAATTCTCGGGTGCCAAGG
g2:g30:2mm:4:14	ACATGTAA	CTTAGTATTTACTTA	ACAGCATTCCGCGTTAGTGATATCCGAGGACCTACAGCTTGCTTAGTATTTACTTAACATGTAATGGAATTCTCGGGTGCCAAGG
g2:g30:2mm:11:22	ACATGTGG	CATACTATTTAGTTA	ACAGCATTCCGCGTTAGTGATATCCGAGGACCTAGAGCTTGCATACTATTTAGTTAACATGTGGTGGAATTCTCGGGTGCCAAGG
g2:g23:2mm:7:17	ACATGTCA	CATAGTATATAGTTA	ACAGCATTCCGCGTTAGTGATATCCGTCCTGGAACAGCTAGCATAGTATATAGTTAACATGTCATGGAATTCTCGGGTGCCAAGG
g2:g18:2mm:2:5	ACATGTTG	CATAGTATTTTGTAA	ACAGCATTCCGCGTTAGTGATATCCGTCCTGGATGTCGTTGCATAGTATTTTGTAAACATGTTGTGGAATTCTCGGGTGCCAAGG
g2:g28:tb:18:A	ACATCAAG	CATAGTATTTAGTTA	ACAGCATTCCGCGTTAGTGATATCCGTCGACCTACAGCTATGCATAGTATTTAGTTAACATCAAGTGGAATTCTCGGGTGCCAAGG
g2:g19:3mm:14	ACATCAGA	GTTAGTATTTAGTTA	ACAGCATTCCGCGTTAGTGATATCCGTCCTGGATGTCCTTCGTTAGTATTTAGTTAACATCAGATGGAATTCTCGGGTGCCAAGG
g2:g29:1mm:10:AC	ACATCACG	CATAGCATTTAGTTA	ACAGCATTCCGCGTTAGTGATATCCGTGGACCTACAGCTTGCATAGCATTTAGTTAACATCACGTGGAATTCTCGGGTGCCAAGG
g2:g27:2mm:11:12	ACATCATC	CATTCTATTTAGTTA	ACAGCATTCCGCGTTAGTGATATCCGTCCACCTACAGCTTGCATTCTATTTAGTTAACATCATCTGGAATTCTCGGGTGCCAAGG
g2:g20:2mm:2:6	ACATCGAA	CATAGTATTAAGTAA	ACAGCATTCCGCGTTAGTGATATCCGTCCTGGATGTGCTTGCATAGTATTAAGTAAACATCGAATGGAATTCTCGGGTGCCAAGG
g2:g25:2mm:4:5	ACATCGGC	CATAGTATTTTCTTA	ACAGCATTCCGCGTTAGTGATATCCGTCCTGCTACAGCTTGCATAGTATTTTCTTAACATCGGCTGGAATTCTCGGGTGCCAAGG
g2:g16:1mm:6:AA;g2:g17:2mm:6:17	ACATCGCA	CATAGTATTAAGTTA	ACAGCATTCCGCGTTAGTGATATCCGTCCTGGATGTCGAAGCATAGTATTAAGTTAACATCGCATGGAATTCTCGGGTGCCAAGG
g2:g25:1mm:19:GA	ACATCGTG	CATAGTATTTAGTTA	ACAGCATTCCGCGTTAGTGATATCCGTCCTGCTACAGATTGCATAGTATTTAGTTAACATCGTGTGGAATTCTCGGGTGCCAAGG
g2:g16:2mm:9:12	ACATCCAA	CATTGTTTTTAGTTA	ACAGCATTCCGCGTTAGTGATATCCGTCCTGGATGTCGAAGCATTGTTTTTAGTTAACATCCAATGGAATTCTCGGGTGCCAAGG
g2:g21:2mm:16:19	ACATCCGG	CATAGTATTTAGTTA	ACAGCATTCCGCGTTAGTGATATCCGTCCTGGATGAGGTTCCATAGTATTTAGTTAACATCCGGTGGAATTCTCGGGTGCCAAGG
g2:g15:1mm:5:UU;g2:g16:2mm:5:16	ACATCCTC	CATAGTATTTTGTTA	ACAGCATTCCGCGTTAGTGATATCCGTCCTGGATGTCGAACCATAGTATTTTGTTAACATCCTCTGGAATTCTCGGGTGCCAAGG
g2:g28:2mm:16:19	ACATCTAA	CATAGTATTTAGTTA	ACAGCATTCCGCGTTAGTGATATCCGTCGACCTACAGGTTCCATAGTATTTAGTTAACATCTAATGGAATTCTCGGGTGCCAAGG
g2:g24:2mm:6:8	ACATCTGG	CATAGTAATAAGTTA	ACAGCATTCCGCGTTAGTGATATCCGTCCTGGTACAGCTTGCATAGTAATAAGTTAACATCTGGTGGAATTCTCGGGTGCCAAGG
g2:g18:3mm:3	ACATCTCA	CATAGTATTTTCATA	ACAGCATTCCGCGTTAGTGATATCCGTCCTGGATGTCGTTGCATAGTATTTTCATAACATCTCATGGAATTCTCGGGTGCCAAGG
spikein:27	ACATCTTC	GTATCATAAATCAAT	ACAGCATTCCGCGTTAGTGATATCCGTCCAGGATGTCGAACGTATCATAAATCAATACATCTTCTGGAATTCTCGGGTGCCAAGG
g2:g26:3mm:19	ACATTAAG	CATAGTATTTAGTTA	ACAGCATTCCGCGTTAGTGATATCCGTCCTCCTACTCGTTGCATAGTATTTAGTTAACATTAAGTGGAATTCTCGGGTGCCAAGG
g2:g30:2mm:7:17	ACATTACC	CATAGTATATAGTTA	ACAGCATTCCGCGTTAGTGATATCCGAGGACCTACAGCTAGCATAGTATATAGTTAACATTACCTGGAATTCTCGGGTGCCAAGG
g2:g29:2mm:18:21	ACATTATA	CATAGTATTTAGTTA	ACAGCATTCCGCGTTAGTGATATCCGTGGACCTACTGCATGCATAGTATTTAGTTAACATTATATGGAATTCTCGGGTGCCAAGG
g2:g28:gb:6;g2:g28:gb:7;g2:g28:gb:8	ACATTGAA	CATAGTATTAGTTA	ACAGCATTCCGCGTTAGTGATATCCGTCGACCTACAGCTTGCATAGTATTAGTTAACATTGAATGGAATTCTCGGGTGCCAAGG
g2:g27:gb:5	ACATTGGC	CATAGTATTTGTTA	ACAGCATTCCGCGTTAGTGATATCCGTCCACCTACAGCTTGCATAGTATTTGTTAACATTGGCTGGAATTCTCGGGTGCCAAGG
g2:g26:1mm:17:AG	ACATTGTA	CATAGTATTTAGTTA	ACAGCATTCCGCGTTAGTGATATCCGTCCTCCTACAGCTGGCATAGTATTTAGTTAACATTGTATGGAATTCTCGGGTGCCAAGG
g2:g23:tb:16:U	ACATTCAA	CATAGTATTTAGTTA	ACAGCATTCCGCGTTAGTGATATCCGTCCTGGAACAGCTTGTCATAGTATTTAGTTAACATTCAATGGAATTCTCGGGTGCCAAGG
g2:g29:2mm:4:26	ACATTCGG	CATAGTATTTACTTA	ACAGCATTCCGCGTTAGTGATATCCGTGGAGCTACAGCTTGCATAGTATTTACTTAACATTCGGTGGAATTCTCGGGTGCCAAGG
g2:g24:2mm:7:20	ACATTCCA	CATAGTATATAGTTA	ACAGCATTCCGCGTTAGTGATATCCGTCCTGGTACACCTTGCATAGTATATAGTTAACATTCCATGGAATTCTCGGGTGCCAAGG
g2:g24:gb:6;g2:g24:gb:7;g2:g24:gb:8	ACATTCTG	CATAGTATTAGTTA	ACAGCATTCCGCGTTAGTGATATCCGTCCTGGTACAGCTTGCATAGTATTAGTTAACATTCTGTGGAATTCTCGGGTGCCAAGG
g2:g22:tb:10:C	ACGAAGAA	CATAGTCATTTAGTTA	ACAGCATTCCGCGTTAGTGATATCCGTCCTGGATCAGCTTGCATAGTCATTTAGTTAACGAAGAATGGAATTCTCGGGTGCCAAGG
g2:g18:1mm:8:AA;g2:g19:2mm:8:19	ACGAAGGC	CATAGTAATTAGTTA	ACAGCATTCCGCGTTAGTGATATCCGTCCTGGATGTCGTTGCATAGTAATTAGTTAACGAAGGCTGGAATTCTCGGGTGCCAAGG
g2:g23:2mm:4:14	ACGAAGCA	CTTAGTATTTACTTA	ACAGCATTCCGCGTTAGTGATATCCGTCCTGGAACAGCTTGCTTAGTATTTACTTAACGAAGCATGGAATTCTCGGGTGCCAAGG
g2:g30:2mm:3:20	ACGAAGTG	CATAGTATTTAGATA	ACAGCATTCCGCGTTAGTGATATCCGAGGACCTACACCTTGCATAGTATTTAGATAACGAAGTGTGGAATTCTCGGGTGCCAAGG
g2:g25:1mm:9:UC	ACGAACAA	CATAGTCTTTAGTTA	ACAGCATTCCGCGTTAGTGATATCCGTCCTGCTACAGCTTGCATAGTCTTTAGTTAACGAACAATGGAATTCTCGGGTGCCAAGG
g2:g27:2mm:10:14	ACGAACGG	CTTAGAATTTAGTTA	ACAGCATTCCGCGTTAGTGATATCCGTCCACCTACAGCTTGCTTAGAATTTAGTTAACGAACGGTGGAATTCTCGGGTGCCAAGG
g2:g23:2mm:6:13	ACGAACCA	CAAAGTATTAAGTTA	ACAGCATTCCGCGTTAGTGATATCCGTCCTGGAACAGCTTGCAAAGTATTAAGTTAACGAACCATGGAATTCTCGGGTGCCAAGG
g2:g21:1mm:5:UU;g2:g22:2mm:5:22	ACGAACTG	CATAGTATTTTGTTA	ACAGCATTCCGCGTTAGTGATATCCGTCCTGGATGAGCTTGCATAGTATTTTGTTAACGAACTGTGGAATTCTCGGGTGCCAAGG
g2:g18:2mm:9:15	ACGAATAA	GATAGTTTTTAGTTA	ACAGCATTCCGCGTTAGTGATATCCGTCCTGGATGTCGTTGGATAGTTTTTAGTTAACGAATAATGGAATTCTCGGGTGCCAAGG
g2:g12:2mm:6:11	ACGAATGG	GTAACTATTAAGTTA	ACAGCATTCCGCGTTAGTGATATCCGTCCTGGATGTCGAACGTAACTATTAAGTTAACGAATGGTGGAATTCTCGGGTGCCAAGG
g2:g10:1mm:9:UU;g2:g11:2mm:9:11	ACGAATCA	GTATCTTTTTAGTTA	ACAGCATTCCGCGTTAGTGATATCCGTCCTGGATGTCGAACGTATCTTTTTAGTTAACGAATCATGGAATTCTCGGGTGCCAAGG
g2:g24:2mm:17:20	ACGAATTG	CATAGTATTTAGTTA	ACAGCATTCCGCGTTAGTGATATCCGTCCTGGTACACCTAGCATAGTATTTAGTTAACGAATTGTGGAATTCTCGGGTGCCAAGG
g2:g28:1mm:5:UU;g2:g29:2mm:5:29	ACGAGAAG	CATAGTATTTTGTTA	ACAGCATTCCGCGTTAGTGATATCCGTCGACCTACAGCTTGCATAGTATTTTGTTAACGAGAAGTGGAATTCTCGGGTGCCAAGG
g2:g24:2mm:19:23	ACGAGAGA	CATAGTATTTAGTTA	ACAGCATTCCGCGTTAGTGATATCCGTCCTGGTTCAGGTTGCATAGTATTTAGTTAACGAGAGATGGAATTCTCGGGTGCCAAGG
g2:g24:2mm:6:16	ACGAGACG	CATAGTATTAAGTTA	ACAGCATTCCGCGTTAGTGATATCCGTCCTGGTACAGCTTCCATAGTATTAAGTTAACGAGACGTGGAATTCTCGGGTGCCAAGG
g2:g20:2mm:8:16	ACGAGATA	CATAGTAATTAGTTA	ACAGCATTCCGCGTTAGTGATATCCGTCCTGGATGTGCTTCCATAGTAATTAGTTAACGAGATATGGAATTCTCGGGTGCCAAGG
g12:g30:cont:t1A	ACGAGGCA	CATACATAAATCAAA	ACAGCATTCCGCGTTAGTGATATCCGAGGACCTACAGCTTGCATACATAAATCAAAACGAGGCATGGAATTCTCGGGTGCCAAGG
g2:g27:2mm:4:20	ACGAGGTG	CATAGTATTTACTTA	ACAGCATTCCGCGTTAGTGATATCCGTCCACCTACACCTTGCATAGTATTTACTTAACGAGGTGTGGAATTCTCGGGTGCCAAGG
g2:g25:2mm:8:9	ACGAGCAA	CATAGTTATTAGTTA	ACAGCATTCCGCGTTAGTGATATCCGTCCTGCTACAGCTTGCATAGTTATTAGTTAACGAGCAATGGAATTCTCGGGTGCCAAGG
g2:g30:2mm:8:10	ACGAGCGG	CATAGAAATTAGTTA	ACAGCATTCCGCGTTAGTGATATCCGAGGACCTACAGCTTGCATAGAAATTAGTTAACGAGCGGTGGAATTCTCGGGTGCCAAGG
g2:g30:2mm:13:28	ACGAGCCA	CAAAGTATTTAGTTA	ACAGCATTCCGCGTTAGTGATATCCGAGCACCTACAGCTTGCAAAGTATTTAGTTAACGAGCCATGGAATTCTCGGGTGCCAAGG
g2:g27:tb:9:C	ACGAGTGA	CATAGTACTTTAGTTA	ACAGCATTCCGCGTTAGTGATATCCGTCCACCTACAGCTTGCATAGTACTTTAGTTAACGAGTGATGGAATTCTCGGGTGCCAAGG
g2:g27:tb:10:G	ACGAGTCG	CATAGTGATTTAGTTA	ACAGCATTCCGCGTTAGTGATATCCGTCCACCTACAGCTTGCATAGTGATTTAGTTAACGAGTCGTGGAATTCTCGGGTGCCAAGG
g2:g21:tb:18:C	ACGACAAG	CATAGTATTTAGTTA	ACAGCATTCCGCGTTAGTGATATCCGTCCTGGATGAGCTCTGCATAGTATTTAGTTAACGACAAGTGGAATTCTCGGGTGCCAAGG
g2:g29:2mm:12:20	ACGACACA	CATTGTATTTAGTTA	ACAGCATTCCGCGTTAGTGATATCCGTGGACCTACACCTTGCATTGTATTTAGTTAACGACACATGGAATTCTCGGGTGCCAAGG
spikein:6	ACGACATG	GTATCATAATTCAAT	ACAGCATTCCGCGTTAGTGATATCCGTCCTGGATGTCGAACGTATCATAATTCAATACGACATGTGGAATTCTCGGGTGCCAAGG
g2:g29:tb:18:A	ACGACGAA	CATAGTATTTAGTTA	ACAGCATTCCGCGTTAGTGATATCCGTGGACCTACAGCTATGCATAGTATTTAGTTAACGACGAATGGAATTCTCGGGTGCCAAGG
g2:g13:tb:9:A;g2:g13:tb:10:A	ACGACGGC	GTTAGTAATTTAGTTA	ACAGCATTCCGCGTTAGTGATATCCGTCCTGGATGTCGAACGTTAGTAATTTAGTTAACGACGGCTGGAATTCTCGGGTGCCAAGG
g2:g18:1mm:2:AG	ACGACGCA	CATAGTATTTAGTGA	ACAGCATTCCGCGTTAGTGATATCCGTCCTGGATGTCGTTGCATAGTATTTAGTGAACGACGCATGGAATTCTCGGGTGCCAAGG
g2:g22:tb:16:G;g2:g22:tb:17:G	ACGACGTG	CATAGTATTTAGTTA	ACAGCATTCCGCGTTAGTGATATCCGTCCTGGATCAGCTTGGCATAGTATTTAGTTAACGACGTGTGGAATTCTCGGGTGCCAAGG
g2:g18:1mm:16:CC;g2:g19:2mm:16:19	ACGACTAA	CATAGTATTTAGTTA	ACAGCATTCCGCGTTAGTGATATCCGTCCTGGATGTCGTTCCATAGTATTTAGTTAACGACTAATGGAATTCTCGGGTGCCAAGG
g2:g30:2mm:6:13	ACGACTGG	CAAAGTATTAAGTTA	ACAGCATTCCGCGTTAGTGATATCCGAGGACCTACAGCTTGCAAAGTATTAAGTTAACGACTGGTGGAATTCTCGGGTGCCAAGG
g2:g20:2mm:4:12	ACGACTCA	CATTGTATTTACTTA	ACAGCATTCCGCGTTAGTGATATCCGTCCTGGATGTGCTTGCATTGTATTTACTTAACGACTCATGGAATTCTCGGGTGCCAAGG
g2:g27:tb:8:A	ACGACTTC	CATAGTATATTAGTTA	ACAGCATTCCGCGTTAGTGATATCCGTCCACCTACAGCTTGCATAGTATATTAGTTAACGACTTCTGGAATTCTCGGGTGCCAAGG
g10:g26:cont:t1A	ACGATAAG	CATAGTTAAATCAAA	ACAGCATTCCGCGTTAGTGATATCCGTCCTCCTACAGCTTGCATAGTTAAATCAAAACGATAAGTGGAATTCTCGGGTGCCAAGG
g2:g26:2mm:3:11	ACGATACC	CATACTATTTAGATA	ACAGCATTCCGCGTTAGTGATATCCGTCCTCCTACAGCTTGCATACTATTTAGATAACGATACCTGGAATTCTCGGGTGCCAAGG
g2:g26:tb:3:C	ACGATATA	CATAGTATTTAGTCTA	ACAGCATTCCGCGTTAGTGATATCCGTCCTCCTACAGCTTGCATAGTATTTAGTCTAACGATATATGGAATTCTCGGGTGCCAAGG
g2:g30:tb:24:C	ACGATGAA	CATAGTATTTAGTTA	ACAGCATTCCGCGTTAGTGATATCCGAGGACCTCACAGCTTGCATAGTATTTAGTTAACGATGAATGGAATTCTCGGGTGCCAAGG
g2:g23:tb:4:G;g2:g23:tb:5:G	ACGATGGC	CATAGTATTTAGGTTA	ACAGCATTCCGCGTTAGTGATATCCGTCCTGGAACAGCTTGCATAGTATTTAGGTTAACGATGGCTGGAATTCTCGGGTGCCAAGG
spikein:28	ACGATGCG	GTATCATAAATCAAT	ACAGCATTCCGCGTTAGTGATATCCGTCGTGGATGTCGAACGTATCATAAATCAATACGATGCGTGGAATTCTCGGGTGCCAAGG
g2:g27:1mm:10:AC	ACGATGTA	CATAGCATTTAGTTA	ACAGCATTCCGCGTTAGTGATATCCGTCCACCTACAGCTTGCATAGCATTTAGTTAACGATGTATGGAATTCTCGGGTGCCAAGG
g2:g23:tb:22:U	ACGATCAA	CATAGTATTTAGTTA	ACAGCATTCCGCGTTAGTGATATCCGTCCTGGAACTAGCTTGCATAGTATTTAGTTAACGATCAATGGAATTCTCGGGTGCCAAGG
g2:g30:2mm:15:18	ACGATCGG	GATAGTATTTAGTTA	ACAGCATTCCGCGTTAGTGATATCCGAGGACCTACAGCATGGATAGTATTTAGTTAACGATCGGTGGAATTCTCGGGTGCCAAGG
g2:g25:2mm:19:21	ACGATCCA	CATAGTATTTAGTTA	ACAGCATTCCGCGTTAGTGATATCCGTCCTGCTACTGGTTGCATAGTATTTAGTTAACGATCCATGGAATTCTCGGGTGCCAAGG
g2:g17:3mm:14	ACGATCTG	GTTAGTATTTAGTTA	ACAGCATTCCGCGTTAGTGATATCCGTCCTGGATGTCGATCGTTAGTATTTAGTTAACGATCTGTGGAATTCTCGGGTGCCAAGG
g2:g16:tb:5:U	ACGATTAA	CATAGTATTTATGTTA	ACAGCATTCCGCGTTAGTGATATCCGTCCTGGATGTCGAAGCATAGTATTTATGTTAACGATTAATGGAATTCTCGGGTGCCAAGG
g2:g30:2mm:12:14	ACGATTGG	CTTTGTATTTAGTTA	ACAGCATTCCGCGTTAGTGATATCCGAGGACCTACAGCTTGCTTTGTATTTAGTTAACGATTGGTGGAATTCTCGGGTGCCAAGG
g2:g25:2mm:9:16	ACGATTCA	CATAGTTTTTAGTTA	ACAGCATTCCGCGTTAGTGATATCCGTCCTGCTACAGCTTCCATAGTTTTTAGTTAACGATTCATGGAATTCTCGGGTGCCAAGG
g2:g14:2mm:3:13	ACGGAAGA	GAAAGTATTTAGATA	ACAGCATTCCGCGTTAGTGATATCCGTCCTGGATGTCGAACGAAAGTATTTAGATAACGGAAGATGGAATTCTCGGGTGCCAAGG
g2:g23:2mm:3:20	ACGGAACG	CATAGTATTTAGATA	ACAGCATTCCGCGTTAGTGATATCCGTCCTGGAACACCTTGCATAGTATTTAGATAACGGAACGTGGAATTCTCGGGTGCCAAGG
g2:g30:2mm:10:16	ACGGAATA	CATAGAATTTAGTTA	ACAGCATTCCGCGTTAGTGATATCCGAGGACCTACAGCTTCCATAGAATTTAGTTAACGGAATATGGAATTCTCGGGTGCCAAGG
g2:g24:1mm:15:GA	ACGGAGAA	AATAGTATTTAGTTA	ACAGCATTCCGCGTTAGTGATATCCGTCCTGGTACAGCTTGAATAGTATTTAGTTAACGGAGAATGGAATTCTCGGGTGCCAAGG
g2:g24:1mm:16:CA	ACGGAGGC	CATAGTATTTAGTTA	ACAGCATTCCGCGTTAGTGATATCCGTCCTGGTACAGCTTACATAGTATTTAGTTAACGGAGGCTGGAATTCTCGGGTGCCAAGG
g2:g15:2mm:13:14	ACGGAGCA	CTAAGTATTTAGTTA	ACAGCATTCCGCGTTAGTGATATCCGTCCTGGATGTCGAACCTAAGTATTTAGTTAACGGAGCATGGAATTCTCGGGTGCCAAGG
g12:g23:cont:t1A	ACGGAGTG	CATACATAAATCAAA	ACAGCATTCCGCGTTAGTGATATCCGTCCTGGAACAGCTTGCATACATAAATCAAAACGGAGTGTGGAATTCTCGGGTGCCAAGG
g2:g23:2mm:8:10	ACGGATAA	CATAGAAATTAGTTA	ACAGCATTCCGCGTTAGTGATATCCGTCCTGGAACAGCTTGCATAGAAATTAGTTAACGGATAATGGAATTCTCGGGTGCCAAGG
g2:g26:tb:20:U	ACGGATGG	CATAGTATTTAGTTA	ACAGCATTCCGCGTTAGTGATATCCGTCCTCCTACAGTCTTGCATAGTATTTAGTTAACGGATGGTGGAATTCTCGGGTGCCAAGG
g2:g30:2mm:3:26	ACGGATCA	CATAGTATTTAGATA	ACAGCATTCCGCGTTAGTGATATCCGAGGAGCTACAGCTTGCATAGTATTTAGATAACGGATCATGGAATTCTCGGGTGCCAAGG
g2:g29:2mm:3:23	ACGGATTG	CATAGTATTTAGATA	ACAGCATTCCGCGTTAGTGATATCCGTGGACCTTCAGCTTGCATAGTATTTAGATAACGGATTGTGGAATTCTCGGGTGCCAAGG
g2:g25:1mm:6:AG	ACGGCAAG	CATAGTATTGAGTTA	ACAGCATTCCGCGTTAGTGATATCCGTCCTGCTACAGCTTGCATAGTATTGAGTTAACGGCAAGTGGAATTCTCGGGTGCCAAGG
g2:g12:tb:10:C	ACGGCAGA	GTAAGTCATTTAGTTA	ACAGCATTCCGCGTTAGTGATATCCGTCCTGGATGTCGAACGTAAGTCATTTAGTTAACGGCAGATGGAATTCTCGGGTGCCAAGG
g2:g19:1mm:5:UU;g2:g20:2mm:5:20	ACGGCACG	CATAGTATTTTGTTA	ACAGCATTCCGCGTTAGTGATATCCGTCCTGGATGTCCTTGCATAGTATTTTGTTAACGGCACGTGGAATTCTCGGGTGCCAAGG
g2:g22:3mm:7	ACGGCGAA	CATAGTTAATAGTTA	ACAGCATTCCGCGTTAGTGATATCCGTCCTGGATCAGCTTGCATAGTTAATAGTTAACGGCGAATGGAATTCTCGGGTGCCAAGG
g2:g25:2mm:7:15	ACGGCGGC	GATAGTATATAGTTA	ACAGCATTCCGCGTTAGTGATATCCGTCCTGCTACAGCTTGGATAGTATATAGTTAACGGCGGCTGGAATTCTCGGGTGCCAAGG
g6:g14:cont:t1A	ACGGCGCA	GATAGTATTTTCAAA	ACAGCATTCCGCGTTAGTGATATCCGTCCTGGATGTCGAACGATAGTATTTTCAAAACGGCGCATGGAATTCTCGGGTGCCAAGG
g7:g12:cont:t1A	ACGGCGTG	GTAAGTATTATCAAA	ACAGCATTCCGCGTTAGTGATATCCGTCCTGGATGTCGAACGTAAGTATTATCAAAACGGCGTGTGGAATTCTCGGGTGCCAAGG
g2:g30:2mm:13:27	ACGGCCAA	CAAAGTATTTAGTTA	ACAGCATTCCGCGTTAGTGATATCCGAGGTCCTACAGCTTGCAAAGTATTTAGTTAACGGCCAATGGAATTCTCGGGTGCCAAGG
g2:g14:1mm:11:CC;g2:g15:2mm:11:15	ACGGCCGG	GATACTATTTAGTTA	ACAGCATTCCGCGTTAGTGATATCCGTCCTGGATGTCGAACGATACTATTTAGTTAACGGCCGGTGGAATTCTCGGGTGCCAAGG
g2:g17:tb:5:C	ACGGCCTC	CATAGTATTTACGTTA	ACAGCATTCCGCGTTAGTGATATCCGTCCTGGATGTCGATGCATAGTATTTACGTTAACGGCCTCTGGAATTCTCGGGTGCCAAGG
g2:g28:2mm:3:25	ACGGCTAA	CATAGTATTTAGATA	ACAGCATTCCGCGTTAGTGATATCCGTCGACGTACAGCTTGCATAGTATTTAGATAACGGCTAATGGAATTCTCGGGTGCCAAGG
g2:g25:tb:13:G	ACGGCTGG	ATGAGTATTTAGTTA	ACAGCATTCCGCGTTAGTGATATCCGTCCTGCTACAGCTTGCATGAGTATTTAGTTAACGGCTGGTGGAATTCTCGGGTGCCAAGG
g2:g10:2mm:3:7	ACGGCTCA	GTATCTATATAGATA	ACAGCATTCCGCGTTAGTGATATCCGTCCTGGATGTCGAACGTATCTATATAGATAACGGCTCATGGAATTCTCGGGTGCCAAGG
g2:g25:2mm:15:17	ACGGTAAG	GATAGTATTTAGTTA	ACAGCATTCCGCGTTAGTGATATCCGTCCTGCTACAGCTAGGATAGTATTTAGTTAACGGTAAGTGGAATTCTCGGGTGCCAAGG
g2:g28:2mm:10:26	ACGGTAGA	CATAGAATTTAGTTA	ACAGCATTCCGCGTTAGTGATATCCGTCGAGCTACAGCTTGCATAGAATTTAGTTAACGGTAGATGGAATTCTCGGGTGCCAAGG
g2:g29:2mm:12:26	ACGGTACG	CATTGTATTTAGTTA	ACAGCATTCCGCGTTAGTGATATCCGTGGAGCTACAGCTTGCATTGTATTTAGTTAACGGTACGTGGAATTCTCGGGTGCCAAGG
g2:g11:2mm:4:8	ACGGTGAA	GTATGTAATTACTTA	ACAGCATTCCGCGTTAGTGATATCCGTCCTGGATGTCGAACGTATGTAATTACTTAACGGTGAATGGAATTCTCGGGTGCCAAGG
g2:g26:1mm:12:UG	ACGGTGGC	CATGGTATTTAGTTA	ACAGCATTCCGCGTTAGTGATATCCGTCCTCCTACAGCTTGCATGGTATTTAGTTAACGGTGGCTGGAATTCTCGGGTGCCAAGG
g2:g18:2mm:7:14	ACGGTGCG	CTTAGTATATAGTTA	ACAGCATTCCGCGTTAGTGATATCCGTCCTGGATGTCGTTGCTTAGTATATAGTTAACGGTGCGTGGAATTCTCGGGTGCCAAGG
g2:g23:2mm:15:18	ACGGTGTA	GATAGTATTTAGTTA	ACAGCATTCCGCGTTAGTGATATCCGTCCTGGAACAGCATGGATAGTATTTAGTTAACGGTGTATGGAATTCTCGGGTGCCAAGG
g2:g20:tb:7:C	ACGGTCAA	CATAGTATTCTAGTTA	ACAGCATTCCGCGTTAGTGATATCCGTCCTGGATGTGCTTGCATAGTATTCTAGTTAACGGTCAATGGAATTCTCGGGTGCCAAGG
g2:g24:1mm:2:AA;g2:g25:2mm:2:25;g3:g24:cont:t1A	ACGGTCGG	CATAGTATTTAGTAA	ACAGCATTCCGCGTTAGTGATATCCGTCCTGGTACAGCTTGCATAGTATTTAGTAAACGGTCGGTGGAATTCTCGGGTGCCAAGG
g2:g23:2mm:12:14	ACGGTCCA	CTTTGTATTTAGTTA	ACAGCATTCCGCGTTAGTGATATCCGTCCTGGAACAGCTTGCTTTGTATTTAGTTAACGGTCCATGGAATTCTCGGGTGCCAAGG
g2:g28:gb:19	ACGGTCTG	CATAGTATTTAGTTA	ACAGCATTCCGCGTTAGTGATATCCGTCGACCTACAGTTGCATAGTATTTAGTTAACGGTCTGTGGAATTCTCGGGTGCCAAGG
g2:g22:2mm:11:14	ACGGTTGA	CTTACTATTTAGTTA	ACAGCATTCCGCGTTAGTGATATCCGTCCTGGATCAGCTTGCTTACTATTTAGTTAACGGTTGATGGAATTCTCGGGTGCCAAGG
g2:g23:2mm:10:16	ACGGTTCG	CATAGAATTTAGTTA	ACAGCATTCCGCGTTAGTGATATCCGTCCTGGAACAGCTTCCATAGAATTTAGTTAACGGTTCGTGGAATTCTCGGGTGCCAAGG
g2:g30:2mm:20:22	ACGCAAGA	CATAGTATTTAGTTA	ACAGCATTCCGCGTTAGTGATATCCGAGGACCTAGACCTTGCATAGTATTTAGTTAACGCAAGATGGAATTCTCGGGTGCCAAGG
g2:g30:2mm:5:19	ACGCAACG	CATAGTATTTTGTTA	ACAGCATTCCGCGTTAGTGATATCCGAGGACCTACAGGTTGCATAGTATTTTGTTAACGCAACGTGGAATTCTCGGGTGCCAAGG
g2:g18:tb:14:G	ACGCAATA	AGTAGTATTTAGTTA	ACAGCATTCCGCGTTAGTGATATCCGTCCTGGATGTCGTTGCAGTAGTATTTAGTTAACGCAATATGGAATTCTCGGGTGCCAAGG
g2:g26:2mm:2:15	ACGCAGAA	GATAGTATTTAGTAA	ACAGCATTCCGCGTTAGTGATATCCGTCCTCCTACAGCTTGGATAGTATTTAGTAAACGCAGAATGGAATTCTCGGGTGCCAAGG
g2:g21:tb:17:C	ACGCAGGC	CATAGTATTTAGTTA	ACAGCATTCCGCGTTAGTGATATCCGTCCTGGATGAGCTTCGCATAGTATTTAGTTAACGCAGGCTGGAATTCTCGGGTGCCAAGG
g2:g18:2mm:14:17	ACGCAGTG	CTTAGTATTTAGTTA	ACAGCATTCCGCGTTAGTGATATCCGTCCTGGATGTCGTAGCTTAGTATTTAGTTAACGCAGTGTGGAATTCTCGGGTGCCAAGG
g2:g24:3mm:16	ACGCACAA	CATAGTATTTAGTTA	ACAGCATTCCGCGTTAGTGATATCCGTCCTGGTACAGCAACCATAGTATTTAGTTAACGCACAATGGAATTCTCGGGTGCCAAGG
g2:g21:2mm:11:15	ACGCACGG	GATACTATTTAGTTA	ACAGCATTCCGCGTTAGTGATATCCGTCCTGGATGAGCTTGGATACTATTTAGTTAACGCACGGTGGAATTCTCGGGTGCCAAGG
g2:g27:tb:22:C;g2:g27:tb:23:C	ACGCACCA	CATAGTATTTAGTTA	ACAGCATTCCGCGTTAGTGATATCCGTCCACCTACCAGCTTGCATAGTATTTAGTTAACGCACCATGGAATTCTCGGGTGCCAAGG
g2:g24:2mm:3:4	ACGCACTG	CATAGTATTTACATA	ACAGCATTCCGCGTTAGTGATATCCGTCCTGGTACAGCTTGCATAGTATTTACATAACGCACTGTGGAATTCTCGGGTGCCAAGG
g2:g28:2mm:11:15	ACGCGAAG	GATACTATTTAGTTA	ACAGCATTCCGCGTTAGTGATATCCGTCGACCTACAGCTTGGATACTATTTAGTTAACGCGAAGTGGAATTCTCGGGTGCCAAGG
g2:g30:tb:15:G	ACGCGAGA	GATAGTATTTAGTTA	ACAGCATTCCGCGTTAGTGATATCCGAGGACCTACAGCTTGCGATAGTATTTAGTTAACGCGAGATGGAATTCTCGGGTGCCAAGG
g2:g28:2mm:4:23	ACGCGACG	CATAGTATTTACTTA	ACAGCATTCCGCGTTAGTGATATCCGTCGACCTTCAGCTTGCATAGTATTTACTTAACGCGACGTGGAATTCTCGGGTGCCAAGG
g2:g30:gb:10	ACGCGATA	CATAGATTTAGTTA	ACAGCATTCCGCGTTAGTGATATCCGAGGACCTACAGCTTGCATAGATTTAGTTAACGCGATATGGAATTCTCGGGTGCCAAGG
g2:g22:1mm:8:AC	ACGCGGAA	CATAGTACTTAGTTA	ACAGCATTCCGCGTTAGTGATATCCGTCCTGGATCAGCTTGCATAGTACTTAGTTAACGCGGAATGGAATTCTCGGGTGCCAAGG
g2:g26:2mm:9:24	ACGCGGCG	CATAGTTTTTAGTTA	ACAGCATTCCGCGTTAGTGATATCCGTCCTCCAACAGCTTGCATAGTTTTTAGTTAACGCGGCGTGGAATTCTCGGGTGCCAAGG
g2:g15:tb:4:A	ACGCGGTA	CATAGTATTTAGATTA	ACAGCATTCCGCGTTAGTGATATCCGTCCTGGATGTCGAACCATAGTATTTAGATTAACGCGGTATGGAATTCTCGGGTGCCAAGG
g2:g19:tb:19:A	ACGCGCAA	CATAGTATTTAGTTA	ACAGCATTCCGCGTTAGTGATATCCGTCCTGGATGTCCATTGCATAGTATTTAGTTAACGCGCAATGGAATTCTCGGGTGCCAAGG
g2:g19:gb:10	ACGCGCGG	CATAGATTTAGTTA	ACAGCATTCCGCGTTAGTGATATCCGTCCTGGATGTCCTTGCATAGATTTAGTTAACGCGCGGTGGAATTCTCGGGTGCCAAGG
g2:g20:tb:7:A	ACGCGCCA	CATAGTATTATAGTTA	ACAGCATTCCGCGTTAGTGATATCCGTCCTGGATGTGCTTGCATAGTATTATAGTTAACGCGCCATGGAATTCTCGGGTGCCAAGG
g2:g26:2mm:11:22	ACGCGCTG	CATACTATTTAGTTA	ACAGCATTCCGCGTTAGTGATATCCGTCCTCCTAGAGCTTGCATACTATTTAGTTAACGCGCTGTGGAATTCTCGGGTGCCAAGG
g2:g30:1mm:25:GA	ACGCGTAA	CATAGTATTTAGTTA	ACAGCATTCCGCGTTAGTGATATCCGAGGACATACAGCTTGCATAGTATTTAGTTAACGCGTAATGGAATTCTCGGGTGCCAAGG
g2:g29:2mm:8:13	ACGCGTGG	CAAAGTAATTAGTTA	ACAGCATTCCGCGTTAGTGATATCCGTGGACCTACAGCTTGCAAAGTAATTAGTTAACGCGTGGTGGAATTCTCGGGTGCCAAGG
g2:g25:2mm:5:12	ACGCGTCA	CATTGTATTTTGTTA	ACAGCATTCCGCGTTAGTGATATCCGTCCTGCTACAGCTTGCATTGTATTTTGTTAACGCGTCATGGAATTCTCGGGTGCCAAGG
g2:g29:2mm:9:25	ACGCGTTG	CATAGTTTTTAGTTA	ACAGCATTCCGCGTTAGTGATATCCGTGGACGTACAGCTTGCATAGTTTTTAGTTAACGCGTTGTGGAATTCTCGGGTGCCAAGG
g2:g24:tb:18:C	ACGCCAAG	CATAGTATTTAGTTA	ACAGCATTCCGCGTTAGTGATATCCGTCCTGGTACAGCTCTGCATAGTATTTAGTTAACGCCAAGTGGAATTCTCGGGTGCCAAGG
g2:g13:3mm:6	ACGCCAGA	GTTAGTAAAAAGTTA	ACAGCATTCCGCGTTAGTGATATCCGTCCTGGATGTCGAACGTTAGTAAAAAGTTAACGCCAGATGGAATTCTCGGGTGCCAAGG
g14:g24:cont:t1A	ACGCCACG	CAATCATAAATCAAA	ACAGCATTCCGCGTTAGTGATATCCGTCCTGGTACAGCTTGCAATCATAAATCAAAACGCCACGTGGAATTCTCGGGTGCCAAGG
g2:g29:2mm:5:7	ACGCCATC	CATAGTATATTGTTA	ACAGCATTCCGCGTTAGTGATATCCGTGGACCTACAGCTTGCATAGTATATTGTTAACGCCATCTGGAATTCTCGGGTGCCAAGG
g2:g27:2mm:18:21	ACGCCGAA	CATAGTATTTAGTTA	ACAGCATTCCGCGTTAGTGATATCCGTCCACCTACTGCATGCATAGTATTTAGTTAACGCCGAATGGAATTCTCGGGTGCCAAGG
g2:g23:2mm:5:19	ACGCCGGC	CATAGTATTTTGTTA	ACAGCATTCCGCGTTAGTGATATCCGTCCTGGAACAGGTTGCATAGTATTTTGTTAACGCCGGCTGGAATTCTCGGGTGCCAAGG
g2:g23:2mm:20:22	ACGCCGCA	CATAGTATTTAGTTA	ACAGCATTCCGCGTTAGTGATATCCGTCCTGGAAGACCTTGCATAGTATTTAGTTAACGCCGCATGGAATTCTCGGGTGCCAAGG
g2:g30:2mm:21:28	ACGCCGTG	CATAGTATTTAGTTA	ACAGCATTCCGCGTTAGTGATATCCGAGCACCTACTGCTTGCATAGTATTTAGTTAACGCCGTGTGGAATTCTCGGGTGCCAAGG
g2:g27:2mm:4:26	ACGCCTGA	CATAGTATTTACTTA	ACAGCATTCCGCGTTAGTGATATCCGTCCAGCTACAGCTTGCATAGTATTTACTTAACGCCTGATGGAATTCTCGGGTGCCAAGG
g2:g17:1mm:5:UU;g2:g18:2mm:5:18	ACGCCTCG	CATAGTATTTTGTTA	ACAGCATTCCGCGTTAGTGATATCCGTCCTGGATGTCGATGCATAGTATTTTGTTAACGCCTCGTGGAATTCTCGGGTGCCAAGG
g2:g16:tb:14:A;g2:g16:tb:15:A	ACGCCTTA	AATAGTATTTAGTTA	ACAGCATTCCGCGTTAGTGATATCCGTCCTGGATGTCGAAGCAATAGTATTTAGTTAACGCCTTATGGAATTCTCGGGTGCCAAGG
g2:g22:2mm:13:21	ACGCTAAG	CAAAGTATTTAGTTA	ACAGCATTCCGCGTTAGTGATATCCGTCCTGGATCTGCTTGCAAAGTATTTAGTTAACGCTAAGTGGAATTCTCGGGTGCCAAGG
g2:g14:1mm:12:UC	ACGCTAGA	GATCGTATTTAGTTA	ACAGCATTCCGCGTTAGTGATATCCGTCCTGGATGTCGAACGATCGTATTTAGTTAACGCTAGATGGAATTCTCGGGTGCCAAGG
g2:g20:2mm:6:18	ACGCTATG	CATAGTATTAAGTTA	ACAGCATTCCGCGTTAGTGATATCCGTCCTGGATGTGCATGCATAGTATTAAGTTAACGCTATGTGGAATTCTCGGGTGCCAAGG
g2:g15:1mm:7:AG	ACGCTGAA	CATAGTATGTAGTTA	ACAGCATTCCGCGTTAGTGATATCCGTCCTGGATGTCGAACCATAGTATGTAGTTAACGCTGAATGGAATTCTCGGGTGCCAAGG
g2:g29:2mm:5:17	ACGCTGGC	CATAGTATTTTGTTA	ACAGCATTCCGCGTTAGTGATATCCGTGGACCTACAGCTAGCATAGTATTTTGTTAACGCTGGCTGGAATTCTCGGGTGCCAAGG
g2:g21:2mm:13:14	ACGCTGCG	CTAAGTATTTAGTTA	ACAGCATTCCGCGTTAGTGATATCCGTCCTGGATGAGCTTGCTAAGTATTTAGTTAACGCTGCGTGGAATTCTCGGGTGCCAAGG
g2:g22:gb:2;g2:g22:gb:3	ACGCTGTA	CATAGTATTTAGTA	ACAGCATTCCGCGTTAGTGATATCCGTCCTGGATCAGCTTGCATAGTATTTAGTAACGCTGTATGGAATTCTCGGGTGCCAAGG
g2:g29:2mm:22:23	ACGCTCAA	CATAGTATTTAGTTA	ACAGCATTCCGCGTTAGTGATATCCGTGGACCTTGAGCTTGCATAGTATTTAGTTAACGCTCAATGGAATTCTCGGGTGCCAAGG
g2:g26:2mm:7:17	ACGCTCGG	CATAGTATATAGTTA	ACAGCATTCCGCGTTAGTGATATCCGTCCTCCTACAGCTAGCATAGTATATAGTTAACGCTCGGTGGAATTCTCGGGTGCCAAGG
g2:g28:tb:5:U	ACGCTCCA	CATAGTATTTATGTTA	ACAGCATTCCGCGTTAGTGATATCCGTCGACCTACAGCTTGCATAGTATTTATGTTAACGCTCCATGGAATTCTCGGGTGCCAAGG
g2:g28:2mm:13:14	ACGCTCTG	CTAAGTATTTAGTTA	ACAGCATTCCGCGTTAGTGATATCCGTCGACCTACAGCTTGCTAAGTATTTAGTTAACGCTCTGTGGAATTCTCGGGTGCCAAGG
g2:g14:2mm:2:8	ACGTAAGA	GATAGTAATTAGTAA	ACAGCATTCCGCGTTAGTGATATCCGTCCTGGATGTCGAACGATAGTAATTAGTAAACGTAAGATGGAATTCTCGGGTGCCAAGG
g2:g22:tb:13:G	ACGTAACG	ATGAGTATTTAGTTA	ACAGCATTCCGCGTTAGTGATATCCGTCCTGGATCAGCTTGCATGAGTATTTAGTTAACGTAACGTGGAATTCTCGGGTGCCAAGG
g2:g30:2mm:6:21	ACGTAATA	CATAGTATTAAGTTA	ACAGCATTCCGCGTTAGTGATATCCGAGGACCTACTGCTTGCATAGTATTAAGTTAACGTAATATGGAATTCTCGGGTGCCAAGG
g2:g29:2mm:13:16	ACGTAGAA	CAAAGTATTTAGTTA	ACAGCATTCCGCGTTAGTGATATCCGTGGACCTACAGCTTCCAAAGTATTTAGTTAACGTAGAATGGAATTCTCGGGTGCCAAGG
g2:g19:2mm:11:15	ACGTAGGC	GATACTATTTAGTTA	ACAGCATTCCGCGTTAGTGATATCCGTCCTGGATGTCCTTGGATACTATTTAGTTAACGTAGGCTGGAATTCTCGGGTGCCAAGG
g2:g16:1mm:15:GU	ACGTAGCA	TATAGTATTTAGTTA	ACAGCATTCCGCGTTAGTGATATCCGTCCTGGATGTCGAAGTATAGTATTTAGTTAACGTAGCATGGAATTCTCGGGTGCCAAGG
g2:g24:gb:19	ACGTACGA	CATAGTATTTAGTTA	ACAGCATTCCGCGTTAGTGATATCCGTCCTGGTACAGTTGCATAGTATTTAGTTAACGTACGATGGAATTCTCGGGTGCCAAGG
g2:g29:2mm:2:10	ACGTACCG	CATAGAATTTAGTAA	ACAGCATTCCGCGTTAGTGATATCCGTGGACCTACAGCTTGCATAGAATTTAGTAAACGTACCGTGGAATTCTCGGGTGCCAAGG
g2:g26:2mm:3:20	ACGTACTA	CATAGTATTTAGATA	ACAGCATTCCGCGTTAGTGATATCCGTCCTCCTACACCTTGCATAGTATTTAGATAACGTACTATGGAATTCTCGGGTGCCAAGG
g2:g22:2mm:4:19	ACGTGAAG	CATAGTATTTACTTA	ACAGCATTCCGCGTTAGTGATATCCGTCCTGGATCAGGTTGCATAGTATTTACTTAACGTGAAGTGGAATTCTCGGGTGCCAAGG
g2:g27:2mm:12:20	ACGTGAGA	CATTGTATTTAGTTA	ACAGCATTCCGCGTTAGTGATATCCGTCCACCTACACCTTGCATTGTATTTAGTTAACGTGAGATGGAATTCTCGGGTGCCAAGG
g2:g11:1mm:9:UG	ACGTGACG	GTATGTGTTTAGTTA	ACAGCATTCCGCGTTAGTGATATCCGTCCTGGATGTCGAACGTATGTGTTTAGTTAACGTGACGTGGAATTCTCGGGTGCCAAGG
g2:g25:1mm:18:AC	ACGTGATA	CATAGTATTTAGTTA	ACAGCATTCCGCGTTAGTGATATCCGTCCTGCTACAGCCTGCATAGTATTTAGTTAACGTGATATGGAATTCTCGGGTGCCAAGG
g2:g18:1mm:5:UC	ACGTGGAA	CATAGTATTTCGTTA	ACAGCATTCCGCGTTAGTGATATCCGTCCTGGATGTCGTTGCATAGTATTTCGTTAACGTGGAATGGAATTCTCGGGTGCCAAGG
g2:g21:1mm:7:AG	ACGTGGCG	CATAGTATGTAGTTA	ACAGCATTCCGCGTTAGTGATATCCGTCCTGGATGAGCTTGCATAGTATGTAGTTAACGTGGCGTGGAATTCTCGGGTGCCAAGG
g2:g11:tb:8:C	ACGTGGTA	GTATGTATCTTAGTTA	ACAGCATTCCGCGTTAGTGATATCCGTCCTGGATGTCGAACGTATGTATCTTAGTTAACGTGGTATGGAATTCTCGGGTGCCAAGG
g2:g28:1mm:7:AG	ACGTGCGA	CATAGTATGTAGTTA	ACAGCATTCCGCGTTAGTGATATCCGTCGACCTACAGCTTGCATAGTATGTAGTTAACGTGCGATGGAATTCTCGGGTGCCAAGG
g2:g14:gb:12	ACGTGCCG	CGATGTATTTAGTTA	ACAGCATTCCGCGTTAGTGATATCCGTCCTGGATGTCGAACGATGTATTTAGTTAACGTGCCGTGGAATTCTCGGGTGCCAAGG
g2:g25:2mm:11:20	ACGTGCTA	CATACTATTTAGTTA	ACAGCATTCCGCGTTAGTGATATCCGTCCTGCTACACCTTGCATACTATTTAGTTAACGTGCTATGGAATTCTCGGGTGCCAAGG
g2:g13:2mm:4:9	ACGTGTAA	GTTAGTTTTTACTTA	ACAGCATTCCGCGTTAGTGATATCCGTCCTGGATGTCGAACGTTAGTTTTTACTTAACGTGTAATGGAATTCTCGGGTGCCAAGG
g2:g25:2mm:14:24	ACGTGTGG	CTTAGTATTTAGTTA	ACAGCATTCCGCGTTAGTGATATCCGTCCTGCAACAGCTTGCTTAGTATTTAGTTAACGTGTGGTGGAATTCTCGGGTGCCAAGG
g2:g24:2mm:3:12	ACGTGTCA	CATTGTATTTAGATA	ACAGCATTCCGCGTTAGTGATATCCGTCCTGGTACAGCTTGCATTGTATTTAGATAACGTGTCATGGAATTCTCGGGTGCCAAGG
g2:g12:1mm:3:AC	ACGTGTTG	GTAAGTATTTAGCTA	ACAGCATTCCGCGTTAGTGATATCCGTCCTGGATGTCGAACGTAAGTATTTAGCTAACGTGTTGTGGAATTCTCGGGTGCCAAGG
g2:g20:2mm:9:13	ACGTCAAG	CAAAGTTTTTAGTTA	ACAGCATTCCGCGTTAGTGATATCCGTCCTGGATGTGCTTGCAAAGTTTTTAGTTAACGTCAAGTGGAATTCTCGGGTGCCAAGG
g2:g10:tb:5:U	ACGTCAGA	GTATCTATTTATGTTA	ACAGCATTCCGCGTTAGTGATATCCGTCCTGGATGTCGAACGTATCTATTTATGTTAACGTCAGATGGAATTCTCGGGTGCCAAGG
g2:g26:2mm:4:14	ACGTCACG	CTTAGTATTTACTTA	ACAGCATTCCGCGTTAGTGATATCCGTCCTCCTACAGCTTGCTTAGTATTTACTTAACGTCACGTGGAATTCTCGGGTGCCAAGG
g2:g15:3mm:5	ACGTCATC	CATAGTATAATGTTA	ACAGCATTCCGCGTTAGTGATATCCGTCCTGGATGTCGAACCATAGTATAATGTTAACGTCATCTGGAATTCTCGGGTGCCAAGG
g2:g23:tb:3:U;g2:g23:tb:4:U	ACGTCGAA	CATAGTATTTAGTTTA	ACAGCATTCCGCGTTAGTGATATCCGTCCTGGAACAGCTTGCATAGTATTTAGTTTAACGTCGAATGGAATTCTCGGGTGCCAAGG
g2:g24:2mm:4:22	ACGTCGGC	CATAGTATTTACTTA	ACAGCATTCCGCGTTAGTGATATCCGTCCTGGTAGAGCTTGCATAGTATTTACTTAACGTCGGCTGGAATTCTCGGGTGCCAAGG
g2:g26:2mm:6:13	ACGTCGCA	CAAAGTATTAAGTTA	ACAGCATTCCGCGTTAGTGATATCCGTCCTCCTACAGCTTGCAAAGTATTAAGTTAACGTCGCATGGAATTCTCGGGTGCCAAGG
g2:g28:2mm:12:23	ACGTCGTG	CATTGTATTTAGTTA	ACAGCATTCCGCGTTAGTGATATCCGTCGACCTTCAGCTTGCATTGTATTTAGTTAACGTCGTGTGGAATTCTCGGGTGCCAAGG
g2:g23:2mm:6:21	ACGTCCAA	CATAGTATTAAGTTA	ACAGCATTCCGCGTTAGTGATATCCGTCCTGGAACTGCTTGCATAGTATTAAGTTAACGTCCAATGGAATTCTCGGGTGCCAAGG
g2:g15:1mm:4:CA	ACGTCCGG	CATAGTATTTAATTA	ACAGCATTCCGCGTTAGTGATATCCGTCCTGGATGTCGAACCATAGTATTTAATTAACGTCCGGTGGAATTCTCGGGTGCCAAGG
g2:g25:3mm:12	ACGTCCTC	CTATGTATTTAGTTA	ACAGCATTCCGCGTTAGTGATATCCGTCCTGCTACAGCTTGCTATGTATTTAGTTAACGTCCTCTGGAATTCTCGGGTGCCAAGG
g2:g24:tb:17:C	ACGTCTAA	CATAGTATTTAGTTA	ACAGCATTCCGCGTTAGTGATATCCGTCCTGGTACAGCTTCGCATAGTATTTAGTTAACGTCTAATGGAATTCTCGGGTGCCAAGG
g2:g27:2mm:3:23	ACGTCTGG	CATAGTATTTAGATA	ACAGCATTCCGCGTTAGTGATATCCGTCCACCTTCAGCTTGCATAGTATTTAGATAACGTCTGGTGGAATTCTCGGGTGCCAAGG
g2:g19:2mm:13:14	ACGTCTCA	CTAAGTATTTAGTTA	ACAGCATTCCGCGTTAGTGATATCCGTCCTGGATGTCCTTGCTAAGTATTTAGTTAACGTCTCATGGAATTCTCGGGTGCCAAGG
g2:g27:2mm:5:7	ACGTCTTC	CATAGTATATTGTTA	ACAGCATTCCGCGTTAGTGATATCCGTCCACCTACAGCTTGCATAGTATATTGTTAACGTCTTCTGGAATTCTCGGGTGCCAAGG
g2:g12:3mm:2;g5:g12:cont:t1A	ACGTTGAA	GTAAGTATTTACAAA	ACAGCATTCCGCGTTAGTGATATCCGTCCTGGATGTCGAACGTAAGTATTTACAAAACGTTGAATGGAATTCTCGGGTGCCAAGG
g2:g29:2mm:14:15	ACGTTGGC	GTTAGTATTTAGTTA	ACAGCATTCCGCGTTAGTGATATCCGTGGACCTACAGCTTGGTTAGTATTTAGTTAACGTTGGCTGGAATTCTCGGGTGCCAAGG
g2:g25:tb:25:A	ACGTTGTA	CATAGTATTTAGTTA	ACAGCATTCCGCGTTAGTGATATCCGTCCTGCATACAGCTTGCATAGTATTTAGTTAACGTTGTATGGAATTCTCGGGTGCCAAGG
g2:g17:2mm:13:14	ACGTTCAA	CTAAGTATTTAGTTA	ACAGCATTCCGCGTTAGTGATATCCGTCCTGGATGTCGATGCTAAGTATTTAGTTAACGTTCAATGGAATTCTCGGGTGCCAAGG
g2:g22:2mm:14:20	ACGTTCGG	CTTAGTATTTAGTTA	ACAGCATTCCGCGTTAGTGATATCCGTCCTGGATCACCTTGCTTAGTATTTAGTTAACGTTCGGTGGAATTCTCGGGTGCCAAGG
g2:g30:2mm:22:26	ACGTTCCA	CATAGTATTTAGTTA	ACAGCATTCCGCGTTAGTGATATCCGAGGAGCTAGAGCTTGCATAGTATTTAGTTAACGTTCCATGGAATTCTCGGGTGCCAAGG
g2:g21:3mm:5	ACGTTCTG	CATAGTATAATGTTA	ACAGCATTCCGCGTTAGTGATATCCGTCCTGGATGAGCTTGCATAGTATAATGTTAACGTTCTGTGGAATTCTCGGGTGCCAAGG
g2:g27:2mm:5:17	ACCAAGAA	CATAGTATTTTGTTA	ACAGCATTCCGCGTTAGTGATATCCGTCCACCTACAGCTAGCATAGTATTTTGTTAACCAAGAATGGAATTCTCGGGTGCCAAGG
g2:g28:3mm:5	ACCAAGGC	CATAGTATAATGTTA	ACAGCATTCCGCGTTAGTGATATCCGTCGACCTACAGCTTGCATAGTATAATGTTAACCAAGGCTGGAATTCTCGGGTGCCAAGG
g2:g19:tb:4:G;g2:g19:tb:5:G	ACCAAGCA	CATAGTATTTAGGTTA	ACAGCATTCCGCGTTAGTGATATCCGTCCTGGATGTCCTTGCATAGTATTTAGGTTAACCAAGCATGGAATTCTCGGGTGCCAAGG
g2:g27:2mm:12:26	ACCAAGTG	CATTGTATTTAGTTA	ACAGCATTCCGCGTTAGTGATATCCGTCCAGCTACAGCTTGCATTGTATTTAGTTAACCAAGTGTGGAATTCTCGGGTGCCAAGG
g2:g21:1mm:4:CA	ACCAACAA	CATAGTATTTAATTA	ACAGCATTCCGCGTTAGTGATATCCGTCCTGGATGAGCTTGCATAGTATTTAATTAACCAACAATGGAATTCTCGGGTGCCAAGG
g2:g30:2mm:9:23	ACCAACGG	CATAGTTTTTAGTTA	ACAGCATTCCGCGTTAGTGATATCCGAGGACCTTCAGCTTGCATAGTTTTTAGTTAACCAACGGTGGAATTCTCGGGTGCCAAGG
g2:g28:1mm:4:CA	ACCAACCA	CATAGTATTTAATTA	ACAGCATTCCGCGTTAGTGATATCCGTCGACCTACAGCTTGCATAGTATTTAATTAACCAACCATGGAATTCTCGGGTGCCAAGG
g2:g19:1mm:7:AG	ACCAACTG	CATAGTATGTAGTTA	ACAGCATTCCGCGTTAGTGATATCCGTCCTGGATGTCCTTGCATAGTATGTAGTTAACCAACTGTGGAATTCTCGGGTGCCAAGG
g2:g28:2mm:22:25	ACCAATAA	CATAGTATTTAGTTA	ACAGCATTCCGCGTTAGTGATATCCGTCGACGTAGAGCTTGCATAGTATTTAGTTAACCAATAATGGAATTCTCGGGTGCCAAGG
g2:g13:1mm:11:CU	ACCAATGG	GTTATTATTTAGTTA	ACAGCATTCCGCGTTAGTGATATCCGTCCTGGATGTCGAACGTTATTATTTAGTTAACCAATGGTGGAATTCTCGGGTGCCAAGG
g2:g17:2mm:11:15	ACCAATCA	GATACTATTTAGTTA	ACAGCATTCCGCGTTAGTGATATCCGTCCTGGATGTCGATGGATACTATTTAGTTAACCAATCATGGAATTCTCGGGTGCCAAGG
g2:g20:tb:6:C	ACCAATTG	CATAGTATTTCAGTTA	ACAGCATTCCGCGTTAGTGATATCCGTCCTGGATGTGCTTGCATAGTATTTCAGTTAACCAATTGTGGAATTCTCGGGTGCCAAGG
g2:g13:2mm:2:7	ACCAGAAG	GTTAGTATATAGTAA	ACAGCATTCCGCGTTAGTGATATCCGTCCTGGATGTCGAACGTTAGTATATAGTAAACCAGAAGTGGAATTCTCGGGTGCCAAGG
g2:g23:2mm:2:4	ACCAGAGA	CATAGTATTTACTAA	ACAGCATTCCGCGTTAGTGATATCCGTCCTGGAACAGCTTGCATAGTATTTACTAAACCAGAGATGGAATTCTCGGGTGCCAAGG
g2:g24:1mm:2:AC	ACCAGACG	CATAGTATTTAGTCA	ACAGCATTCCGCGTTAGTGATATCCGTCCTGGTACAGCTTGCATAGTATTTAGTCAACCAGACGTGGAATTCTCGGGTGCCAAGG
g2:g14:3mm:8	ACCAGATA	GATAGATATTAGTTA	ACAGCATTCCGCGTTAGTGATATCCGTCCTGGATGTCGAACGATAGATATTAGTTAACCAGATATGGAATTCTCGGGTGCCAAGG
g2:g24:2mm:9:10	ACCAGGCA	CATAGATTTTAGTTA	ACAGCATTCCGCGTTAGTGATATCCGTCCTGGTACAGCTTGCATAGATTTTAGTTAACCAGGCATGGAATTCTCGGGTGCCAAGG
g2:g25:1mm:17:AC	ACCAGGTG	CATAGTATTTAGTTA	ACAGCATTCCGCGTTAGTGATATCCGTCCTGCTACAGCTCGCATAGTATTTAGTTAACCAGGTGTGGAATTCTCGGGTGCCAAGG
g12:g26:cont:t1A	ACCAGTGA	CATACATAAATCAAA	ACAGCATTCCGCGTTAGTGATATCCGTCCTCCTACAGCTTGCATACATAAATCAAAACCAGTGATGGAATTCTCGGGTGCCAAGG
g2:g16:2mm:11:13	ACCAGTCG	CAAACTATTTAGTTA	ACAGCATTCCGCGTTAGTGATATCCGTCCTGGATGTCGAAGCAAACTATTTAGTTAACCAGTCGTGGAATTCTCGGGTGCCAAGG
g2:g26:2mm:8:10	ACCACAAG	CATAGAAATTAGTTA	ACAGCATTCCGCGTTAGTGATATCCGTCCTCCTACAGCTTGCATAGAAATTAGTTAACCACAAGTGGAATTCTCGGGTGCCAAGG
g2:g24:2mm:5:14	ACCACACA	CTTAGTATTTTGTTA	ACAGCATTCCGCGTTAGTGATATCCGTCCTGGTACAGCTTGCTTAGTATTTTGTTAACCACACATGGAATTCTCGGGTGCCAAGG
g2:g13:2mm:5:8	ACCACATG	GTTAGTAATTTGTTA	ACAGCATTCCGCGTTAGTGATATCCGTCCTGGATGTCGAACGTTAGTAATTTGTTAACCACATGTGGAATTCTCGGGTGCCAAGG
g2:g19:tb:16:U	ACCACGAA	CATAGTATTTAGTTA	ACAGCATTCCGCGTTAGTGATATCCGTCCTGGATGTCCTTGTCATAGTATTTAGTTAACCACGAATGGAATTCTCGGGTGCCAAGG
g2:g16:tb:6:U;g2:g16:tb:7:U;g2:g16:tb:8:U;g2:g16:tb:9:U	ACCACGGC	CATAGTATTTTAGTTA	ACAGCATTCCGCGTTAGTGATATCCGTCCTGGATGTCGAAGCATAGTATTTTAGTTAACCACGGCTGGAATTCTCGGGTGCCAAGG
g2:g20:tb:3:A	ACCACGCA	CATAGTATTTAGTATA	ACAGCATTCCGCGTTAGTGATATCCGTCCTGGATGTGCTTGCATAGTATTTAGTATAACCACGCATGGAATTCTCGGGTGCCAAGG
g2:g26:2mm:5:19	ACCACGTG	CATAGTATTTTGTTA	ACAGCATTCCGCGTTAGTGATATCCGTCCTCCTACAGGTTGCATAGTATTTTGTTAACCACGTGTGGAATTCTCGGGTGCCAAGG
g2:g28:tb:14:A;g2:g28:tb:15:A	ACCACCAA	AATAGTATTTAGTTA	ACAGCATTCCGCGTTAGTGATATCCGTCGACCTACAGCTTGCAATAGTATTTAGTTAACCACCAATGGAATTCTCGGGTGCCAAGG
g2:g20:tb:17:U;g2:g20:tb:18:U;g2:g20:tb:19:U	ACCACCGG	CATAGTATTTAGTTA	ACAGCATTCCGCGTTAGTGATATCCGTCCTGGATGTGCTTTGCATAGTATTTAGTTAACCACCGGTGGAATTCTCGGGTGCCAAGG
g2:g20:tb:16:A	ACCACTAA	CATAGTATTTAGTTA	ACAGCATTCCGCGTTAGTGATATCCGTCCTGGATGTGCTTGACATAGTATTTAGTTAACCACTAATGGAATTCTCGGGTGCCAAGG
g2:g24:1mm:18:AA;g2:g25:2mm:18:25	ACCACTGG	CATAGTATTTAGTTA	ACAGCATTCCGCGTTAGTGATATCCGTCCTGGTACAGCATGCATAGTATTTAGTTAACCACTGGTGGAATTCTCGGGTGCCAAGG
g2:g30:2mm:2:4	ACCACTCA	CATAGTATTTACTAA	ACAGCATTCCGCGTTAGTGATATCCGAGGACCTACAGCTTGCATAGTATTTACTAAACCACTCATGGAATTCTCGGGTGCCAAGG
g2:g20:2mm:3:15	ACCACTTC	GATAGTATTTAGATA	ACAGCATTCCGCGTTAGTGATATCCGTCCTGGATGTGCTTGGATAGTATTTAGATAACCACTTCTGGAATTCTCGGGTGCCAAGG
g2:g30:2mm:21:27	ACCATGAA	CATAGTATTTAGTTA	ACAGCATTCCGCGTTAGTGATATCCGAGGTCCTACTGCTTGCATAGTATTTAGTTAACCATGAATGGAATTCTCGGGTGCCAAGG
g2:g25:1mm:14:UC	ACCATGGC	CCTAGTATTTAGTTA	ACAGCATTCCGCGTTAGTGATATCCGTCCTGCTACAGCTTGCCTAGTATTTAGTTAACCATGGCTGGAATTCTCGGGTGCCAAGG
g2:g27:2mm:8:13	ACCATGCG	CAAAGTAATTAGTTA	ACAGCATTCCGCGTTAGTGATATCCGTCCACCTACAGCTTGCAAAGTAATTAGTTAACCATGCGTGGAATTCTCGGGTGCCAAGG
g2:g20:1mm:14:UU;g2:g21:2mm:14:21	ACCATGTA	CTTAGTATTTAGTTA	ACAGCATTCCGCGTTAGTGATATCCGTCCTGGATGTGCTTGCTTAGTATTTAGTTAACCATGTATGGAATTCTCGGGTGCCAAGG
g2:g16:gb:11	ACCATCAA	GCATATATTTAGTTA	ACAGCATTCCGCGTTAGTGATATCCGTCCTGGATGTCGAAGCATATATTTAGTTAACCATCAATGGAATTCTCGGGTGCCAAGG
g2:g22:1mm:9:UU;g2:g23:2mm:9:23	ACCATCGG	CATAGTTTTTAGTTA	ACAGCATTCCGCGTTAGTGATATCCGTCCTGGATCAGCTTGCATAGTTTTTAGTTAACCATCGGTGGAATTCTCGGGTGCCAAGG
g2:g26:tb:19:G	ACCATCCA	CATAGTATTTAGTTA	ACAGCATTCCGCGTTAGTGATATCCGTCCTCCTACAGCGTTGCATAGTATTTAGTTAACCATCCATGGAATTCTCGGGTGCCAAGG
g2:g27:2mm:9:25	ACCATCTG	CATAGTTTTTAGTTA	ACAGCATTCCGCGTTAGTGATATCCGTCCACGTACAGCTTGCATAGTTTTTAGTTAACCATCTGTGGAATTCTCGGGTGCCAAGG
g2:g26:2mm:15:18	ACCATTAA	GATAGTATTTAGTTA	ACAGCATTCCGCGTTAGTGATATCCGTCCTCCTACAGCATGGATAGTATTTAGTTAACCATTAATGGAATTCTCGGGTGCCAAGG
g2:g13:2mm:9:12	ACCATTGG	GTTTGTTTTTAGTTA	ACAGCATTCCGCGTTAGTGATATCCGTCCTGGATGTCGAACGTTTGTTTTTAGTTAACCATTGGTGGAATTCTCGGGTGCCAAGG
g2:g22:2mm:3:7	ACCATTCA	CATAGTATATAGATA	ACAGCATTCCGCGTTAGTGATATCCGTCCTGGATCAGCTTGCATAGTATATAGATAACCATTCATGGAATTCTCGGGTGCCAAGG
g2:g28:2mm:14:21	ACCGAAGA	CTTAGTATTTAGTTA	ACAGCATTCCGCGTTAGTGATATCCGTCGACCTACTGCTTGCTTAGTATTTAGTTAACCGAAGATGGAATTCTCGGGTGCCAAGG
g2:g26:2mm:12:14	ACCGAACG	CTTTGTATTTAGTTA	ACAGCATTCCGCGTTAGTGATATCCGTCCTCCTACAGCTTGCTTTGTATTTAGTTAACCGAACGTGGAATTCTCGGGTGCCAAGG
g2:g19:3mm:5	ACCGAATA	CATAGTATAATGTTA	ACAGCATTCCGCGTTAGTGATATCCGTCCTGGATGTCCTTGCATAGTATAATGTTAACCGAATATGGAATTCTCGGGTGCCAAGG
g2:g26:2mm:10:16	ACCGAGAA	CATAGAATTTAGTTA	ACAGCATTCCGCGTTAGTGATATCCGTCCTCCTACAGCTTCCATAGAATTTAGTTAACCGAGAATGGAATTCTCGGGTGCCAAGG
g2:g24:2mm:12:22	ACCGAGGC	CATTGTATTTAGTTA	ACAGCATTCCGCGTTAGTGATATCCGTCCTGGTAGAGCTTGCATTGTATTTAGTTAACCGAGGCTGGAATTCTCGGGTGCCAAGG
g2:g29:1mm:19:GG;g2:g30:2mm:19:30	ACCGAGCA	CATAGTATTTAGTTA	ACAGCATTCCGCGTTAGTGATATCCGTGGACCTACAGGTTGCATAGTATTTAGTTAACCGAGCATGGAATTCTCGGGTGCCAAGG
g2:g19:1mm:4:CA	ACCGAGTG	CATAGTATTTAATTA	ACAGCATTCCGCGTTAGTGATATCCGTCCTGGATGTCCTTGCATAGTATTTAATTAACCGAGTGTGGAATTCTCGGGTGCCAAGG
g2:g18:3mm:6	ACCGACAA	CATAGTAAAAAGTTA	ACAGCATTCCGCGTTAGTGATATCCGTCCTGGATGTCGTTGCATAGTAAAAAGTTAACCGACAATGGAATTCTCGGGTGCCAAGG
g2:g29:tb:5:U	ACCGACGG	CATAGTATTTATGTTA	ACAGCATTCCGCGTTAGTGATATCCGTGGACCTACAGCTTGCATAGTATTTATGTTAACCGACGGTGGAATTCTCGGGTGCCAAGG
g2:g26:1mm:25:GA	ACCGACTA	CATAGTATTTAGTTA	ACAGCATTCCGCGTTAGTGATATCCGTCCTCATACAGCTTGCATAGTATTTAGTTAACCGACTATGGAATTCTCGGGTGCCAAGG
g2:g22:2mm:3:17	ACCGATAA	CATAGTATTTAGATA	ACAGCATTCCGCGTTAGTGATATCCGTCCTGGATCAGCTAGCATAGTATTTAGATAACCGATAATGGAATTCTCGGGTGCCAAGG
g2:g20:2mm:7:11	ACCGATGG	CATACTATATAGTTA	ACAGCATTCCGCGTTAGTGATATCCGTCCTGGATGTGCTTGCATACTATATAGTTAACCGATGGTGGAATTCTCGGGTGCCAAGG
g2:g25:1mm:3:AA;g2:g26:2mm:3:26	ACCGATCA	CATAGTATTTAGATA	ACAGCATTCCGCGTTAGTGATATCCGTCCTGCTACAGCTTGCATAGTATTTAGATAACCGATCATGGAATTCTCGGGTGCCAAGG
g2:g30:tb:27:U	ACCGATTG	CATAGTATTTAGTTA	ACAGCATTCCGCGTTAGTGATATCCGAGGATCCTACAGCTTGCATAGTATTTAGTTAACCGATTGTGGAATTCTCGGGTGCCAAGG
g2:g27:2mm:22:23	ACCGGAAG	CATAGTATTTAGTTA	ACAGCATTCCGCGTTAGTGATATCCGTCCACCTTGAGCTTGCATAGTATTTAGTTAACCGGAAGTGGAATTCTCGGGTGCCAAGG
g2:g15:1mm:7:AC	ACCGGAGA	CATAGTATCTAGTTA	ACAGCATTCCGCGTTAGTGATATCCGTCCTGGATGTCGAACCATAGTATCTAGTTAACCGGAGATGGAATTCTCGGGTGCCAAGG
g2:g30:tb:8:C	ACCGGATG	CATAGTATCTTAGTTA	ACAGCATTCCGCGTTAGTGATATCCGAGGACCTACAGCTTGCATAGTATCTTAGTTAACCGGATGTGGAATTCTCGGGTGCCAAGG
g2:g11:2mm:2:3;g4:g11:cont:t1A	ACCGGCAA	GTATGTATTTAGAAA	ACAGCATTCCGCGTTAGTGATATCCGTCCTGGATGTCGAACGTATGTATTTAGAAAACCGGCAATGGAATTCTCGGGTGCCAAGG
g2:g27:2mm:13:16	ACCGGCGG	CAAAGTATTTAGTTA	ACAGCATTCCGCGTTAGTGATATCCGTCCACCTACAGCTTCCAAAGTATTTAGTTAACCGGCGGTGGAATTCTCGGGTGCCAAGG
g2:g21:2mm:15:20	ACCGGCCA	GATAGTATTTAGTTA	ACAGCATTCCGCGTTAGTGATATCCGTCCTGGATGACCTTGGATAGTATTTAGTTAACCGGCCATGGAATTCTCGGGTGCCAAGG
g2:g14:1mm:10:AG	ACCGGCTG	GATAGGATTTAGTTA	ACAGCATTCCGCGTTAGTGATATCCGTCCTGGATGTCGAACGATAGGATTTAGTTAACCGGCTGTGGAATTCTCGGGTGCCAAGG
g2:g26:tb:14:G	ACCGGTAA	AGTAGTATTTAGTTA	ACAGCATTCCGCGTTAGTGATATCCGTCCTCCTACAGCTTGCAGTAGTATTTAGTTAACCGGTAATGGAATTCTCGGGTGCCAAGG
g2:g20:2mm:11:17	ACCGGTGG	CATACTATTTAGTTA	ACAGCATTCCGCGTTAGTGATATCCGTCCTGGATGTGCTAGCATACTATTTAGTTAACCGGTGGTGGAATTCTCGGGTGCCAAGG
g2:g28:2mm:15:20	ACCGGTCA	GATAGTATTTAGTTA	ACAGCATTCCGCGTTAGTGATATCCGTCGACCTACACCTTGGATAGTATTTAGTTAACCGGTCATGGAATTCTCGGGTGCCAAGG
g2:g27:2mm:2:10	ACCGGTTG	CATAGAATTTAGTAA	ACAGCATTCCGCGTTAGTGATATCCGTCCACCTACAGCTTGCATAGAATTTAGTAAACCGGTTGTGGAATTCTCGGGTGCCAAGG
g2:g17:1mm:7:AG	ACCGCAAG	CATAGTATGTAGTTA	ACAGCATTCCGCGTTAGTGATATCCGTCCTGGATGTCGATGCATAGTATGTAGTTAACCGCAAGTGGAATTCTCGGGTGCCAAGG
g2:g29:2mm:8:21	ACCGCAGA	CATAGTAATTAGTTA	ACAGCATTCCGCGTTAGTGATATCCGTGGACCTACTGCTTGCATAGTAATTAGTTAACCGCAGATGGAATTCTCGGGTGCCAAGG
g2:g29:1mm:26:GU	ACCGCACG	CATAGTATTTAGTTA	ACAGCATTCCGCGTTAGTGATATCCGTGGATCTACAGCTTGCATAGTATTTAGTTAACCGCACGTGGAATTCTCGGGTGCCAAGG
g2:g22:2mm:12:19	ACCGCGAA	CATTGTATTTAGTTA	ACAGCATTCCGCGTTAGTGATATCCGTCCTGGATCAGGTTGCATTGTATTTAGTTAACCGCGAATGGAATTCTCGGGTGCCAAGG
g2:g21:1mm:7:AC	ACCGCGGC	CATAGTATCTAGTTA	ACAGCATTCCGCGTTAGTGATATCCGTCCTGGATGAGCTTGCATAGTATCTAGTTAACCGCGGCTGGAATTCTCGGGTGCCAAGG
g2:g26:2mm:20:22	ACCGCGCA	CATAGTATTTAGTTA	ACAGCATTCCGCGTTAGTGATATCCGTCCTCCTAGACCTTGCATAGTATTTAGTTAACCGCGCATGGAATTCTCGGGTGCCAAGG
g2:g25:2mm:10:19	ACCGCGTG	CATAGAATTTAGTTA	ACAGCATTCCGCGTTAGTGATATCCGTCCTGCTACAGGTTGCATAGAATTTAGTTAACCGCGTGTGGAATTCTCGGGTGCCAAGG
g2:g23:2mm:2:12	ACCGCCAA	CATTGTATTTAGTAA	ACAGCATTCCGCGTTAGTGATATCCGTCCTGGAACAGCTTGCATTGTATTTAGTAAACCGCCAATGGAATTCTCGGGTGCCAAGG
g2:g22:2mm:2:11	ACCGCCGG	CATACTATTTAGTAA	ACAGCATTCCGCGTTAGTGATATCCGTCCTGGATCAGCTTGCATACTATTTAGTAAACCGCCGGTGGAATTCTCGGGTGCCAAGG
g2:g28:1mm:7:AC	ACCGCCTC	CATAGTATCTAGTTA	ACAGCATTCCGCGTTAGTGATATCCGTCGACCTACAGCTTGCATAGTATCTAGTTAACCGCCTCTGGAATTCTCGGGTGCCAAGG
g2:g16:tb:4:C	ACCGCTAA	CATAGTATTTAGCTTA	ACAGCATTCCGCGTTAGTGATATCCGTCCTGGATGTCGAAGCATAGTATTTAGCTTAACCGCTAATGGAATTCTCGGGTGCCAAGG
g2:g10:tb:6:U;g2:g10:tb:7:U;g2:g10:tb:8:U;g2:g10:tb:9:U	ACCGCTGG	GTATCTATTTTAGTTA	ACAGCATTCCGCGTTAGTGATATCCGTCCTGGATGTCGAACGTATCTATTTTAGTTAACCGCTGGTGGAATTCTCGGGTGCCAAGG
g2:g24:1mm:23:UC	ACCGCTCA	CATAGTATTTAGTTA	ACAGCATTCCGCGTTAGTGATATCCGTCCTGGTCCAGCTTGCATAGTATTTAGTTAACCGCTCATGGAATTCTCGGGTGCCAAGG
g2:g26:gb:24	ACCGTAAG	CATAGTATTTAGTTA	ACAGCATTCCGCGTTAGTGATATCCGTCCTCCACAGCTTGCATAGTATTTAGTTAACCGTAAGTGGAATTCTCGGGTGCCAAGG
g2:g29:3mm:19	ACCGTAGA	CATAGTATTTAGTTA	ACAGCATTCCGCGTTAGTGATATCCGTGGACCTACTCGTTGCATAGTATTTAGTTAACCGTAGATGGAATTCTCGGGTGCCAAGG
g2:g18:2mm:4:9	ACCGTACG	CATAGTTTTTACTTA	ACAGCATTCCGCGTTAGTGATATCCGTCCTGGATGTCGTTGCATAGTTTTTACTTAACCGTACGTGGAATTCTCGGGTGCCAAGG
g2:g13:1mm:6:AA;g2:g14:2mm:6:14	ACCGTGAA	GTTAGTATTAAGTTA	ACAGCATTCCGCGTTAGTGATATCCGTCCTGGATGTCGAACGTTAGTATTAAGTTAACCGTGAATGGAATTCTCGGGTGCCAAGG
g2:g23:2mm:8:15	ACCGTGGC	GATAGTAATTAGTTA	ACAGCATTCCGCGTTAGTGATATCCGTCCTGGAACAGCTTGGATAGTAATTAGTTAACCGTGGCTGGAATTCTCGGGTGCCAAGG
g2:g29:2mm:10:18	ACCGTGCG	CATAGAATTTAGTTA	ACAGCATTCCGCGTTAGTGATATCCGTGGACCTACAGCATGCATAGAATTTAGTTAACCGTGCGTGGAATTCTCGGGTGCCAAGG
g2:g12:2mm:4:10	ACCGTGTA	GTAAGAATTTACTTA	ACAGCATTCCGCGTTAGTGATATCCGTCCTGGATGTCGAACGTAAGAATTTACTTAACCGTGTATGGAATTCTCGGGTGCCAAGG
g2:g29:2mm:16:21	ACCGTCAA	CATAGTATTTAGTTA	ACAGCATTCCGCGTTAGTGATATCCGTGGACCTACTGCTTCCATAGTATTTAGTTAACCGTCAATGGAATTCTCGGGTGCCAAGG
g2:g30:2mm:2:12	ACCGTCGG	CATTGTATTTAGTAA	ACAGCATTCCGCGTTAGTGATATCCGAGGACCTACAGCTTGCATTGTATTTAGTAAACCGTCGGTGGAATTCTCGGGTGCCAAGG
g8:g14:cont:t1A	ACCGTCCA	GATAGTATAATCAAA	ACAGCATTCCGCGTTAGTGATATCCGTCCTGGATGTCGAACGATAGTATAATCAAAACCGTCCATGGAATTCTCGGGTGCCAAGG
g2:g17:3mm:5	ACCGTCTG	CATAGTATAATGTTA	ACAGCATTCCGCGTTAGTGATATCCGTCCTGGATGTCGATGCATAGTATAATGTTAACCGTCTGTGGAATTCTCGGGTGCCAAGG
g2:g27:2mm:14:15	ACCGTTGA	GTTAGTATTTAGTTA	ACAGCATTCCGCGTTAGTGATATCCGTCCACCTACAGCTTGGTTAGTATTTAGTTAACCGTTGATGGAATTCTCGGGTGCCAAGG
g2:g15:2mm:2:13	ACCGTTCG	CAAAGTATTTAGTAA	ACAGCATTCCGCGTTAGTGATATCCGTCCTGGATGTCGAACCAAAGTATTTAGTAAACCGTTCGTGGAATTCTCGGGTGCCAAGG
g2:g11:gb:10	ACTAAGAA	GTATGATTTAGTTA	ACAGCATTCCGCGTTAGTGATATCCGTCCTGGATGTCGAACGTATGATTTAGTTAACTAAGAATGGAATTCTCGGGTGCCAAGG
g2:g17:1mm:4:CA	ACTAAGGC	CATAGTATTTAATTA	ACAGCATTCCGCGTTAGTGATATCCGTCCTGGATGTCGATGCATAGTATTTAATTAACTAAGGCTGGAATTCTCGGGTGCCAAGG
g2:g25:tb:3:C	ACTAAGCA	CATAGTATTTAGTCTA	ACAGCATTCCGCGTTAGTGATATCCGTCCTGCTACAGCTTGCATAGTATTTAGTCTAACTAAGCATGGAATTCTCGGGTGCCAAGG
g2:g28:2mm:15:26	ACTAAGTG	GATAGTATTTAGTTA	ACAGCATTCCGCGTTAGTGATATCCGTCGAGCTACAGCTTGGATAGTATTTAGTTAACTAAGTGTGGAATTCTCGGGTGCCAAGG
g2:g28:tb:6:U;g2:g28:tb:7:U;g2:g28:tb:8:U;g2:g28:tb:9:U	ACTAACAA	CATAGTATTTTAGTTA	ACAGCATTCCGCGTTAGTGATATCCGTCGACCTACAGCTTGCATAGTATTTTAGTTAACTAACAATGGAATTCTCGGGTGCCAAGG
g2:g30:2mm:8:15	ACTAACGG	GATAGTAATTAGTTA	ACAGCATTCCGCGTTAGTGATATCCGAGGACCTACAGCTTGGATAGTAATTAGTTAACTAACGGTGGAATTCTCGGGTGCCAAGG
g2:g16:2mm:5:6	ACTAACCA	CATAGTATTATGTTA	ACAGCATTCCGCGTTAGTGATATCCGTCCTGGATGTCGAAGCATAGTATTATGTTAACTAACCATGGAATTCTCGGGTGCCAAGG
g2:g30:2mm:4:18	ACTAACTG	CATAGTATTTACTTA	ACAGCATTCCGCGTTAGTGATATCCGAGGACCTACAGCATGCATAGTATTTACTTAACTAACTGTGGAATTCTCGGGTGCCAAGG
g2:g16:2mm:7:8	ACTAATAA	CATAGTAAATAGTTA	ACAGCATTCCGCGTTAGTGATATCCGTCCTGGATGTCGAAGCATAGTAAATAGTTAACTAATAATGGAATTCTCGGGTGCCAAGG
g2:g23:2mm:15:16	ACTAATGG	GATAGTATTTAGTTA	ACAGCATTCCGCGTTAGTGATATCCGTCCTGGAACAGCTTCGATAGTATTTAGTTAACTAATGGTGGAATTCTCGGGTGCCAAGG
g2:g19:1mm:7:AC	ACTAATCA	CATAGTATCTAGTTA	ACAGCATTCCGCGTTAGTGATATCCGTCCTGGATGTCCTTGCATAGTATCTAGTTAACTAATCATGGAATTCTCGGGTGCCAAGG
g2:g19:tb:3:U;g2:g19:tb:4:U	ACTAATTG	CATAGTATTTAGTTTA	ACAGCATTCCGCGTTAGTGATATCCGTCCTGGATGTCCTTGCATAGTATTTAGTTTAACTAATTGTGGAATTCTCGGGTGCCAAGG
g2:g25:1mm:22:GG;g2:g26:2mm:22:26	ACTAGAAG	CATAGTATTTAGTTA	ACAGCATTCCGCGTTAGTGATATCCGTCCTGCTAGAGCTTGCATAGTATTTAGTTAACTAGAAGTGGAATTCTCGGGTGCCAAGG
g2:g21:2mm:2:13	ACTAGAGA	CAAAGTATTTAGTAA	ACAGCATTCCGCGTTAGTGATATCCGTCCTGGATGAGCTTGCAAAGTATTTAGTAAACTAGAGATGGAATTCTCGGGTGCCAAGG
g2:g29:tb:14:A;g2:g29:tb:15:A	ACTAGACG	AATAGTATTTAGTTA	ACAGCATTCCGCGTTAGTGATATCCGTGGACCTACAGCTTGCAATAGTATTTAGTTAACTAGACGTGGAATTCTCGGGTGCCAAGG
g2:g20:1mm:8:AG	ACTAGATA	CATAGTAGTTAGTTA	ACAGCATTCCGCGTTAGTGATATCCGTCCTGGATGTGCTTGCATAGTAGTTAGTTAACTAGATATGGAATTCTCGGGTGCCAAGG
g2:g18:1mm:11:CU	ACTAGGCA	CATATTATTTAGTTA	ACAGCATTCCGCGTTAGTGATATCCGTCCTGGATGTCGTTGCATATTATTTAGTTAACTAGGCATGGAATTCTCGGGTGCCAAGG
g2:g26:2mm:6:21	ACTAGGTG	CATAGTATTAAGTTA	ACAGCATTCCGCGTTAGTGATATCCGTCCTCCTACTGCTTGCATAGTATTAAGTTAACTAGGTGTGGAATTCTCGGGTGCCAAGG
g2:g29:2mm:3:11	ACTAGCAA	CATACTATTTAGATA	ACAGCATTCCGCGTTAGTGATATCCGTGGACCTACAGCTTGCATACTATTTAGATAACTAGCAATGGAATTCTCGGGTGCCAAGG
g2:g18:2mm:2:7	ACTAGCGG	CATAGTATATAGTAA	ACAGCATTCCGCGTTAGTGATATCCGTCCTGGATGTCGTTGCATAGTATATAGTAAACTAGCGGTGGAATTCTCGGGTGCCAAGG
g2:g28:gb:5	ACTAGCCA	CATAGTATTTGTTA	ACAGCATTCCGCGTTAGTGATATCCGTCGACCTACAGCTTGCATAGTATTTGTTAACTAGCCATGGAATTCTCGGGTGCCAAGG
g2:g28:2mm:2:13	ACTATAAG	CAAAGTATTTAGTAA	ACAGCATTCCGCGTTAGTGATATCCGTCGACCTACAGCTTGCAAAGTATTTAGTAAACTATAAGTGGAATTCTCGGGTGCCAAGG
g2:g27:tb:21:C	ACTATACC	CATAGTATTTAGTTA	ACAGCATTCCGCGTTAGTGATATCCGTCCACCTACACGCTTGCATAGTATTTAGTTAACTATACCTGGAATTCTCGGGTGCCAAGG
g2:g27:2mm:8:21	ACTATATA	CATAGTAATTAGTTA	ACAGCATTCCGCGTTAGTGATATCCGTCCACCTACTGCTTGCATAGTAATTAGTTAACTATATATGGAATTCTCGGGTGCCAAGG
g2:g27:1mm:26:GU	ACTATGAA	CATAGTATTTAGTTA	ACAGCATTCCGCGTTAGTGATATCCGTCCATCTACAGCTTGCATAGTATTTAGTTAACTATGAATGGAATTCTCGGGTGCCAAGG
g2:g30:2mm:19:29	ACTATGGC	CATAGTATTTAGTTA	ACAGCATTCCGCGTTAGTGATATCCGACGACCTACAGGTTGCATAGTATTTAGTTAACTATGGCTGGAATTCTCGGGTGCCAAGG
g2:g24:gb:5	ACTATGCG	CATAGTATTTGTTA	ACAGCATTCCGCGTTAGTGATATCCGTCCTGGTACAGCTTGCATAGTATTTGTTAACTATGCGTGGAATTCTCGGGTGCCAAGG
g2:g24:1mm:20:CU	ACTATGTA	CATAGTATTTAGTTA	ACAGCATTCCGCGTTAGTGATATCCGTCCTGGTACATCTTGCATAGTATTTAGTTAACTATGTATGGAATTCTCGGGTGCCAAGG
g2:g25:2mm:4:7	ACTATCAA	CATAGTATATACTTA	ACAGCATTCCGCGTTAGTGATATCCGTCCTGCTACAGCTTGCATAGTATATACTTAACTATCAATGGAATTCTCGGGTGCCAAGG
g2:g18:2mm:5:8	ACTATCGG	CATAGTAATTTGTTA	ACAGCATTCCGCGTTAGTGATATCCGTCCTGGATGTCGTTGCATAGTAATTTGTTAACTATCGGTGGAATTCTCGGGTGCCAAGG
g2:g30:2mm:15:16	ACTATCCA	GATAGTATTTAGTTA	ACAGCATTCCGCGTTAGTGATATCCGAGGACCTACAGCTTCGATAGTATTTAGTTAACTATCCATGGAATTCTCGGGTGCCAAGG
g2:g18:2mm:2:17	ACTATCTG	CATAGTATTTAGTAA	ACAGCATTCCGCGTTAGTGATATCCGTCCTGGATGTCGTAGCATAGTATTTAGTAAACTATCTGTGGAATTCTCGGGTGCCAAGG
g2:g15:1mm:7:AA;g2:g16:2mm:7:16	ACTGAAGA	CATAGTATATAGTTA	ACAGCATTCCGCGTTAGTGATATCCGTCCTGGATGTCGAACCATAGTATATAGTTAACTGAAGATGGAATTCTCGGGTGCCAAGG
g2:g10:2mm:5:9	ACTGAACG	GTATCTTTTTTGTTA	ACAGCATTCCGCGTTAGTGATATCCGTCCTGGATGTCGAACGTATCTTTTTTGTTAACTGAACGTGGAATTCTCGGGTGCCAAGG
g2:g15:2mm:4:11	ACTGAATA	CATACTATTTACTTA	ACAGCATTCCGCGTTAGTGATATCCGTCCTGGATGTCGAACCATACTATTTACTTAACTGAATATGGAATTCTCGGGTGCCAAGG
g2:g15:tb:9:G	ACTGAGAA	CATAGTAGTTTAGTTA	ACAGCATTCCGCGTTAGTGATATCCGTCCTGGATGTCGAACCATAGTAGTTTAGTTAACTGAGAATGGAATTCTCGGGTGCCAAGG
g2:g20:tb:15:U	ACTGAGGC	TATAGTATTTAGTTA	ACAGCATTCCGCGTTAGTGATATCCGTCCTGGATGTGCTTGCTATAGTATTTAGTTAACTGAGGCTGGAATTCTCGGGTGCCAAGG
g2:g24:2mm:11:19	ACTGAGCA	CATACTATTTAGTTA	ACAGCATTCCGCGTTAGTGATATCCGTCCTGGTACAGGTTGCATACTATTTAGTTAACTGAGCATGGAATTCTCGGGTGCCAAGG
g2:g25:2mm:4:17	ACTGAGTG	CATAGTATTTACTTA	ACAGCATTCCGCGTTAGTGATATCCGTCCTGCTACAGCTAGCATAGTATTTACTTAACTGAGTGTGGAATTCTCGGGTGCCAAGG
g2:g26:tb:22:G	ACTGACAA	CATAGTATTTAGTTA	ACAGCATTCCGCGTTAGTGATATCCGTCCTCCTACGAGCTTGCATAGTATTTAGTTAACTGACAATGGAATTCTCGGGTGCCAAGG
spikein:16	ACTGACGG	GTATCATAAATCAAT	ACAGCATTCCGCGTTAGTGATATCCGTCCTGGATGTCGAAGGTATCATAAATCAATACTGACGGTGGAATTCTCGGGTGCCAAGG
g2:g23:2mm:4:18	ACTGACTA	CATAGTATTTACTTA	ACAGCATTCCGCGTTAGTGATATCCGTCCTGGAACAGCATGCATAGTATTTACTTAACTGACTATGGAATTCTCGGGTGCCAAGG
g2:g28:2mm:3:24	ACTGATAA	CATAGTATTTAGATA	ACAGCATTCCGCGTTAGTGATATCCGTCGACCAACAGCTTGCATAGTATTTAGATAACTGATAATGGAATTCTCGGGTGCCAAGG
g2:g29:1mm:17:AG	ACTGATGG	CATAGTATTTAGTTA	ACAGCATTCCGCGTTAGTGATATCCGTGGACCTACAGCTGGCATAGTATTTAGTTAACTGATGGTGGAATTCTCGGGTGCCAAGG
g2:g27:2mm:10:18	ACTGATCA	CATAGAATTTAGTTA	ACAGCATTCCGCGTTAGTGATATCCGTCCACCTACAGCATGCATAGAATTTAGTTAACTGATCATGGAATTCTCGGGTGCCAAGG
g2:g27:1mm:19:GG;g2:g28:2mm:19:28	ACTGATTG	CATAGTATTTAGTTA	ACAGCATTCCGCGTTAGTGATATCCGTCCACCTACAGGTTGCATAGTATTTAGTTAACTGATTGTGGAATTCTCGGGTGCCAAGG
g2:g18:2mm:9:12	ACTGGAAG	CATTGTTTTTAGTTA	ACAGCATTCCGCGTTAGTGATATCCGTCCTGGATGTCGTTGCATTGTTTTTAGTTAACTGGAAGTGGAATTCTCGGGTGCCAAGG
g2:g29:tb:6:U;g2:g29:tb:7:U;g2:g29:tb:8:U;g2:g29:tb:9:U	ACTGGAGA	CATAGTATTTTAGTTA	ACAGCATTCCGCGTTAGTGATATCCGTGGACCTACAGCTTGCATAGTATTTTAGTTAACTGGAGATGGAATTCTCGGGTGCCAAGG
g2:g25:2mm:2:24	ACTGGATG	CATAGTATTTAGTAA	ACAGCATTCCGCGTTAGTGATATCCGTCCTGCAACAGCTTGCATAGTATTTAGTAAACTGGATGTGGAATTCTCGGGTGCCAAGG
g2:g26:2mm:2:4	ACTGGCAA	CATAGTATTTACTAA	ACAGCATTCCGCGTTAGTGATATCCGTCCTCCTACAGCTTGCATAGTATTTACTAAACTGGCAATGGAATTCTCGGGTGCCAAGG
g2:g22:2mm:10:13	ACTGGCGG	CAAAGAATTTAGTTA	ACAGCATTCCGCGTTAGTGATATCCGTCCTGGATCAGCTTGCAAAGAATTTAGTTAACTGGCGGTGGAATTCTCGGGTGCCAAGG
g2:g11:1mm:10:AA;g2:g12:2mm:10:12	ACTGGCCA	GTATGAATTTAGTTA	ACAGCATTCCGCGTTAGTGATATCCGTCCTGGATGTCGAACGTATGAATTTAGTTAACTGGCCATGGAATTCTCGGGTGCCAAGG
g2:g18:2mm:5:16	ACTGGCTG	CATAGTATTTTGTTA	ACAGCATTCCGCGTTAGTGATATCCGTCCTGGATGTCGTTCCATAGTATTTTGTTAACTGGCTGTGGAATTCTCGGGTGCCAAGG
g2:g21:1mm:7:AA;g2:g22:2mm:7:22	ACTGGTAA	CATAGTATATAGTTA	ACAGCATTCCGCGTTAGTGATATCCGTCCTGGATGAGCTTGCATAGTATATAGTTAACTGGTAATGGAATTCTCGGGTGCCAAGG
g2:g21:2mm:4:11	ACTGGTGG	CATACTATTTACTTA	ACAGCATTCCGCGTTAGTGATATCCGTCCTGGATGAGCTTGCATACTATTTACTTAACTGGTGGTGGAATTCTCGGGTGCCAAGG
g2:g21:2mm:6:19	ACTGGTCA	CATAGTATTAAGTTA	ACAGCATTCCGCGTTAGTGATATCCGTCCTGGATGAGGTTGCATAGTATTAAGTTAACTGGTCATGGAATTCTCGGGTGCCAAGG
g2:g28:1mm:7:AA;g2:g29:2mm:7:29	ACTGGTTG	CATAGTATATAGTTA	ACAGCATTCCGCGTTAGTGATATCCGTCGACCTACAGCTTGCATAGTATATAGTTAACTGGTTGTGGAATTCTCGGGTGCCAAGG
g2:g28:2mm:4:11	ACTGCGAA	CATACTATTTACTTA	ACAGCATTCCGCGTTAGTGATATCCGTCGACCTACAGCTTGCATACTATTTACTTAACTGCGAATGGAATTCTCGGGTGCCAAGG
g2:g25:3mm:20	ACTGCGGC	CATAGTATTTAGTTA	ACAGCATTCCGCGTTAGTGATATCCGTCCTGCTAGTCCTTGCATAGTATTTAGTTAACTGCGGCTGGAATTCTCGGGTGCCAAGG
g2:g22:tb:3:C	ACTGCGCA	CATAGTATTTAGTCTA	ACAGCATTCCGCGTTAGTGATATCCGTCCTGGATCAGCTTGCATAGTATTTAGTCTAACTGCGCATGGAATTCTCGGGTGCCAAGG
g2:g28:2mm:6:19	ACTGCGTG	CATAGTATTAAGTTA	ACAGCATTCCGCGTTAGTGATATCCGTCGACCTACAGGTTGCATAGTATTAAGTTAACTGCGTGTGGAATTCTCGGGTGCCAAGG
g2:g19:2mm:2:13	ACTGCCAA	CAAAGTATTTAGTAA	ACAGCATTCCGCGTTAGTGATATCCGTCCTGGATGTCCTTGCAAAGTATTTAGTAAACTGCCAATGGAATTCTCGGGTGCCAAGG
g2:g28:tb:4:C	ACTGCCGG	CATAGTATTTAGCTTA	ACAGCATTCCGCGTTAGTGATATCCGTCGACCTACAGCTTGCATAGTATTTAGCTTAACTGCCGGTGGAATTCTCGGGTGCCAAGG
g2:g21:1mm:17:AA;g2:g22:2mm:17:22	ACTGCCTC	CATAGTATTTAGTTA	ACAGCATTCCGCGTTAGTGATATCCGTCCTGGATGAGCTAGCATAGTATTTAGTTAACTGCCTCTGGAATTCTCGGGTGCCAAGG
g2:g15:1mm:6:AC	ACTGCTAA	CATAGTATTCAGTTA	ACAGCATTCCGCGTTAGTGATATCCGTCCTGGATGTCGAACCATAGTATTCAGTTAACTGCTAATGGAATTCTCGGGTGCCAAGG
g2:g28:1mm:17:AA;g2:g29:2mm:17:29	ACTGCTGG	CATAGTATTTAGTTA	ACAGCATTCCGCGTTAGTGATATCCGTCGACCTACAGCTAGCATAGTATTTAGTTAACTGCTGGTGGAATTCTCGGGTGCCAAGG
g2:g25:tb:20:U	ACTGCTCA	CATAGTATTTAGTTA	ACAGCATTCCGCGTTAGTGATATCCGTCCTGCTACAGTCTTGCATAGTATTTAGTTAACTGCTCATGGAATTCTCGGGTGCCAAGG
g2:g27:tb:5:A;g2:g27:tb:6:A	ACTGTAAG	CATAGTATTTAAGTTA	ACAGCATTCCGCGTTAGTGATATCCGTCCACCTACAGCTTGCATAGTATTTAAGTTAACTGTAAGTGGAATTCTCGGGTGCCAAGG
g10:g29:cont:t1A	ACTGTAGA	CATAGTTAAATCAAA	ACAGCATTCCGCGTTAGTGATATCCGTGGACCTACAGCTTGCATAGTTAAATCAAAACTGTAGATGGAATTCTCGGGTGCCAAGG
g2:g17:1mm:7:AC	ACTGTACG	CATAGTATCTAGTTA	ACAGCATTCCGCGTTAGTGATATCCGTCCTGGATGTCGATGCATAGTATCTAGTTAACTGTACGTGGAATTCTCGGGTGCCAAGG
g2:g30:2mm:24:25	ACTGTGAA	CATAGTATTTAGTTA	ACAGCATTCCGCGTTAGTGATATCCGAGGACGAACAGCTTGCATAGTATTTAGTTAACTGTGAATGGAATTCTCGGGTGCCAAGG
g2:g26:2mm:9:23	ACTGTGGC	CATAGTTTTTAGTTA	ACAGCATTCCGCGTTAGTGATATCCGTCCTCCTTCAGCTTGCATAGTTTTTAGTTAACTGTGGCTGGAATTCTCGGGTGCCAAGG
g2:g25:2mm:14:23	ACTGTGCG	CTTAGTATTTAGTTA	ACAGCATTCCGCGTTAGTGATATCCGTCCTGCTTCAGCTTGCTTAGTATTTAGTTAACTGTGCGTGGAATTCTCGGGTGCCAAGG
g2:g14:2mm:5:11	ACTGTGTA	GATACTATTTTGTTA	ACAGCATTCCGCGTTAGTGATATCCGTCCTGGATGTCGAACGATACTATTTTGTTAACTGTGTATGGAATTCTCGGGTGCCAAGG
g2:g20:tb:13:C	ACTGTCAA	ATCAGTATTTAGTTA	ACAGCATTCCGCGTTAGTGATATCCGTCCTGGATGTGCTTGCATCAGTATTTAGTTAACTGTCAATGGAATTCTCGGGTGCCAAGG
g2:g20:2mm:6:8	ACTGTCGG	CATAGTAATAAGTTA	ACAGCATTCCGCGTTAGTGATATCCGTCCTGGATGTGCTTGCATAGTAATAAGTTAACTGTCGGTGGAATTCTCGGGTGCCAAGG
g2:g20:1mm:15:GA	ACTGTCCA	AATAGTATTTAGTTA	ACAGCATTCCGCGTTAGTGATATCCGTCCTGGATGTGCTTGAATAGTATTTAGTTAACTGTCCATGGAATTCTCGGGTGCCAAGG
g2:g21:1mm:6:AC	ACTGTCTG	CATAGTATTCAGTTA	ACAGCATTCCGCGTTAGTGATATCCGTCCTGGATGAGCTTGCATAGTATTCAGTTAACTGTCTGTGGAATTCTCGGGTGCCAAGG
g2:g12:1mm:5:UG	ACTGTTGA	GTAAGTATTTGGTTA	ACAGCATTCCGCGTTAGTGATATCCGTCCTGGATGTCGAACGTAAGTATTTGGTTAACTGTTGATGGAATTCTCGGGTGCCAAGG
g2:g15:1mm:3:AG	ACTGTTCG	CATAGTATTTAGGTA	ACAGCATTCCGCGTTAGTGATATCCGTCCTGGATGTCGAACCATAGTATTTAGGTAACTGTTCGTGGAATTCTCGGGTGCCAAGG
g2:g23:2mm:6:10	ACTCAAGA	CATAGAATTAAGTTA	ACAGCATTCCGCGTTAGTGATATCCGTCCTGGAACAGCTTGCATAGAATTAAGTTAACTCAAGATGGAATTCTCGGGTGCCAAGG
g2:g27:3mm:19	ACTCAACG	CATAGTATTTAGTTA	ACAGCATTCCGCGTTAGTGATATCCGTCCACCTACTCGTTGCATAGTATTTAGTTAACTCAACGTGGAATTCTCGGGTGCCAAGG
g2:g22:3mm:9	ACTCAATA	CATACATTTTAGTTA	ACAGCATTCCGCGTTAGTGATATCCGTCCTGGATCAGCTTGCATACATTTTAGTTAACTCAATATGGAATTCTCGGGTGCCAAGG
g2:g10:tb:4:C	ACTCAGAA	GTATCTATTTAGCTTA	ACAGCATTCCGCGTTAGTGATATCCGTCCTGGATGTCGAACGTATCTATTTAGCTTAACTCAGAATGGAATTCTCGGGTGCCAAGG
g2:g28:2mm:19:27	ACTCAGGC	CATAGTATTTAGTTA	ACAGCATTCCGCGTTAGTGATATCCGTCGTCCTACAGGTTGCATAGTATTTAGTTAACTCAGGCTGGAATTCTCGGGTGCCAAGG
g2:g28:1mm:6:AC	ACTCAGTG	CATAGTATTCAGTTA	ACAGCATTCCGCGTTAGTGATATCCGTCGACCTACAGCTTGCATAGTATTCAGTTAACTCAGTGTGGAATTCTCGGGTGCCAAGG
g2:g24:2mm:2:5	ACTCACAA	CATAGTATTTTGTAA	ACAGCATTCCGCGTTAGTGATATCCGTCCTGGTACAGCTTGCATAGTATTTTGTAAACTCACAATGGAATTCTCGGGTGCCAAGG
g2:g19:1mm:7:AA;g2:g20:2mm:7:20	ACTCACGG	CATAGTATATAGTTA	ACAGCATTCCGCGTTAGTGATATCCGTCCTGGATGTCCTTGCATAGTATATAGTTAACTCACGGTGGAATTCTCGGGTGCCAAGG
g2:g19:2mm:4:11	ACTCACCA	CATACTATTTACTTA	ACAGCATTCCGCGTTAGTGATATCCGTCCTGGATGTCCTTGCATACTATTTACTTAACTCACCATGGAATTCTCGGGTGCCAAGG
g2:g30:2mm:10:28	ACTCACTG	CATAGAATTTAGTTA	ACAGCATTCCGCGTTAGTGATATCCGAGCACCTACAGCTTGCATAGAATTTAGTTAACTCACTGTGGAATTCTCGGGTGCCAAGG
g2:g27:1mm:17:AG	ACTCATGA	CATAGTATTTAGTTA	ACAGCATTCCGCGTTAGTGATATCCGTCCACCTACAGCTGGCATAGTATTTAGTTAACTCATGATGGAATTCTCGGGTGCCAAGG
g2:g15:2mm:11:12	ACTCATCG	CATTCTATTTAGTTA	ACAGCATTCCGCGTTAGTGATATCCGTCCTGGATGTCGAACCATTCTATTTAGTTAACTCATCGTGGAATTCTCGGGTGCCAAGG
g2:g18:1mm:6:AA;g2:g19:2mm:6:19	ACTCATTA	CATAGTATTAAGTTA	ACAGCATTCCGCGTTAGTGATATCCGTCCTGGATGTCGTTGCATAGTATTAAGTTAACTCATTATGGAATTCTCGGGTGCCAAGG
g2:g27:2mm:16:21	ACTCGAAG	CATAGTATTTAGTTA	ACAGCATTCCGCGTTAGTGATATCCGTCCACCTACTGCTTCCATAGTATTTAGTTAACTCGAAGTGGAATTCTCGGGTGCCAAGG
g2:g30:gb:14	ACTCGAGA	GCTAGTATTTAGTTA	ACAGCATTCCGCGTTAGTGATATCCGAGGACCTACAGCTTGCTAGTATTTAGTTAACTCGAGATGGAATTCTCGGGTGCCAAGG
g2:g22:gb:21	ACTCGACG	CATAGTATTTAGTTA	ACAGCATTCCGCGTTAGTGATATCCGTCCTGGATCGCTTGCATAGTATTTAGTTAACTCGACGTGGAATTCTCGGGTGCCAAGG
g2:g28:1mm:24:AC	ACTCGATA	CATAGTATTTAGTTA	ACAGCATTCCGCGTTAGTGATATCCGTCGACCCACAGCTTGCATAGTATTTAGTTAACTCGATATGGAATTCTCGGGTGCCAAGG
g2:g17:tb:9:C	ACTCGGAA	CATAGTACTTTAGTTA	ACAGCATTCCGCGTTAGTGATATCCGTCCTGGATGTCGATGCATAGTACTTTAGTTAACTCGGAATGGAATTCTCGGGTGCCAAGG
g2:g14:tb:4:G;g2:g14:tb:5:G	ACTCGGCG	GATAGTATTTAGGTTA	ACAGCATTCCGCGTTAGTGATATCCGTCCTGGATGTCGAACGATAGTATTTAGGTTAACTCGGCGTGGAATTCTCGGGTGCCAAGG
g2:g23:2mm:12:18	ACTCGGTA	CATTGTATTTAGTTA	ACAGCATTCCGCGTTAGTGATATCCGTCCTGGAACAGCATGCATTGTATTTAGTTAACTCGGTATGGAATTCTCGGGTGCCAAGG
g2:g22:2mm:11:18	ACTCGCAA	CATACTATTTAGTTA	ACAGCATTCCGCGTTAGTGATATCCGTCCTGGATCAGCATGCATACTATTTAGTTAACTCGCAATGGAATTCTCGGGTGCCAAGG
g11:g25:cont:t1A	ACTCGCGG	CATAGATAAATCAAA	ACAGCATTCCGCGTTAGTGATATCCGTCCTGCTACAGCTTGCATAGATAAATCAAAACTCGCGGTGGAATTCTCGGGTGCCAAGG
g2:g24:3mm:3	ACTCGCCA	CATAGTATTTTCATA	ACAGCATTCCGCGTTAGTGATATCCGTCCTGGTACAGCTTGCATAGTATTTTCATAACTCGCCATGGAATTCTCGGGTGCCAAGG
g2:g19:gb:14	ACTCGCTG	GCTAGTATTTAGTTA	ACAGCATTCCGCGTTAGTGATATCCGTCCTGGATGTCCTTGCTAGTATTTAGTTAACTCGCTGTGGAATTCTCGGGTGCCAAGG
g2:g19:1mm:17:AA;g2:g20:2mm:17:20	ACTCGTAA	CATAGTATTTAGTTA	ACAGCATTCCGCGTTAGTGATATCCGTCCTGGATGTCCTAGCATAGTATTTAGTTAACTCGTAATGGAATTCTCGGGTGCCAAGG
g2:g20:2mm:6:16	ACTCGTGG	CATAGTATTAAGTTA	ACAGCATTCCGCGTTAGTGATATCCGTCCTGGATGTGCTTCCATAGTATTAAGTTAACTCGTGGTGGAATTCTCGGGTGCCAAGG
g2:g29:1mm:12:UG	ACTCGTCA	CATGGTATTTAGTTA	ACAGCATTCCGCGTTAGTGATATCCGTGGACCTACAGCTTGCATGGTATTTAGTTAACTCGTCATGGAATTCTCGGGTGCCAAGG
g4:g9:cont:t1A	ACTCGTTG	GTATCAATTTAGAAA	ACAGCATTCCGCGTTAGTGATATCCGTCCTGGATGTCGAACGTATCAATTTAGAAAACTCGTTGTGGAATTCTCGGGTGCCAAGG
g2:g25:2mm:6:9	ACTCCAAG	CATAGTTTTAAGTTA	ACAGCATTCCGCGTTAGTGATATCCGTCCTGCTACAGCTTGCATAGTTTTAAGTTAACTCCAAGTGGAATTCTCGGGTGCCAAGG
g2:g21:1mm:3:AG	ACTCCAGA	CATAGTATTTAGGTA	ACAGCATTCCGCGTTAGTGATATCCGTCCTGGATGAGCTTGCATAGTATTTAGGTAACTCCAGATGGAATTCTCGGGTGCCAAGG
g2:g30:2mm:6:10	ACTCCACG	CATAGAATTAAGTTA	ACAGCATTCCGCGTTAGTGATATCCGAGGACCTACAGCTTGCATAGAATTAAGTTAACTCCACGTGGAATTCTCGGGTGCCAAGG
g2:g27:tb:11:C	ACTCCATC	ATAGCTATTTAGTTA	ACAGCATTCCGCGTTAGTGATATCCGTCCACCTACAGCTTGCATAGCTATTTAGTTAACTCCATCTGGAATTCTCGGGTGCCAAGG
g2:g17:tb:8:A	ACTCCGAA	CATAGTATATTAGTTA	ACAGCATTCCGCGTTAGTGATATCCGTCCTGGATGTCGATGCATAGTATATTAGTTAACTCCGAATGGAATTCTCGGGTGCCAAGG
g2:g28:1mm:3:AG	ACTCCGGC	CATAGTATTTAGGTA	ACAGCATTCCGCGTTAGTGATATCCGTCGACCTACAGCTTGCATAGTATTTAGGTAACTCCGGCTGGAATTCTCGGGTGCCAAGG
g2:g26:2mm:2:12	ACTCCGCA	CATTGTATTTAGTAA	ACAGCATTCCGCGTTAGTGATATCCGTCCTCCTACAGCTTGCATTGTATTTAGTAAACTCCGCATGGAATTCTCGGGTGCCAAGG
g2:g26:gb:10	ACTCCGTG	CATAGATTTAGTTA	ACAGCATTCCGCGTTAGTGATATCCGTCCTCCTACAGCTTGCATAGATTTAGTTAACTCCGTGTGGAATTCTCGGGTGCCAAGG
spikein:8	ACTCCTGA	GTATCATTAATCAAT	ACAGCATTCCGCGTTAGTGATATCCGTCCTGGATGTCGAACGTATCATTAATCAATACTCCTGATGGAATTCTCGGGTGCCAAGG
g2:g30:2mm:7:19	ACTCCTCG	CATAGTATATAGTTA	ACAGCATTCCGCGTTAGTGATATCCGAGGACCTACAGGTTGCATAGTATATAGTTAACTCCTCGTGGAATTCTCGGGTGCCAAGG
g2:g29:2mm:2:15	ACTCCTTA	GATAGTATTTAGTAA	ACAGCATTCCGCGTTAGTGATATCCGTGGACCTACAGCTTGGATAGTATTTAGTAAACTCCTTATGGAATTCTCGGGTGCCAAGG
g2:g21:2mm:11:12	ACTCTAAG	CATTCTATTTAGTTA	ACAGCATTCCGCGTTAGTGATATCCGTCCTGGATGAGCTTGCATTCTATTTAGTTAACTCTAAGTGGAATTCTCGGGTGCCAAGG
g2:g24:1mm:8:AA;g2:g25:2mm:8:25	ACTCTAGA	CATAGTAATTAGTTA	ACAGCATTCCGCGTTAGTGATATCCGTCCTGGTACAGCTTGCATAGTAATTAGTTAACTCTAGATGGAATTCTCGGGTGCCAAGG
g2:g17:2mm:2:13	ACTCTATG	CAAAGTATTTAGTAA	ACAGCATTCCGCGTTAGTGATATCCGTCCTGGATGTCGATGCAAAGTATTTAGTAAACTCTATGTGGAATTCTCGGGTGCCAAGG
g2:g14:2mm:3:10	ACTCTGAA	GATAGAATTTAGATA	ACAGCATTCCGCGTTAGTGATATCCGTCCTGGATGTCGAACGATAGAATTTAGATAACTCTGAATGGAATTCTCGGGTGCCAAGG
g2:g21:3mm:17	ACTCTGGC	CATAGTATTTAGTTA	ACAGCATTCCGCGTTAGTGATATCCGTCCTGGATGAGGAAGCATAGTATTTAGTTAACTCTGGCTGGAATTCTCGGGTGCCAAGG
g2:g20:3mm:16	ACTCTGCG	CATAGTATTTAGTTA	ACAGCATTCCGCGTTAGTGATATCCGTCCTGGATGTGCAACCATAGTATTTAGTTAACTCTGCGTGGAATTCTCGGGTGCCAAGG
g2:g22:2mm:2:20	ACTCTGTA	CATAGTATTTAGTAA	ACAGCATTCCGCGTTAGTGATATCCGTCCTGGATCACCTTGCATAGTATTTAGTAAACTCTGTATGGAATTCTCGGGTGCCAAGG
g2:g24:2mm:9:15	ACTCTCAA	GATAGTTTTTAGTTA	ACAGCATTCCGCGTTAGTGATATCCGTCCTGGTACAGCTTGGATAGTTTTTAGTTAACTCTCAATGGAATTCTCGGGTGCCAAGG
g2:g20:gb:17;g2:g20:gb:18	ACTCTCGG	CATAGTATTTAGTTA	ACAGCATTCCGCGTTAGTGATATCCGTCCTGGATGTGCTGCATAGTATTTAGTTAACTCTCGGTGGAATTCTCGGGTGCCAAGG
g2:g15:2mm:10:14	ACTCTCCA	CTTAGAATTTAGTTA	ACAGCATTCCGCGTTAGTGATATCCGTCCTGGATGTCGAACCTTAGAATTTAGTTAACTCTCCATGGAATTCTCGGGTGCCAAGG
g2:g28:3mm:17	ACTCTCTG	CATAGTATTTAGTTA	ACAGCATTCCGCGTTAGTGATATCCGTCGACCTACAGGAAGCATAGTATTTAGTTAACTCTCTGTGGAATTCTCGGGTGCCAAGG
g2:g30:2mm:12:18	ACTCTTAA	CATTGTATTTAGTTA	ACAGCATTCCGCGTTAGTGATATCCGAGGACCTACAGCATGCATTGTATTTAGTTAACTCTTAATGGAATTCTCGGGTGCCAAGG
g2:g26:2mm:8:15	ACTCTTCG	GATAGTAATTAGTTA	ACAGCATTCCGCGTTAGTGATATCCGTCCTCCTACAGCTTGGATAGTAATTAGTTAACTCTTCGTGGAATTCTCGGGTGCCAAGG
g10:g27:cont:t1A	ACTTAAGA	CATAGTTAAATCAAA	ACAGCATTCCGCGTTAGTGATATCCGTCCACCTACAGCTTGCATAGTTAAATCAAAACTTAAGATGGAATTCTCGGGTGCCAAGG
g2:g22:tb:20:U	ACTTAACG	CATAGTATTTAGTTA	ACAGCATTCCGCGTTAGTGATATCCGTCCTGGATCAGTCTTGCATAGTATTTAGTTAACTTAACGTGGAATTCTCGGGTGCCAAGG
g2:g30:2mm:17:19	ACTTAATA	CATAGTATTTAGTTA	ACAGCATTCCGCGTTAGTGATATCCGAGGACCTACAGGTAGCATAGTATTTAGTTAACTTAATATGGAATTCTCGGGTGCCAAGG
g2:g27:2mm:3:11	ACTTACGA	CATACTATTTAGATA	ACAGCATTCCGCGTTAGTGATATCCGTCCACCTACAGCTTGCATACTATTTAGATAACTTACGATGGAATTCTCGGGTGCCAAGG
g2:g19:1mm:6:AC	ACTTACCG	CATAGTATTCAGTTA	ACAGCATTCCGCGTTAGTGATATCCGTCCTGGATGTCCTTGCATAGTATTCAGTTAACTTACCGTGGAATTCTCGGGTGCCAAGG
g2:g22:1mm:11:CA	ACTTACTA	CATAATATTTAGTTA	ACAGCATTCCGCGTTAGTGATATCCGTCCTGGATCAGCTTGCATAATATTTAGTTAACTTACTATGGAATTCTCGGGTGCCAAGG
g2:g30:tb:18:C	ACTTATAA	CATAGTATTTAGTTA	ACAGCATTCCGCGTTAGTGATATCCGAGGACCTACAGCTCTGCATAGTATTTAGTTAACTTATAATGGAATTCTCGGGTGCCAAGG
g2:g16:2mm:3:9	ACTTATGG	CATAGTTTTTAGATA	ACAGCATTCCGCGTTAGTGATATCCGTCCTGGATGTCGAAGCATAGTTTTTAGATAACTTATGGTGGAATTCTCGGGTGCCAAGG
g2:g29:2mm:9:24	ACTTATCA	CATAGTTTTTAGTTA	ACAGCATTCCGCGTTAGTGATATCCGTGGACCAACAGCTTGCATAGTTTTTAGTTAACTTATCATGGAATTCTCGGGTGCCAAGG
g2:g24:2mm:19:20	ACTTCAAG	CATAGTATTTAGTTA	ACAGCATTCCGCGTTAGTGATATCCGTCCTGGTACACGTTGCATAGTATTTAGTTAACTTCAAGTGGAATTCTCGGGTGCCAAGG
g2:g30:tb:17:C	ACTTCAGA	CATAGTATTTAGTTA	ACAGCATTCCGCGTTAGTGATATCCGAGGACCTACAGCTTCGCATAGTATTTAGTTAACTTCAGATGGAATTCTCGGGTGCCAAGG
g2:g20:1mm:16:CA	ACTTCACG	CATAGTATTTAGTTA	ACAGCATTCCGCGTTAGTGATATCCGTCCTGGATGTGCTTACATAGTATTTAGTTAACTTCACGTGGAATTCTCGGGTGCCAAGG
g2:g29:2mm:4:14	ACTTCATC	CTTAGTATTTACTTA	ACAGCATTCCGCGTTAGTGATATCCGTGGACCTACAGCTTGCTTAGTATTTACTTAACTTCATCTGGAATTCTCGGGTGCCAAGG
g2:g29:2mm:11:22	ACTTCGAA	CATACTATTTAGTTA	ACAGCATTCCGCGTTAGTGATATCCGTGGACCTAGAGCTTGCATACTATTTAGTTAACTTCGAATGGAATTCTCGGGTGCCAAGG
g2:g29:gb:6;g2:g29:gb:7;g2:g29:gb:8	ACTTCGGC	CATAGTATTAGTTA	ACAGCATTCCGCGTTAGTGATATCCGTGGACCTACAGCTTGCATAGTATTAGTTAACTTCGGCTGGAATTCTCGGGTGCCAAGG
g2:g10:gb:2;g2:g10:gb:3	ACTTCGCA	GTATCTATTTAGTA	ACAGCATTCCGCGTTAGTGATATCCGTCCTGGATGTCGAACGTATCTATTTAGTAACTTCGCATGGAATTCTCGGGTGCCAAGG
g2:g24:1mm:2:AG	ACTTCGTG	CATAGTATTTAGTGA	ACAGCATTCCGCGTTAGTGATATCCGTCCTGGTACAGCTTGCATAGTATTTAGTGAACTTCGTGTGGAATTCTCGGGTGCCAAGG
g2:g30:2mm:10:27	ACTTCCAA	CATAGAATTTAGTTA	ACAGCATTCCGCGTTAGTGATATCCGAGGTCCTACAGCTTGCATAGAATTTAGTTAACTTCCAATGGAATTCTCGGGTGCCAAGG
g2:g24:1mm:16:CC;g2:g25:2mm:16:25	ACTTCCGG	CATAGTATTTAGTTA	ACAGCATTCCGCGTTAGTGATATCCGTCCTGGTACAGCTTCCATAGTATTTAGTTAACTTCCGGTGGAATTCTCGGGTGCCAAGG
g2:g25:2mm:7:12	ACTTCCTC	CATTGTATATAGTTA	ACAGCATTCCGCGTTAGTGATATCCGTCCTGCTACAGCTTGCATTGTATATAGTTAACTTCCTCTGGAATTCTCGGGTGCCAAGG
g2:g15:tb:3:G	ACTTCTAA	CATAGTATTTAGTGTA	ACAGCATTCCGCGTTAGTGATATCCGTCCTGGATGTCGAACCATAGTATTTAGTGTAACTTCTAATGGAATTCTCGGGTGCCAAGG
g14:g20:cont:t1A	ACTTCTGG	CAATCATAAATCAAA	ACAGCATTCCGCGTTAGTGATATCCGTCCTGGATGTGCTTGCAATCATAAATCAAAACTTCTGGTGGAATTCTCGGGTGCCAAGG
g2:g23:2mm:7:19	ACTTCTCA	CATAGTATATAGTTA	ACAGCATTCCGCGTTAGTGATATCCGTCCTGGAACAGGTTGCATAGTATATAGTTAACTTCTCATGGAATTCTCGGGTGCCAAGG
g2:g26:2mm:15:16	ACTTCTTC	GATAGTATTTAGTTA	ACAGCATTCCGCGTTAGTGATATCCGTCCTCCTACAGCTTCGATAGTATTTAGTTAACTTCTTCTGGAATTCTCGGGTGCCAAGG
g2:g21:2mm:13:18	ATAAGAAG	CAAAGTATTTAGTTA	ACAGCATTCCGCGTTAGTGATATCCGTCCTGGATGAGCATGCAAAGTATTTAGTTAATAAGAAGTGGAATTCTCGGGTGCCAAGG
g2:g19:1mm:3:AG	ATAAGAGA	CATAGTATTTAGGTA	ACAGCATTCCGCGTTAGTGATATCCGTCCTGGATGTCCTTGCATAGTATTTAGGTAATAAGAGATGGAATTCTCGGGTGCCAAGG
g2:g25:2mm:12:17	ATAAGACG	CATTGTATTTAGTTA	ACAGCATTCCGCGTTAGTGATATCCGTCCTGCTACAGCTAGCATTGTATTTAGTTAATAAGACGTGGAATTCTCGGGTGCCAAGG
g2:g17:1mm:7:AA;g2:g18:2mm:7:18	ATAAGATA	CATAGTATATAGTTA	ACAGCATTCCGCGTTAGTGATATCCGTCCTGGATGTCGATGCATAGTATATAGTTAATAAGATATGGAATTCTCGGGTGCCAAGG
g2:g28:2mm:13:18	ATAAGGCA	CAAAGTATTTAGTTA	ACAGCATTCCGCGTTAGTGATATCCGTCGACCTACAGCATGCAAAGTATTTAGTTAATAAGGCATGGAATTCTCGGGTGCCAAGG
g2:g25:1mm:13:AG	ATAAGGTG	CAGAGTATTTAGTTA	ACAGCATTCCGCGTTAGTGATATCCGTCCTGCTACAGCTTGCAGAGTATTTAGTTAATAAGGTGTGGAATTCTCGGGTGCCAAGG
g2:g17:2mm:4:11	ATAAGCAA	CATACTATTTACTTA	ACAGCATTCCGCGTTAGTGATATCCGTCCTGGATGTCGATGCATACTATTTACTTAATAAGCAATGGAATTCTCGGGTGCCAAGG
g2:g17:tb:10:G	ATAAGCGG	CATAGTGATTTAGTTA	ACAGCATTCCGCGTTAGTGATATCCGTCCTGGATGTCGATGCATAGTGATTTAGTTAATAAGCGGTGGAATTCTCGGGTGCCAAGG
g2:g14:2mm:4:12	ATAAGCCA	GATTGTATTTACTTA	ACAGCATTCCGCGTTAGTGATATCCGTCCTGGATGTCGAACGATTGTATTTACTTAATAAGCCATGGAATTCTCGGGTGCCAAGG
g2:g30:1mm:13:AA	ATAAGTGA	CAAAGTATTTAGTTA	ACAGCATTCCGCGTTAGTGATATCCGAGGACCTACAGCTTGCAAAGTATTTAGTTAATAAGTGATGGAATTCTCGGGTGCCAAGG
g2:g22:gb:12	ATAAGTCG	GCATGTATTTAGTTA	ACAGCATTCCGCGTTAGTGATATCCGTCCTGGATCAGCTTGCATGTATTTAGTTAATAAGTCGTGGAATTCTCGGGTGCCAAGG
g2:g12:tb:3:C	ATAACAAG	GTAAGTATTTAGTCTA	ACAGCATTCCGCGTTAGTGATATCCGTCCTGGATGTCGAACGTAAGTATTTAGTCTAATAACAAGTGGAATTCTCGGGTGCCAAGG
g2:g11:2mm:4:6	ATAACACA	GTATGTATTAACTTA	ACAGCATTCCGCGTTAGTGATATCCGTCCTGGATGTCGAACGTATGTATTAACTTAATAACACATGGAATTCTCGGGTGCCAAGG
g2:g29:tb:4:C	ATAACATG	CATAGTATTTAGCTTA	ACAGCATTCCGCGTTAGTGATATCCGTGGACCTACAGCTTGCATAGTATTTAGCTTAATAACATGTGGAATTCTCGGGTGCCAAGG
g2:g29:2mm:7:17	ATAACGAA	CATAGTATATAGTTA	ACAGCATTCCGCGTTAGTGATATCCGTGGACCTACAGCTAGCATAGTATATAGTTAATAACGAATGGAATTCTCGGGTGCCAAGG
g2:g28:2mm:22:24	ATAACGGC	CATAGTATTTAGTTA	ACAGCATTCCGCGTTAGTGATATCCGTCGACCAAGAGCTTGCATAGTATTTAGTTAATAACGGCTGGAATTCTCGGGTGCCAAGG
g2:g23:2mm:17:19	ATAACGCA	CATAGTATTTAGTTA	ACAGCATTCCGCGTTAGTGATATCCGTCCTGGAACAGGTAGCATAGTATTTAGTTAATAACGCATGGAATTCTCGGGTGCCAAGG
g2:g14:2mm:2:6	ATAACGTG	GATAGTATTAAGTAA	ACAGCATTCCGCGTTAGTGATATCCGTCCTGGATGTCGAACGATAGTATTAAGTAAATAACGTGTGGAATTCTCGGGTGCCAAGG
g2:g20:1mm:2:AA;g2:g21:2mm:2:21;g3:g20:cont:t1A	ATAACCAA	CATAGTATTTAGTAA	ACAGCATTCCGCGTTAGTGATATCCGTCCTGGATGTGCTTGCATAGTATTTAGTAAATAACCAATGGAATTCTCGGGTGCCAAGG
g2:g17:1mm:17:AA;g2:g18:2mm:17:18;g2:g19:3mm:17;g2:g16:cont:t1A	ATAACCGG	CATAGTATTTAGTTA	ACAGCATTCCGCGTTAGTGATATCCGTCCTGGATGTCGAAGCATAGTATTTAGTTAATAACCGGTGGAATTCTCGGGTGCCAAGG
g2:g27:1mm:12:UG	ATAACTAA	CATGGTATTTAGTTA	ACAGCATTCCGCGTTAGTGATATCCGTCCACCTACAGCTTGCATGGTATTTAGTTAATAACTAATGGAATTCTCGGGTGCCAAGG
g2:g16:cont:t1C	ATAACTGG	CATAGTATTTAGTTC	ACAGCATTCCGCGTTAGTGATATCCGTCCTGGATGTCGAAGCATAGTATTTAGTTCATAACTGGTGGAATTCTCGGGTGCCAAGG
g2:g28:2mm:2:21	ATAACTCA	CATAGTATTTAGTAA	ACAGCATTCCGCGTTAGTGATATCCGTCGACCTACTGCTTGCATAGTATTTAGTAAATAACTCATGGAATTCTCGGGTGCCAAGG
g2:g14:tb:3:U;g2:g14:tb:4:U	ATAACTTC	GATAGTATTTAGTTTA	ACAGCATTCCGCGTTAGTGATATCCGTCCTGGATGTCGAACGATAGTATTTAGTTTAATAACTTCTGGAATTCTCGGGTGCCAAGG
g2:g16:cont:t1G	ATAATAAG	CATAGTATTTAGTTG	ACAGCATTCCGCGTTAGTGATATCCGTCCTGGATGTCGAAGCATAGTATTTAGTTGATAATAAGTGGAATTCTCGGGTGCCAAGG
g2:g29:2mm:3:20	ATAATACC	CATAGTATTTAGATA	ACAGCATTCCGCGTTAGTGATATCCGTGGACCTACACCTTGCATAGTATTTAGATAATAATACCTGGAATTCTCGGGTGCCAAGG
g2:g28:2mm:11:12	ATAATATA	CATTCTATTTAGTTA	ACAGCATTCCGCGTTAGTGATATCCGTCGACCTACAGCTTGCATTCTATTTAGTTAATAATATATGGAATTCTCGGGTGCCAAGG
g2:g27:2mm:2:15	ATAATGAA	GATAGTATTTAGTAA	ACAGCATTCCGCGTTAGTGATATCCGTCCACCTACAGCTTGGATAGTATTTAGTAAATAATGAATGGAATTCTCGGGTGCCAAGG
g2:g20:2mm:3:4	ATAATGGC	CATAGTATTTACATA	ACAGCATTCCGCGTTAGTGATATCCGTCCTGGATGTGCTTGCATAGTATTTACATAATAATGGCTGGAATTCTCGGGTGCCAAGG
g12:g29:cont:t1A	ATAATGCG	CATACATAAATCAAA	ACAGCATTCCGCGTTAGTGATATCCGTGGACCTACAGCTTGCATACATAAATCAAAATAATGCGTGGAATTCTCGGGTGCCAAGG
g2:g23:2mm:9:11	ATAATGTA	CATACTTTTTAGTTA	ACAGCATTCCGCGTTAGTGATATCCGTCCTGGAACAGCTTGCATACTTTTTAGTTAATAATGTATGGAATTCTCGGGTGCCAAGG
g2:g29:2mm:8:10	ATAATCAA	CATAGAAATTAGTTA	ACAGCATTCCGCGTTAGTGATATCCGTGGACCTACAGCTTGCATAGAAATTAGTTAATAATCAATGGAATTCTCGGGTGCCAAGG
g2:g16:cont:t1U	ATAATCGG	CATAGTATTTAGTTT	ACAGCATTCCGCGTTAGTGATATCCGTCCTGGATGTCGAAGCATAGTATTTAGTTTATAATCGGTGGAATTCTCGGGTGCCAAGG
g2:g29:2mm:13:28	ATAATCCA	CAAAGTATTTAGTTA	ACAGCATTCCGCGTTAGTGATATCCGTGCACCTACAGCTTGCAAAGTATTTAGTTAATAATCCATGGAATTCTCGGGTGCCAAGG
g2:g25:2mm:18:24	ATAATCTG	CATAGTATTTAGTTA	ACAGCATTCCGCGTTAGTGATATCCGTCCTGCAACAGCATGCATAGTATTTAGTTAATAATCTGTGGAATTCTCGGGTGCCAAGG
g2:g24:2mm:7:14	ATAATTAA	CTTAGTATATAGTTA	ACAGCATTCCGCGTTAGTGATATCCGTCCTGGTACAGCTTGCTTAGTATATAGTTAATAATTAATGGAATTCTCGGGTGCCAAGG
g2:g26:2mm:4:18	ATAATTGG	CATAGTATTTACTTA	ACAGCATTCCGCGTTAGTGATATCCGTCCTCCTACAGCATGCATAGTATTTACTTAATAATTGGTGGAATTCTCGGGTGCCAAGG
g6:g12:cont:t1A	ATAATTCA	GTAAGTATTTTCAAA	ACAGCATTCCGCGTTAGTGATATCCGTCCTGGATGTCGAACGTAAGTATTTTCAAAATAATTCATGGAATTCTCGGGTGCCAAGG
g2:g21:tb:19:A	ATACGAAG	CATAGTATTTAGTTA	ACAGCATTCCGCGTTAGTGATATCCGTCCTGGATGAGCATTGCATAGTATTTAGTTAATACGAAGTGGAATTCTCGGGTGCCAAGG
g2:g30:2mm:3:14	ATACGAGA	CTTAGTATTTAGATA	ACAGCATTCCGCGTTAGTGATATCCGAGGACCTACAGCTTGCTTAGTATTTAGATAATACGAGATGGAATTCTCGGGTGCCAAGG
g2:g15:gb:2;g2:g15:gb:3	ATACGACG	CATAGTATTTAGTA	ACAGCATTCCGCGTTAGTGATATCCGTCCTGGATGTCGAACCATAGTATTTAGTAATACGACGTGGAATTCTCGGGTGCCAAGG
g2:g27:gb:4	ATACGATA	CATAGTATTTATTA	ACAGCATTCCGCGTTAGTGATATCCGTCCACCTACAGCTTGCATAGTATTTATTAATACGATATGGAATTCTCGGGTGCCAAGG
g2:g17:1mm:6:AC	ATACGGAA	CATAGTATTCAGTTA	ACAGCATTCCGCGTTAGTGATATCCGTCCTGGATGTCGATGCATAGTATTCAGTTAATACGGAATGGAATTCTCGGGTGCCAAGG
g2:g27:2mm:9:24	ATACGGCG	CATAGTTTTTAGTTA	ACAGCATTCCGCGTTAGTGATATCCGTCCACCAACAGCTTGCATAGTTTTTAGTTAATACGGCGTGGAATTCTCGGGTGCCAAGG
g2:g23:1mm:13:AA;g2:g24:2mm:13:24	ATACGGTA	CAAAGTATTTAGTTA	ACAGCATTCCGCGTTAGTGATATCCGTCCTGGAACAGCTTGCAAAGTATTTAGTTAATACGGTATGGAATTCTCGGGTGCCAAGG
g2:g12:1mm:11:CC;g2:g13:2mm:11:13	ATACGCAA	GTAACTATTTAGTTA	ACAGCATTCCGCGTTAGTGATATCCGTCCTGGATGTCGAACGTAACTATTTAGTTAATACGCAATGGAATTCTCGGGTGCCAAGG
g2:g16:gb:13	ATACGCGG	GCAAGTATTTAGTTA	ACAGCATTCCGCGTTAGTGATATCCGTCCTGGATGTCGAAGCAAGTATTTAGTTAATACGCGGTGGAATTCTCGGGTGCCAAGG
g2:g29:2mm:6:13	ATACGCCA	CAAAGTATTAAGTTA	ACAGCATTCCGCGTTAGTGATATCCGTGGACCTACAGCTTGCAAAGTATTAAGTTAATACGCCATGGAATTCTCGGGTGCCAAGG
g2:g24:2mm:14:17	ATACGCTG	CTTAGTATTTAGTTA	ACAGCATTCCGCGTTAGTGATATCCGTCCTGGTACAGCTAGCTTAGTATTTAGTTAATACGCTGTGGAATTCTCGGGTGCCAAGG
g2:g19:2mm:13:18	ATACGTAA	CAAAGTATTTAGTTA	ACAGCATTCCGCGTTAGTGATATCCGTCCTGGATGTCCATGCAAAGTATTTAGTTAATACGTAATGGAATTCTCGGGTGCCAAGG
g2:g22:2mm:10:21	ATACGTGG	CATAGAATTTAGTTA	ACAGCATTCCGCGTTAGTGATATCCGTCCTGGATCTGCTTGCATAGAATTTAGTTAATACGTGGTGGAATTCTCGGGTGCCAAGG
g2:g27:2mm:11:22	ATACGTCA	CATACTATTTAGTTA	ACAGCATTCCGCGTTAGTGATATCCGTCCACCTAGAGCTTGCATACTATTTAGTTAATACGTCATGGAATTCTCGGGTGCCAAGG
g2:g26:2mm:24:25	ATACGTTG	CATAGTATTTAGTTA	ACAGCATTCCGCGTTAGTGATATCCGTCCTCGAACAGCTTGCATAGTATTTAGTTAATACGTTGTGGAATTCTCGGGTGCCAAGG
g2:g21:2mm:10:14	ATACCAAG	CTTAGAATTTAGTTA	ACAGCATTCCGCGTTAGTGATATCCGTCCTGGATGAGCTTGCTTAGAATTTAGTTAATACCAAGTGGAATTCTCGGGTGCCAAGG
g2:g30:2mm:9:11	ATACCAGA	CATACTTTTTAGTTA	ACAGCATTCCGCGTTAGTGATATCCGAGGACCTACAGCTTGCATACTTTTTAGTTAATACCAGATGGAATTCTCGGGTGCCAAGG
g2:g29:2mm:15:18	ATACCACG	GATAGTATTTAGTTA	ACAGCATTCCGCGTTAGTGATATCCGTGGACCTACAGCATGGATAGTATTTAGTTAATACCACGTGGAATTCTCGGGTGCCAAGG
g2:g12:2mm:2:8	ATACCATC	GTAAGTAATTAGTAA	ACAGCATTCCGCGTTAGTGATATCCGTCCTGGATGTCGAACGTAAGTAATTAGTAAATACCATCTGGAATTCTCGGGTGCCAAGG
g2:g27:gb:9	ATACCGAA	CATAGTTTTAGTTA	ACAGCATTCCGCGTTAGTGATATCCGTCCACCTACAGCTTGCATAGTTTTAGTTAATACCGAATGGAATTCTCGGGTGCCAAGG
g2:g28:2mm:10:14	ATACCGGC	CTTAGAATTTAGTTA	ACAGCATTCCGCGTTAGTGATATCCGTCGACCTACAGCTTGCTTAGAATTTAGTTAATACCGGCTGGAATTCTCGGGTGCCAAGG
g2:g25:tb:14:G	ATACCGCA	AGTAGTATTTAGTTA	ACAGCATTCCGCGTTAGTGATATCCGTCCTGCTACAGCTTGCAGTAGTATTTAGTTAATACCGCATGGAATTCTCGGGTGCCAAGG
g2:g29:2mm:12:14	ATACCGTG	CTTTGTATTTAGTTA	ACAGCATTCCGCGTTAGTGATATCCGTGGACCTACAGCTTGCTTTGTATTTAGTTAATACCGTGTGGAATTCTCGGGTGCCAAGG
g2:g29:2mm:10:16	ATACTAAG	CATAGAATTTAGTTA	ACAGCATTCCGCGTTAGTGATATCCGTGGACCTACAGCTTCCATAGAATTTAGTTAATACTAAGTGGAATTCTCGGGTGCCAAGG
g2:g22:2mm:18:20	ATACTAGA	CATAGTATTTAGTTA	ACAGCATTCCGCGTTAGTGATATCCGTCCTGGATCACCATGCATAGTATTTAGTTAATACTAGATGGAATTCTCGGGTGCCAAGG
g2:g15:1mm:10:AC	ATACTATG	CATAGCATTTAGTTA	ACAGCATTCCGCGTTAGTGATATCCGTCCTGGATGTCGAACCATAGCATTTAGTTAATACTATGTGGAATTCTCGGGTGCCAAGG
g2:g21:2mm:4:20	ATACTGAA	CATAGTATTTACTTA	ACAGCATTCCGCGTTAGTGATATCCGTCCTGGATGACCTTGCATAGTATTTACTTAATACTGAATGGAATTCTCGGGTGCCAAGG
g2:g28:2mm:4:20	ATACTGGC	CATAGTATTTACTTA	ACAGCATTCCGCGTTAGTGATATCCGTCGACCTACACCTTGCATAGTATTTACTTAATACTGGCTGGAATTCTCGGGTGCCAAGG
g13:g22:cont:t1A	ATACTGCG	CATTCATAAATCAAA	ACAGCATTCCGCGTTAGTGATATCCGTCCTGGATCAGCTTGCATTCATAAATCAAAATACTGCGTGGAATTCTCGGGTGCCAAGG
g2:g17:1mm:3:AG	ATACTGTA	CATAGTATTTAGGTA	ACAGCATTCCGCGTTAGTGATATCCGTCCTGGATGTCGATGCATAGTATTTAGGTAATACTGTATGGAATTCTCGGGTGCCAAGG
g2:g29:2mm:3:26	ATACTCAA	CATAGTATTTAGATA	ACAGCATTCCGCGTTAGTGATATCCGTGGAGCTACAGCTTGCATAGTATTTAGATAATACTCAATGGAATTCTCGGGTGCCAAGG
g2:g19:2mm:11:12	ATACTCGG	CATTCTATTTAGTTA	ACAGCATTCCGCGTTAGTGATATCCGTCCTGGATGTCCTTGCATTCTATTTAGTTAATACTCGGTGGAATTCTCGGGTGCCAAGG
g2:g13:tb:8:C	ATACTCCA	GTTAGTATCTTAGTTA	ACAGCATTCCGCGTTAGTGATATCCGTCCTGGATGTCGAACGTTAGTATCTTAGTTAATACTCCATGGAATTCTCGGGTGCCAAGG
g2:g27:2mm:7:17	ATACTCTG	CATAGTATATAGTTA	ACAGCATTCCGCGTTAGTGATATCCGTCCACCTACAGCTAGCATAGTATATAGTTAATACTCTGTGGAATTCTCGGGTGCCAAGG
g2:g23:2mm:3:14	ATACTTAA	CTTAGTATTTAGATA	ACAGCATTCCGCGTTAGTGATATCCGTCCTGGAACAGCTTGCTTAGTATTTAGATAATACTTAATGGAATTCTCGGGTGCCAAGG
g2:g17:2mm:11:12	ATACTTCG	CATTCTATTTAGTTA	ACAGCATTCCGCGTTAGTGATATCCGTCCTGGATGTCGATGCATTCTATTTAGTTAATACTTCGTGGAATTCTCGGGTGCCAAGG
g2:g23:tb:4:A	ATATAAGA	CATAGTATTTAGATTA	ACAGCATTCCGCGTTAGTGATATCCGTCCTGGAACAGCTTGCATAGTATTTAGATTAATATAAGATGGAATTCTCGGGTGCCAAGG
g2:g29:2mm:13:27	ATATAACG	CAAAGTATTTAGTTA	ACAGCATTCCGCGTTAGTGATATCCGTGGTCCTACAGCTTGCAAAGTATTTAGTTAATATAACGTGGAATTCTCGGGTGCCAAGG
g2:g24:2mm:5:18	ATATAATA	CATAGTATTTTGTTA	ACAGCATTCCGCGTTAGTGATATCCGTCCTGGTACAGCATGCATAGTATTTTGTTAATATAATATGGAATTCTCGGGTGCCAAGG
g2:g21:1mm:10:AC	ATATACGA	CATAGCATTTAGTTA	ACAGCATTCCGCGTTAGTGATATCCGTCCTGGATGAGCTTGCATAGCATTTAGTTAATATACGATGGAATTCTCGGGTGCCAAGG
g2:g27:tb:18:A	ATATACCG	CATAGTATTTAGTTA	ACAGCATTCCGCGTTAGTGATATCCGTCCACCTACAGCTATGCATAGTATTTAGTTAATATACCGTGGAATTCTCGGGTGCCAAGG
g2:g20:2mm:9:10	ATATACTA	CATAGATTTTAGTTA	ACAGCATTCCGCGTTAGTGATATCCGTCCTGGATGTGCTTGCATAGATTTTAGTTAATATACTATGGAATTCTCGGGTGCCAAGG
g2:g28:1mm:10:AC	ATATATAA	CATAGCATTTAGTTA	ACAGCATTCCGCGTTAGTGATATCCGTCGACCTACAGCTTGCATAGCATTTAGTTAATATATAATGGAATTCTCGGGTGCCAAGG
g2:g16:1mm:4:CU	ATATATGG	CATAGTATTTATTTA	ACAGCATTCCGCGTTAGTGATATCCGTCCTGGATGTCGAAGCATAGTATTTATTTAATATATGGTGGAATTCTCGGGTGCCAAGG
g2:g25:tb:19:G	ATATATCA	CATAGTATTTAGTTA	ACAGCATTCCGCGTTAGTGATATCCGTCCTGCTACAGCGTTGCATAGTATTTAGTTAATATATCATGGAATTCTCGGGTGCCAAGG
g2:g26:2mm:6:10	ATATGAAG	CATAGAATTAAGTTA	ACAGCATTCCGCGTTAGTGATATCCGTCCTCCTACAGCTTGCATAGAATTAAGTTAATATGAAGTGGAATTCTCGGGTGCCAAGG
g2:g20:2mm:5:14	ATATGAGA	CTTAGTATTTTGTTA	ACAGCATTCCGCGTTAGTGATATCCGTCCTGGATGTGCTTGCTTAGTATTTTGTTAATATGAGATGGAATTCTCGGGTGCCAAGG
g2:g22:2mm:5:9	ATATGACG	CATAGTTTTTTGTTA	ACAGCATTCCGCGTTAGTGATATCCGTCCTGGATCAGCTTGCATAGTTTTTTGTTAATATGACGTGGAATTCTCGGGTGCCAAGG
g2:g13:2mm:7:8	ATATGATA	GTTAGTAAATAGTTA	ACAGCATTCCGCGTTAGTGATATCCGTCCTGGATGTCGAACGTTAGTAAATAGTTAATATGATATGGAATTCTCGGGTGCCAAGG
g2:g23:2mm:4:8	ATATGGAA	CATAGTAATTACTTA	ACAGCATTCCGCGTTAGTGATATCCGTCCTGGAACAGCTTGCATAGTAATTACTTAATATGGAATGGAATTCTCGGGTGCCAAGG
g2:g29:2mm:20:22	ATATGGCG	CATAGTATTTAGTTA	ACAGCATTCCGCGTTAGTGATATCCGTGGACCTAGACCTTGCATAGTATTTAGTTAATATGGCGTGGAATTCTCGGGTGCCAAGG
g2:g29:2mm:5:19	ATATGGTA	CATAGTATTTTGTTA	ACAGCATTCCGCGTTAGTGATATCCGTGGACCTACAGGTTGCATAGTATTTTGTTAATATGGTATGGAATTCTCGGGTGCCAAGG
g2:g25:2mm:15:19	ATATGCGA	GATAGTATTTAGTTA	ACAGCATTCCGCGTTAGTGATATCCGTCCTGCTACAGGTTGGATAGTATTTAGTTAATATGCGATGGAATTCTCGGGTGCCAAGG
g2:g20:tb:10:U;g2:g20:tb:11:U	ATATGCCG	CATAGTTATTTAGTTA	ACAGCATTCCGCGTTAGTGATATCCGTCCTGGATGTGCTTGCATAGTTATTTAGTTAATATGCCGTGGAATTCTCGGGTGCCAAGG
g2:g18:1mm:15:GU	ATATGCTA	TATAGTATTTAGTTA	ACAGCATTCCGCGTTAGTGATATCCGTCCTGGATGTCGTTGTATAGTATTTAGTTAATATGCTATGGAATTCTCGGGTGCCAAGG
g2:g26:2mm:7:19	ATATGTAA	CATAGTATATAGTTA	ACAGCATTCCGCGTTAGTGATATCCGTCCTCCTACAGGTTGCATAGTATATAGTTAATATGTAATGGAATTCTCGGGTGCCAAGG
g2:g23:1mm:22:GA	ATATGTGG	CATAGTATTTAGTTA	ACAGCATTCCGCGTTAGTGATATCCGTCCTGGAAAAGCTTGCATAGTATTTAGTTAATATGTGGTGGAATTCTCGGGTGCCAAGG
g2:g19:2mm:10:14	ATATGTCA	CTTAGAATTTAGTTA	ACAGCATTCCGCGTTAGTGATATCCGTCCTGGATGTCCTTGCTTAGAATTTAGTTAATATGTCATGGAATTCTCGGGTGCCAAGG
g2:g20:2mm:3:12	ATATGTTG	CATTGTATTTAGATA	ACAGCATTCCGCGTTAGTGATATCCGTCCTGGATGTGCTTGCATTGTATTTAGATAATATGTTGTGGAATTCTCGGGTGCCAAGG
g2:g16:tb:12:A;g2:g16:tb:13:A	ATATCAAG	ATAAGTATTTAGTTA	ACAGCATTCCGCGTTAGTGATATCCGTCCTGGATGTCGAAGCATAAGTATTTAGTTAATATCAAGTGGAATTCTCGGGTGCCAAGG
g2:g20:1mm:18:AA;g2:g21:2mm:18:21	ATATCAGA	CATAGTATTTAGTTA	ACAGCATTCCGCGTTAGTGATATCCGTCCTGGATGTGCATGCATAGTATTTAGTTAATATCAGATGGAATTCTCGGGTGCCAAGG
g2:g12:1mm:12:UC	ATATCACG	GTACGTATTTAGTTA	ACAGCATTCCGCGTTAGTGATATCCGTCCTGGATGTCGAACGTACGTATTTAGTTAATATCACGTGGAATTCTCGGGTGCCAAGG
g2:g28:tb:23:A;g2:g28:tb:24:A	ATATCATC	CATAGTATTTAGTTA	ACAGCATTCCGCGTTAGTGATATCCGTCGACCTAACAGCTTGCATAGTATTTAGTTAATATCATCTGGAATTCTCGGGTGCCAAGG
g2:g27:2mm:4:14	ATATCGAA	CTTAGTATTTACTTA	ACAGCATTCCGCGTTAGTGATATCCGTCCACCTACAGCTTGCTTAGTATTTACTTAATATCGAATGGAATTCTCGGGTGCCAAGG
g2:g17:2mm:10:14	ATATCGGC	CTTAGAATTTAGTTA	ACAGCATTCCGCGTTAGTGATATCCGTCCTGGATGTCGATGCTTAGAATTTAGTTAATATCGGCTGGAATTCTCGGGTGCCAAGG
g2:g28:2mm:18:21	ATATCGCA	CATAGTATTTAGTTA	ACAGCATTCCGCGTTAGTGATATCCGTCGACCTACTGCATGCATAGTATTTAGTTAATATCGCATGGAATTCTCGGGTGCCAAGG
g2:g26:2mm:12:18	ATATCGTG	CATTGTATTTAGTTA	ACAGCATTCCGCGTTAGTGATATCCGTCCTCCTACAGCATGCATTGTATTTAGTTAATATCGTGTGGAATTCTCGGGTGCCAAGG
g2:g25:2mm:3:5	ATATCCAA	CATAGTATTTTGATA	ACAGCATTCCGCGTTAGTGATATCCGTCCTGCTACAGCTTGCATAGTATTTTGATAATATCCAATGGAATTCTCGGGTGCCAAGG
g2:g27:2mm:6:13	ATATCCGG	CAAAGTATTAAGTTA	ACAGCATTCCGCGTTAGTGATATCCGTCCACCTACAGCTTGCAAAGTATTAAGTTAATATCCGGTGGAATTCTCGGGTGCCAAGG
g2:g24:1mm:5:UC	ATATCCTC	CATAGTATTTCGTTA	ACAGCATTCCGCGTTAGTGATATCCGTCCTGGTACAGCTTGCATAGTATTTCGTTAATATCCTCTGGAATTCTCGGGTGCCAAGG
g2:g26:2mm:17:19	ATATCTAA	CATAGTATTTAGTTA	ACAGCATTCCGCGTTAGTGATATCCGTCCTCCTACAGGTAGCATAGTATTTAGTTAATATCTAATGGAATTCTCGGGTGCCAAGG
g2:g28:2mm:4:26	ATATCTGG	CATAGTATTTACTTA	ACAGCATTCCGCGTTAGTGATATCCGTCGAGCTACAGCTTGCATAGTATTTACTTAATATCTGGTGGAATTCTCGGGTGCCAAGG
g2:g30:2mm:4:8	ATATCTCA	CATAGTAATTACTTA	ACAGCATTCCGCGTTAGTGATATCCGAGGACCTACAGCTTGCATAGTAATTACTTAATATCTCATGGAATTCTCGGGTGCCAAGG
g2:g25:gb:6;g2:g25:gb:7;g2:g25:gb:8	ATATCTTC	CATAGTATTAGTTA	ACAGCATTCCGCGTTAGTGATATCCGTCCTGCTACAGCTTGCATAGTATTAGTTAATATCTTCTGGAATTCTCGGGTGCCAAGG
g2:g23:2mm:4:16	ATGAAGAA	CATAGTATTTACTTA	ACAGCATTCCGCGTTAGTGATATCCGTCCTGGAACAGCTTCCATAGTATTTACTTAATGAAGAATGGAATTCTCGGGTGCCAAGG
g2:g22:tb:14:G	ATGAAGGC	AGTAGTATTTAGTTA	ACAGCATTCCGCGTTAGTGATATCCGTCCTGGATCAGCTTGCAGTAGTATTTAGTTAATGAAGGCTGGAATTCTCGGGTGCCAAGG
g2:g29:1mm:25:GA	ATGAAGCA	CATAGTATTTAGTTA	ACAGCATTCCGCGTTAGTGATATCCGTGGACATACAGCTTGCATAGTATTTAGTTAATGAAGCATGGAATTCTCGGGTGCCAAGG
g2:g30:1mm:22:GA	ATGAAGTG	CATAGTATTTAGTTA	ACAGCATTCCGCGTTAGTGATATCCGAGGACCTAAAGCTTGCATAGTATTTAGTTAATGAAGTGTGGAATTCTCGGGTGCCAAGG
g2:g23:tb:23:U	ATGAACAA	CATAGTATTTAGTTA	ACAGCATTCCGCGTTAGTGATATCCGTCCTGGAATCAGCTTGCATAGTATTTAGTTAATGAACAATGGAATTCTCGGGTGCCAAGG
g2:g22:2mm:13:15	ATGAACGG	GAAAGTATTTAGTTA	ACAGCATTCCGCGTTAGTGATATCCGTCCTGGATCAGCTTGGAAAGTATTTAGTTAATGAACGGTGGAATTCTCGGGTGCCAAGG
g2:g29:gb:19	ATGAACCA	CATAGTATTTAGTTA	ACAGCATTCCGCGTTAGTGATATCCGTGGACCTACAGTTGCATAGTATTTAGTTAATGAACCATGGAATTCTCGGGTGCCAAGG
g2:g24:tb:19:A	ATGAACTG	CATAGTATTTAGTTA	ACAGCATTCCGCGTTAGTGATATCCGTCCTGGTACAGCATTGCATAGTATTTAGTTAATGAACTGTGGAATTCTCGGGTGCCAAGG
g2:g19:1mm:10:AC	ATGAATAA	CATAGCATTTAGTTA	ACAGCATTCCGCGTTAGTGATATCCGTCCTGGATGTCCTTGCATAGCATTTAGTTAATGAATAATGGAATTCTCGGGTGCCAAGG
g2:g21:2mm:12:20	ATGAATGG	CATTGTATTTAGTTA	ACAGCATTCCGCGTTAGTGATATCCGTCCTGGATGACCTTGCATTGTATTTAGTTAATGAATGGTGGAATTCTCGGGTGCCAAGG
g2:g16:2mm:10:11	ATGAATCA	CATACAATTTAGTTA	ACAGCATTCCGCGTTAGTGATATCCGTCCTGGATGTCGAAGCATACAATTTAGTTAATGAATCATGGAATTCTCGGGTGCCAAGG
g2:g29:2mm:21:28	ATGAATTG	CATAGTATTTAGTTA	ACAGCATTCCGCGTTAGTGATATCCGTGCACCTACTGCTTGCATAGTATTTAGTTAATGAATTGTGGAATTCTCGGGTGCCAAGG
g2:g28:2mm:12:20	ATGAGAAG	CATTGTATTTAGTTA	ACAGCATTCCGCGTTAGTGATATCCGTCGACCTACACCTTGCATTGTATTTAGTTAATGAGAAGTGGAATTCTCGGGTGCCAAGG
g2:g17:1mm:10:AC	ATGAGAGA	CATAGCATTTAGTTA	ACAGCATTCCGCGTTAGTGATATCCGTCCTGGATGTCGATGCATAGCATTTAGTTAATGAGAGATGGAATTCTCGGGTGCCAAGG
g2:g13:gb:10	ATGAGACG	GTTAGATTTAGTTA	ACAGCATTCCGCGTTAGTGATATCCGTCCTGGATGTCGAACGTTAGATTTAGTTAATGAGACGTGGAATTCTCGGGTGCCAAGG
g2:g30:2mm:4:16	ATGAGATA	CATAGTATTTACTTA	ACAGCATTCCGCGTTAGTGATATCCGAGGACCTACAGCTTCCATAGTATTTACTTAATGAGATATGGAATTCTCGGGTGCCAAGG
g2:g20:1mm:2:AC	ATGAGGCA	CATAGTATTTAGTCA	ACAGCATTCCGCGTTAGTGATATCCGTCCTGGATGTGCTTGCATAGTATTTAGTCAATGAGGCATGGAATTCTCGGGTGCCAAGG
g2:g11:2mm:3:8	ATGAGGTG	GTATGTAATTAGATA	ACAGCATTCCGCGTTAGTGATATCCGTCCTGGATGTCGAACGTATGTAATTAGATAATGAGGTGTGGAATTCTCGGGTGCCAAGG
g2:g27:2mm:3:20	ATGAGCAA	CATAGTATTTAGATA	ACAGCATTCCGCGTTAGTGATATCCGTCCACCTACACCTTGCATAGTATTTAGATAATGAGCAATGGAATTCTCGGGTGCCAAGG
g2:g30:2mm:23:25	ATGAGCGG	CATAGTATTTAGTTA	ACAGCATTCCGCGTTAGTGATATCCGAGGACGTTCAGCTTGCATAGTATTTAGTTAATGAGCGGTGGAATTCTCGGGTGCCAAGG
g2:g23:1mm:21:UU;g2:g24:2mm:21:24	ATGAGCCA	CATAGTATTTAGTTA	ACAGCATTCCGCGTTAGTGATATCCGTCCTGGAACTGCTTGCATAGTATTTAGTTAATGAGCCATGGAATTCTCGGGTGCCAAGG
g2:g26:tb:24:U;g2:g26:tb:25:U	ATGAGTGA	CATAGTATTTAGTTA	ACAGCATTCCGCGTTAGTGATATCCGTCCTCCTTACAGCTTGCATAGTATTTAGTTAATGAGTGATGGAATTCTCGGGTGCCAAGG
g2:g13:2mm:5:6	ATGAGTCG	GTTAGTATTATGTTA	ACAGCATTCCGCGTTAGTGATATCCGTCCTGGATGTCGAACGTTAGTATTATGTTAATGAGTCGTGGAATTCTCGGGTGCCAAGG
g2:g29:2mm:6:21	ATGACAAG	CATAGTATTAAGTTA	ACAGCATTCCGCGTTAGTGATATCCGTGGACCTACTGCTTGCATAGTATTAAGTTAATGACAAGTGGAATTCTCGGGTGCCAAGG
g2:g21:tb:16:U	ATGACACA	CATAGTATTTAGTTA	ACAGCATTCCGCGTTAGTGATATCCGTCCTGGATGAGCTTGTCATAGTATTTAGTTAATGACACATGGAATTCTCGGGTGCCAAGG
g2:g23:2mm:14:22	ATGACATG	CTTAGTATTTAGTTA	ACAGCATTCCGCGTTAGTGATATCCGTCCTGGAAGAGCTTGCTTAGTATTTAGTTAATGACATGTGGAATTCTCGGGTGCCAAGG
g12:g27:cont:t1A	ATGACGAA	CATACATAAATCAAA	ACAGCATTCCGCGTTAGTGATATCCGTCCACCTACAGCTTGCATACATAAATCAAAATGACGAATGGAATTCTCGGGTGCCAAGG
g2:g27:2mm:8:10	ATGACGGC	CATAGAAATTAGTTA	ACAGCATTCCGCGTTAGTGATATCCGTCCACCTACAGCTTGCATAGAAATTAGTTAATGACGGCTGGAATTCTCGGGTGCCAAGG
g2:g24:tb:23:G	ATGACGCA	CATAGTATTTAGTTA	ACAGCATTCCGCGTTAGTGATATCCGTCCTGGTAGCAGCTTGCATAGTATTTAGTTAATGACGCATGGAATTCTCGGGTGCCAAGG
g2:g22:tb:19:G	ATGACGTG	CATAGTATTTAGTTA	ACAGCATTCCGCGTTAGTGATATCCGTCCTGGATCAGCGTTGCATAGTATTTAGTTAATGACGTGTGGAATTCTCGGGTGCCAAGG
g2:g15:tb:12:C	ATGACTAA	ATACGTATTTAGTTA	ACAGCATTCCGCGTTAGTGATATCCGTCCTGGATGTCGAACCATACGTATTTAGTTAATGACTAATGGAATTCTCGGGTGCCAAGG
g2:g30:2mm:9:20	ATGACTGG	CATAGTTTTTAGTTA	ACAGCATTCCGCGTTAGTGATATCCGAGGACCTACACCTTGCATAGTTTTTAGTTAATGACTGGTGGAATTCTCGGGTGCCAAGG
g2:g22:2mm:8:11	ATGACTCA	CATACTAATTAGTTA	ACAGCATTCCGCGTTAGTGATATCCGTCCTGGATCAGCTTGCATACTAATTAGTTAATGACTCATGGAATTCTCGGGTGCCAAGG
g2:g20:tb:15:C;g2:g20:tb:16:C	ATGACTTC	CATAGTATTTAGTTA	ACAGCATTCCGCGTTAGTGATATCCGTCCTGGATGTGCTTGCCATAGTATTTAGTTAATGACTTCTGGAATTCTCGGGTGCCAAGG
g2:g28:2mm:3:23	ATGATAAG	CATAGTATTTAGATA	ACAGCATTCCGCGTTAGTGATATCCGTCGACCTTCAGCTTGCATAGTATTTAGATAATGATAAGTGGAATTCTCGGGTGCCAAGG
g2:g30:1mm:21:UU	ATGATACC	CATAGTATTTAGTTA	ACAGCATTCCGCGTTAGTGATATCCGAGGACCTACTGCTTGCATAGTATTTAGTTAATGATACCTGGAATTCTCGGGTGCCAAGG
g2:g22:1mm:20:CA	ATGATATA	CATAGTATTTAGTTA	ACAGCATTCCGCGTTAGTGATATCCGTCCTGGATCAACTTGCATAGTATTTAGTTAATGATATATGGAATTCTCGGGTGCCAAGG
g2:g18:2mm:11:13	ATGATGAA	CAAACTATTTAGTTA	ACAGCATTCCGCGTTAGTGATATCCGTCCTGGATGTCGTTGCAAACTATTTAGTTAATGATGAATGGAATTCTCGGGTGCCAAGG
g2:g24:1mm:19:GU	ATGATGGC	CATAGTATTTAGTTA	ACAGCATTCCGCGTTAGTGATATCCGTCCTGGTACAGTTTGCATAGTATTTAGTTAATGATGGCTGGAATTCTCGGGTGCCAAGG
g2:g30:2mm:14:22	ATGATGCG	CTTAGTATTTAGTTA	ACAGCATTCCGCGTTAGTGATATCCGAGGACCTAGAGCTTGCTTAGTATTTAGTTAATGATGCGTGGAATTCTCGGGTGCCAAGG
g2:g27:2mm:15:18	ATGATGTA	GATAGTATTTAGTTA	ACAGCATTCCGCGTTAGTGATATCCGTCCACCTACAGCATGGATAGTATTTAGTTAATGATGTATGGAATTCTCGGGTGCCAAGG
g2:g25:2mm:2:23	ATGATCAA	CATAGTATTTAGTAA	ACAGCATTCCGCGTTAGTGATATCCGTCCTGCTTCAGCTTGCATAGTATTTAGTAAATGATCAATGGAATTCTCGGGTGCCAAGG
spikein:18	ATGATCGG	GTATCATAAATCAAT	ACAGCATTCCGCGTTAGTGATATCCGTCCTGGATGTCGTACGTATCATAAATCAATATGATCGGTGGAATTCTCGGGTGCCAAGG
g2:g12:1mm:10:AG	ATGATCCA	GTAAGGATTTAGTTA	ACAGCATTCCGCGTTAGTGATATCCGTCCTGGATGTCGAACGTAAGGATTTAGTTAATGATCCATGGAATTCTCGGGTGCCAAGG
g2:g30:2mm:15:28	ATGATCTG	GATAGTATTTAGTTA	ACAGCATTCCGCGTTAGTGATATCCGAGCACCTACAGCTTGGATAGTATTTAGTTAATGATCTGTGGAATTCTCGGGTGCCAAGG
g2:g27:2mm:12:14	ATGATTAA	CTTTGTATTTAGTTA	ACAGCATTCCGCGTTAGTGATATCCGTCCACCTACAGCTTGCTTTGTATTTAGTTAATGATTAATGGAATTCTCGGGTGCCAAGG
g2:g27:2mm:10:16	ATGATTGG	CATAGAATTTAGTTA	ACAGCATTCCGCGTTAGTGATATCCGTCCACCTACAGCTTCCATAGAATTTAGTTAATGATTGGTGGAATTCTCGGGTGCCAAGG
g2:g18:tb:6:G	ATGATTCA	CATAGTATTTGAGTTA	ACAGCATTCCGCGTTAGTGATATCCGTCCTGGATGTCGTTGCATAGTATTTGAGTTAATGATTCATGGAATTCTCGGGTGCCAAGG
g2:g25:2mm:5:22	ATGGAAGA	CATAGTATTTTGTTA	ACAGCATTCCGCGTTAGTGATATCCGTCCTGCTAGAGCTTGCATAGTATTTTGTTAATGGAAGATGGAATTCTCGGGTGCCAAGG
g2:g28:2mm:12:26	ATGGAACG	CATTGTATTTAGTTA	ACAGCATTCCGCGTTAGTGATATCCGTCGAGCTACAGCTTGCATTGTATTTAGTTAATGGAACGTGGAATTCTCGGGTGCCAAGG
g2:g12:3mm:8	ATGGAATA	GTAAGATATTAGTTA	ACAGCATTCCGCGTTAGTGATATCCGTCCTGGATGTCGAACGTAAGATATTAGTTAATGGAATATGGAATTCTCGGGTGCCAAGG
g2:g21:tb:4:G;g2:g21:tb:5:G	ATGGAGAA	CATAGTATTTAGGTTA	ACAGCATTCCGCGTTAGTGATATCCGTCCTGGATGAGCTTGCATAGTATTTAGGTTAATGGAGAATGGAATTCTCGGGTGCCAAGG
g2:g27:1mm:25:GA	ATGGAGGC	CATAGTATTTAGTTA	ACAGCATTCCGCGTTAGTGATATCCGTCCACATACAGCTTGCATAGTATTTAGTTAATGGAGGCTGGAATTCTCGGGTGCCAAGG
g2:g30:2mm:8:12	ATGGAGCA	CATTGTAATTAGTTA	ACAGCATTCCGCGTTAGTGATATCCGAGGACCTACAGCTTGCATTGTAATTAGTTAATGGAGCATGGAATTCTCGGGTGCCAAGG
g2:g30:1mm:9:UG	ATGGAGTG	CATAGTGTTTAGTTA	ACAGCATTCCGCGTTAGTGATATCCGAGGACCTACAGCTTGCATAGTGTTTAGTTAATGGAGTGTGGAATTCTCGGGTGCCAAGG
g2:g26:2mm:9:11	ATGGATAA	CATACTTTTTAGTTA	ACAGCATTCCGCGTTAGTGATATCCGTCCTCCTACAGCTTGCATACTTTTTAGTTAATGGATAATGGAATTCTCGGGTGCCAAGG
g2:g27:2mm:3:26	ATGGATGG	CATAGTATTTAGATA	ACAGCATTCCGCGTTAGTGATATCCGTCCAGCTACAGCTTGCATAGTATTTAGATAATGGATGGTGGAATTCTCGGGTGCCAAGG
g2:g22:2mm:11:16	ATGGATCA	CATACTATTTAGTTA	ACAGCATTCCGCGTTAGTGATATCCGTCCTGGATCAGCTTCCATACTATTTAGTTAATGGATCATGGAATTCTCGGGTGCCAAGG
g2:g30:2mm:6:15	ATGGATTG	GATAGTATTAAGTTA	ACAGCATTCCGCGTTAGTGATATCCGAGGACCTACAGCTTGGATAGTATTAAGTTAATGGATTGTGGAATTCTCGGGTGCCAAGG
g2:g30:tb:27:A;g2:g30:tb:28:A	ATGGCAAG	CATAGTATTTAGTTA	ACAGCATTCCGCGTTAGTGATATCCGAGGAACCTACAGCTTGCATAGTATTTAGTTAATGGCAAGTGGAATTCTCGGGTGCCAAGG
g2:g15:2mm:8:13	ATGGCAGA	CAAAGTAATTAGTTA	ACAGCATTCCGCGTTAGTGATATCCGTCCTGGATGTCGAACCAAAGTAATTAGTTAATGGCAGATGGAATTCTCGGGTGCCAAGG
g2:g16:2mm:6:7	ATGGCACG	CATAGTATAAAGTTA	ACAGCATTCCGCGTTAGTGATATCCGTCCTGGATGTCGAAGCATAGTATAAAGTTAATGGCACGTGGAATTCTCGGGTGCCAAGG
g2:g28:tb:12:A;g2:g28:tb:13:A	ATGGCGAA	ATAAGTATTTAGTTA	ACAGCATTCCGCGTTAGTGATATCCGTCGACCTACAGCTTGCATAAGTATTTAGTTAATGGCGAATGGAATTCTCGGGTGCCAAGG
g2:g14:2mm:9:13	ATGGCGGC	GAAAGTTTTTAGTTA	ACAGCATTCCGCGTTAGTGATATCCGTCCTGGATGTCGAACGAAAGTTTTTAGTTAATGGCGGCTGGAATTCTCGGGTGCCAAGG
g2:g23:2mm:9:20	ATGGCGCA	CATAGTTTTTAGTTA	ACAGCATTCCGCGTTAGTGATATCCGTCCTGGAACACCTTGCATAGTTTTTAGTTAATGGCGCATGGAATTCTCGGGTGCCAAGG
g2:g15:2mm:5:7	ATGGCGTG	CATAGTATATTGTTA	ACAGCATTCCGCGTTAGTGATATCCGTCCTGGATGTCGAACCATAGTATATTGTTAATGGCGTGTGGAATTCTCGGGTGCCAAGG
g2:g26:1mm:13:AA;g2:g27:2mm:13:27	ATGGCCAA	CAAAGTATTTAGTTA	ACAGCATTCCGCGTTAGTGATATCCGTCCTCCTACAGCTTGCAAAGTATTTAGTTAATGGCCAATGGAATTCTCGGGTGCCAAGG
g2:g24:3mm:6	ATGGCCGG	CATAGTAAAAAGTTA	ACAGCATTCCGCGTTAGTGATATCCGTCCTGGTACAGCTTGCATAGTAAAAAGTTAATGGCCGGTGGAATTCTCGGGTGCCAAGG
g2:g29:2mm:22:26	ATGGCCTC	CATAGTATTTAGTTA	ACAGCATTCCGCGTTAGTGATATCCGTGGAGCTAGAGCTTGCATAGTATTTAGTTAATGGCCTCTGGAATTCTCGGGTGCCAAGG
g2:g25:tb:22:G	ATGGCTAA	CATAGTATTTAGTTA	ACAGCATTCCGCGTTAGTGATATCCGTCCTGCTACGAGCTTGCATAGTATTTAGTTAATGGCTAATGGAATTCTCGGGTGCCAAGG
g2:g29:2mm:9:23	ATGGCTGG	CATAGTTTTTAGTTA	ACAGCATTCCGCGTTAGTGATATCCGTGGACCTTCAGCTTGCATAGTTTTTAGTTAATGGCTGGTGGAATTCTCGGGTGCCAAGG
g2:g30:2mm:12:16	ATGGCTCA	CATTGTATTTAGTTA	ACAGCATTCCGCGTTAGTGATATCCGAGGACCTACAGCTTCCATTGTATTTAGTTAATGGCTCATGGAATTCTCGGGTGCCAAGG
g2:g20:1mm:20:CU	ATGGTAAG	CATAGTATTTAGTTA	ACAGCATTCCGCGTTAGTGATATCCGTCCTGGATGTTCTTGCATAGTATTTAGTTAATGGTAAGTGGAATTCTCGGGTGCCAAGG
g2:g29:tb:23:A;g2:g29:tb:24:A	ATGGTAGA	CATAGTATTTAGTTA	ACAGCATTCCGCGTTAGTGATATCCGTGGACCTAACAGCTTGCATAGTATTTAGTTAATGGTAGATGGAATTCTCGGGTGCCAAGG
g2:g21:2mm:8:13	ATGGTACG	CAAAGTAATTAGTTA	ACAGCATTCCGCGTTAGTGATATCCGTCCTGGATGAGCTTGCAAAGTAATTAGTTAATGGTACGTGGAATTCTCGGGTGCCAAGG
g2:g16:tb:7:G	ATGGTGAA	CATAGTATTGTAGTTA	ACAGCATTCCGCGTTAGTGATATCCGTCCTGGATGTCGAAGCATAGTATTGTAGTTAATGGTGAATGGAATTCTCGGGTGCCAAGG
g2:g27:2mm:20:22	ATGGTGGC	CATAGTATTTAGTTA	ACAGCATTCCGCGTTAGTGATATCCGTCCACCTAGACCTTGCATAGTATTTAGTTAATGGTGGCTGGAATTCTCGGGTGCCAAGG
g2:g27:2mm:5:19	ATGGTGCG	CATAGTATTTTGTTA	ACAGCATTCCGCGTTAGTGATATCCGTCCACCTACAGGTTGCATAGTATTTTGTTAATGGTGCGTGGAATTCTCGGGTGCCAAGG
g2:g18:2mm:7:8	ATGGTGTA	CATAGTAAATAGTTA	ACAGCATTCCGCGTTAGTGATATCCGTCCTGGATGTCGTTGCATAGTAAATAGTTAATGGTGTATGGAATTCTCGGGTGCCAAGG
g2:g28:2mm:8:13	ATGGTCAA	CAAAGTAATTAGTTA	ACAGCATTCCGCGTTAGTGATATCCGTCGACCTACAGCTTGCAAAGTAATTAGTTAATGGTCAATGGAATTCTCGGGTGCCAAGG
g2:g11:2mm:5:10	ATGGTCGG	GTATGAATTTTGTTA	ACAGCATTCCGCGTTAGTGATATCCGTCCTGGATGTCGAACGTATGAATTTTGTTAATGGTCGGTGGAATTCTCGGGTGCCAAGG
g2:g23:2mm:8:12	ATGGTCCA	CATTGTAATTAGTTA	ACAGCATTCCGCGTTAGTGATATCCGTCCTGGAACAGCTTGCATTGTAATTAGTTAATGGTCCATGGAATTCTCGGGTGCCAAGG
g2:g23:1mm:9:UG	ATGGTCTG	CATAGTGTTTAGTTA	ACAGCATTCCGCGTTAGTGATATCCGTCCTGGAACAGCTTGCATAGTGTTTAGTTAATGGTCTGTGGAATTCTCGGGTGCCAAGG
g2:g21:2mm:5:7	ATGGTTGA	CATAGTATATTGTTA	ACAGCATTCCGCGTTAGTGATATCCGTCCTGGATGAGCTTGCATAGTATATTGTTAATGGTTGATGGAATTCTCGGGTGCCAAGG
g2:g10:2mm:7:9	ATGGTTCG	GTATCTTTATAGTTA	ACAGCATTCCGCGTTAGTGATATCCGTCCTGGATGTCGAACGTATCTTTATAGTTAATGGTTCGTGGAATTCTCGGGTGCCAAGG
g2:g15:2mm:2:10	ATGCGAAG	CATAGAATTTAGTAA	ACAGCATTCCGCGTTAGTGATATCCGTCCTGGATGTCGAACCATAGAATTTAGTAAATGCGAAGTGGAATTCTCGGGTGCCAAGG
g2:g23:2mm:6:15	ATGCGAGA	GATAGTATTAAGTTA	ACAGCATTCCGCGTTAGTGATATCCGTCCTGGAACAGCTTGGATAGTATTAAGTTAATGCGAGATGGAATTCTCGGGTGCCAAGG
g2:g28:2mm:5:7	ATGCGACG	CATAGTATATTGTTA	ACAGCATTCCGCGTTAGTGATATCCGTCGACCTACAGCTTGCATAGTATATTGTTAATGCGACGTGGAATTCTCGGGTGCCAAGG
g2:g13:2mm:3:9	ATGCGATA	GTTAGTTTTTAGATA	ACAGCATTCCGCGTTAGTGATATCCGTCCTGGATGTCGAACGTTAGTTTTTAGATAATGCGATATGGAATTCTCGGGTGCCAAGG
g2:g25:3mm:7	ATGCGGAA	CATAGTTAATAGTTA	ACAGCATTCCGCGTTAGTGATATCCGTCCTGCTACAGCTTGCATAGTTAATAGTTAATGCGGAATGGAATTCTCGGGTGCCAAGG
g2:g18:2mm:8:17	ATGCGGCG	CATAGTAATTAGTTA	ACAGCATTCCGCGTTAGTGATATCCGTCCTGGATGTCGTAGCATAGTAATTAGTTAATGCGGCGTGGAATTCTCGGGTGCCAAGG
g2:g18:gb:17	ATGCGGTA	CATAGTATTTAGTTA	ACAGCATTCCGCGTTAGTGATATCCGTCCTGGATGTCGTGCATAGTATTTAGTTAATGCGGTATGGAATTCTCGGGTGCCAAGG
g2:g26:2mm:3:14	ATGCGCAA	CTTAGTATTTAGATA	ACAGCATTCCGCGTTAGTGATATCCGTCCTCCTACAGCTTGCTTAGTATTTAGATAATGCGCAATGGAATTCTCGGGTGCCAAGG
g2:g24:2mm:3:22	ATGCGCGG	CATAGTATTTAGATA	ACAGCATTCCGCGTTAGTGATATCCGTCCTGGTAGAGCTTGCATAGTATTTAGATAATGCGCGGTGGAATTCTCGGGTGCCAAGG
g2:g21:2mm:5:17	ATGCGCCA	CATAGTATTTTGTTA	ACAGCATTCCGCGTTAGTGATATCCGTCCTGGATGAGCTAGCATAGTATTTTGTTAATGCGCCATGGAATTCTCGGGTGCCAAGG
g2:g19:tb:4:A	ATGCGCTG	CATAGTATTTAGATTA	ACAGCATTCCGCGTTAGTGATATCCGTCCTGGATGTCCTTGCATAGTATTTAGATTAATGCGCTGTGGAATTCTCGGGTGCCAAGG
g2:g24:tb:16:U	ATGCGTAA	CATAGTATTTAGTTA	ACAGCATTCCGCGTTAGTGATATCCGTCCTGGTACAGCTTGTCATAGTATTTAGTTAATGCGTAATGGAATTCTCGGGTGCCAAGG
g2:g28:2mm:5:17	ATGCGTGG	CATAGTATTTTGTTA	ACAGCATTCCGCGTTAGTGATATCCGTCGACCTACAGCTAGCATAGTATTTTGTTAATGCGTGGTGGAATTCTCGGGTGCCAAGG
g2:g29:2mm:2:4	ATGCGTCA	CATAGTATTTACTAA	ACAGCATTCCGCGTTAGTGATATCCGTGGACCTACAGCTTGCATAGTATTTACTAAATGCGTCATGGAATTCTCGGGTGCCAAGG
g2:g28:2mm:22:23	ATGCGTTG	CATAGTATTTAGTTA	ACAGCATTCCGCGTTAGTGATATCCGTCGACCTTGAGCTTGCATAGTATTTAGTTAATGCGTTGTGGAATTCTCGGGTGCCAAGG
g2:g26:tb:24:G	ATGCCAAG	CATAGTATTTAGTTA	ACAGCATTCCGCGTTAGTGATATCCGTCCTCCTGACAGCTTGCATAGTATTTAGTTAATGCCAAGTGGAATTCTCGGGTGCCAAGG
g2:g29:2mm:21:27	ATGCCAGA	CATAGTATTTAGTTA	ACAGCATTCCGCGTTAGTGATATCCGTGGTCCTACTGCTTGCATAGTATTTAGTTAATGCCAGATGGAATTCTCGGGTGCCAAGG
g2:g21:2mm:13:16	ATGCCACG	CAAAGTATTTAGTTA	ACAGCATTCCGCGTTAGTGATATCCGTCCTGGATGAGCTTCCAAAGTATTTAGTTAATGCCACGTGGAATTCTCGGGTGCCAAGG
g2:g27:tb:5:U	ATGCCATC	CATAGTATTTATGTTA	ACAGCATTCCGCGTTAGTGATATCCGTCCACCTACAGCTTGCATAGTATTTATGTTAATGCCATCTGGAATTCTCGGGTGCCAAGG
g2:g18:2mm:7:16	ATGCCGAA	CATAGTATATAGTTA	ACAGCATTCCGCGTTAGTGATATCCGTCCTGGATGTCGTTCCATAGTATATAGTTAATGCCGAATGGAATTCTCGGGTGCCAAGG
g2:g28:2mm:13:16	ATGCCGGC	CAAAGTATTTAGTTA	ACAGCATTCCGCGTTAGTGATATCCGTCGACCTACAGCTTCCAAAGTATTTAGTTAATGCCGGCTGGAATTCTCGGGTGCCAAGG
g2:g29:tb:12:A;g2:g29:tb:13:A	ATGCCGCA	ATAAGTATTTAGTTA	ACAGCATTCCGCGTTAGTGATATCCGTGGACCTACAGCTTGCATAAGTATTTAGTTAATGCCGCATGGAATTCTCGGGTGCCAAGG
g2:g24:2mm:4:9	ATGCCGTG	CATAGTTTTTACTTA	ACAGCATTCCGCGTTAGTGATATCCGTCCTGGTACAGCTTGCATAGTTTTTACTTAATGCCGTGTGGAATTCTCGGGTGCCAAGG
g2:g23:2mm:12:16	ATGCCTGA	CATTGTATTTAGTTA	ACAGCATTCCGCGTTAGTGATATCCGTCCTGGAACAGCTTCCATTGTATTTAGTTAATGCCTGATGGAATTCTCGGGTGCCAAGG
g2:g21:2mm:2:10	ATGCCTCG	CATAGAATTTAGTAA	ACAGCATTCCGCGTTAGTGATATCCGTCCTGGATGAGCTTGCATAGAATTTAGTAAATGCCTCGTGGAATTCTCGGGTGCCAAGG
g2:g25:2mm:8:24	ATGCCTTA	CATAGTAATTAGTTA	ACAGCATTCCGCGTTAGTGATATCCGTCCTGCAACAGCTTGCATAGTAATTAGTTAATGCCTTATGGAATTCTCGGGTGCCAAGG
g2:g26:2mm:4:8	ATGCTAAG	CATAGTAATTACTTA	ACAGCATTCCGCGTTAGTGATATCCGTCCTCCTACAGCTTGCATAGTAATTACTTAATGCTAAGTGGAATTCTCGGGTGCCAAGG
g2:g25:2mm:11:14	ATGCTAGA	CTTACTATTTAGTTA	ACAGCATTCCGCGTTAGTGATATCCGTCCTGCTACAGCTTGCTTACTATTTAGTTAATGCTAGATGGAATTCTCGGGTGCCAAGG
g2:g28:tb:7:G	ATGCTATG	CATAGTATTGTAGTTA	ACAGCATTCCGCGTTAGTGATATCCGTCGACCTACAGCTTGCATAGTATTGTAGTTAATGCTATGTGGAATTCTCGGGTGCCAAGG
g2:g28:2mm:2:10	ATGCTGAA	CATAGAATTTAGTAA	ACAGCATTCCGCGTTAGTGATATCCGTCGACCTACAGCTTGCATAGAATTTAGTAAATGCTGAATGGAATTCTCGGGTGCCAAGG
g2:g25:gb:19	ATGCTGGC	CATAGTATTTAGTTA	ACAGCATTCCGCGTTAGTGATATCCGTCCTGCTACAGTTGCATAGTATTTAGTTAATGCTGGCTGGAATTCTCGGGTGCCAAGG
g2:g21:tb:3:U;g2:g21:tb:4:U	ATGCTGCG	CATAGTATTTAGTTTA	ACAGCATTCCGCGTTAGTGATATCCGTCCTGGATGAGCTTGCATAGTATTTAGTTTAATGCTGCGTGGAATTCTCGGGTGCCAAGG
g2:g18:2mm:16:17	ATGCTGTA	CATAGTATTTAGTTA	ACAGCATTCCGCGTTAGTGATATCCGTCCTGGATGTCGTACCATAGTATTTAGTTAATGCTGTATGGAATTCTCGGGTGCCAAGG
g2:g26:1mm:22:GA	ATGCTCAA	CATAGTATTTAGTTA	ACAGCATTCCGCGTTAGTGATATCCGTCCTCCTAAAGCTTGCATAGTATTTAGTTAATGCTCAATGGAATTCTCGGGTGCCAAGG
g2:g18:tb:12:U	ATGCTCGG	ATATGTATTTAGTTA	ACAGCATTCCGCGTTAGTGATATCCGTCCTGGATGTCGTTGCATATGTATTTAGTTAATGCTCGGTGGAATTCTCGGGTGCCAAGG
g2:g19:2mm:8:13	ATGCTCCA	CAAAGTAATTAGTTA	ACAGCATTCCGCGTTAGTGATATCCGTCCTGGATGTCCTTGCAAAGTAATTAGTTAATGCTCCATGGAATTCTCGGGTGCCAAGG
g2:g25:2mm:18:23	ATGCTCTG	CATAGTATTTAGTTA	ACAGCATTCCGCGTTAGTGATATCCGTCCTGCTTCAGCATGCATAGTATTTAGTTAATGCTCTGTGGAATTCTCGGGTGCCAAGG
g2:g27:2mm:22:26	ATGTAAGA	CATAGTATTTAGTTA	ACAGCATTCCGCGTTAGTGATATCCGTCCAGCTAGAGCTTGCATAGTATTTAGTTAATGTAAGATGGAATTCTCGGGTGCCAAGG
g2:g14:1mm:14:UU;g2:g15:2mm:14:15;g2:g16:3mm:14;g2:g13:cont:t1A	ATGTAACG	GTTAGTATTTAGTTA	ACAGCATTCCGCGTTAGTGATATCCGTCCTGGATGTCGAACGTTAGTATTTAGTTAATGTAACGTGGAATTCTCGGGTGCCAAGG
g2:g13:cont:t1C	ATGTAATA	GTTAGTATTTAGTTC	ACAGCATTCCGCGTTAGTGATATCCGTCCTGGATGTCGAACGTTAGTATTTAGTTCATGTAATATGGAATTCTCGGGTGCCAAGG
g2:g28:tb:20:A	ATGTAGAA	CATAGTATTTAGTTA	ACAGCATTCCGCGTTAGTGATATCCGTCGACCTACAGACTTGCATAGTATTTAGTTAATGTAGAATGGAATTCTCGGGTGCCAAGG
g2:g30:2mm:9:26	ATGTAGGC	CATAGTTTTTAGTTA	ACAGCATTCCGCGTTAGTGATATCCGAGGAGCTACAGCTTGCATAGTTTTTAGTTAATGTAGGCTGGAATTCTCGGGTGCCAAGG
g2:g27:2mm:6:21	ATGTAGCA	CATAGTATTAAGTTA	ACAGCATTCCGCGTTAGTGATATCCGTCCACCTACTGCTTGCATAGTATTAAGTTAATGTAGCATGGAATTCTCGGGTGCCAAGG
g2:g22:2mm:3:19	ATGTACGA	CATAGTATTTAGATA	ACAGCATTCCGCGTTAGTGATATCCGTCCTGGATCAGGTTGCATAGTATTTAGATAATGTACGATGGAATTCTCGGGTGCCAAGG
g2:g13:cont:t1G	ATGTACCG	GTTAGTATTTAGTTG	ACAGCATTCCGCGTTAGTGATATCCGTCCTGGATGTCGAACGTTAGTATTTAGTTGATGTACCGTGGAATTCTCGGGTGCCAAGG
g2:g19:2mm:5:7	ATGTACTA	CATAGTATATTGTTA	ACAGCATTCCGCGTTAGTGATATCCGTCCTGGATGTCCTTGCATAGTATATTGTTAATGTACTATGGAATTCTCGGGTGCCAAGG
g2:g22:tb:22:G	ATGTGAAG	CATAGTATTTAGTTA	ACAGCATTCCGCGTTAGTGATATCCGTCCTGGATCGAGCTTGCATAGTATTTAGTTAATGTGAAGTGGAATTCTCGGGTGCCAAGG
g2:g24:2mm:13:23	ATGTGAGA	CAAAGTATTTAGTTA	ACAGCATTCCGCGTTAGTGATATCCGTCCTGGTTCAGCTTGCAAAGTATTTAGTTAATGTGAGATGGAATTCTCGGGTGCCAAGG
g2:g24:tb:4:G;g2:g24:tb:5:G	ATGTGACG	CATAGTATTTAGGTTA	ACAGCATTCCGCGTTAGTGATATCCGTCCTGGTACAGCTTGCATAGTATTTAGGTTAATGTGACGTGGAATTCTCGGGTGCCAAGG
g2:g18:2mm:5:6	ATGTGATA	CATAGTATTATGTTA	ACAGCATTCCGCGTTAGTGATATCCGTCCTGGATGTCGTTGCATAGTATTATGTTAATGTGATATGGAATTCTCGGGTGCCAAGG
g2:g30:3mm:25	ATGTGGAA	CATAGTATTTAGTTA	ACAGCATTCCGCGTTAGTGATATCCGAGGTGGTACAGCTTGCATAGTATTTAGTTAATGTGGAATGGAATTCTCGGGTGCCAAGG
g2:g25:2mm:16:24	ATGTGGCG	CATAGTATTTAGTTA	ACAGCATTCCGCGTTAGTGATATCCGTCCTGCAACAGCTTCCATAGTATTTAGTTAATGTGGCGTGGAATTCTCGGGTGCCAAGG
g2:g24:tb:22:U	ATGTGGTA	CATAGTATTTAGTTA	ACAGCATTCCGCGTTAGTGATATCCGTCCTGGTACTAGCTTGCATAGTATTTAGTTAATGTGGTATGGAATTCTCGGGTGCCAAGG
g2:g26:2mm:4:16	ATGTGCGA	CATAGTATTTACTTA	ACAGCATTCCGCGTTAGTGATATCCGTCCTCCTACAGCTTCCATAGTATTTACTTAATGTGCGATGGAATTCTCGGGTGCCAAGG
g2:g26:gb:14	ATGTGCCG	GCTAGTATTTAGTTA	ACAGCATTCCGCGTTAGTGATATCCGTCCTCCTACAGCTTGCTAGTATTTAGTTAATGTGCCGTGGAATTCTCGGGTGCCAAGG
g2:g28:2mm:9:25	ATGTGCTA	CATAGTTTTTAGTTA	ACAGCATTCCGCGTTAGTGATATCCGTCGACGTACAGCTTGCATAGTTTTTAGTTAATGTGCTATGGAATTCTCGGGTGCCAAGG
g2:g14:2mm:7:11	ATGTGTAA	GATACTATATAGTTA	ACAGCATTCCGCGTTAGTGATATCCGTCCTGGATGTCGAACGATACTATATAGTTAATGTGTAATGGAATTCTCGGGTGCCAAGG
g2:g10:tb:7:G	ATGTGTGG	GTATCTATTGTAGTTA	ACAGCATTCCGCGTTAGTGATATCCGTCCTGGATGTCGAACGTATCTATTGTAGTTAATGTGTGGTGGAATTCTCGGGTGCCAAGG
g2:g13:cont:t1U	ATGTGTCA	GTTAGTATTTAGTTT	ACAGCATTCCGCGTTAGTGATATCCGTCCTGGATGTCGAACGTTAGTATTTAGTTTATGTGTCATGGAATTCTCGGGTGCCAAGG
g2:g20:2mm:11:19	ATGTGTTG	CATACTATTTAGTTA	ACAGCATTCCGCGTTAGTGATATCCGTCCTGGATGTGGTTGCATACTATTTAGTTAATGTGTTGTGGAATTCTCGGGTGCCAAGG
g2:g19:2mm:5:17	ATGTCAAG	CATAGTATTTTGTTA	ACAGCATTCCGCGTTAGTGATATCCGTCCTGGATGTCCTAGCATAGTATTTTGTTAATGTCAAGTGGAATTCTCGGGTGCCAAGG
g2:g30:2mm:15:27	ATGTCAGA	GATAGTATTTAGTTA	ACAGCATTCCGCGTTAGTGATATCCGAGGTCCTACAGCTTGGATAGTATTTAGTTAATGTCAGATGGAATTCTCGGGTGCCAAGG
g2:g22:2mm:15:21	ATGTCACG	GATAGTATTTAGTTA	ACAGCATTCCGCGTTAGTGATATCCGTCCTGGATCTGCTTGGATAGTATTTAGTTAATGTCACGTGGAATTCTCGGGTGCCAAGG
g2:g24:1mm:11:CU	ATGTCATC	CATATTATTTAGTTA	ACAGCATTCCGCGTTAGTGATATCCGTCCTGGTACAGCTTGCATATTATTTAGTTAATGTCATCTGGAATTCTCGGGTGCCAAGG
g2:g21:2mm:14:15	ATGTCGAA	GTTAGTATTTAGTTA	ACAGCATTCCGCGTTAGTGATATCCGTCCTGGATGAGCTTGGTTAGTATTTAGTTAATGTCGAATGGAATTCTCGGGTGCCAAGG
g2:g24:2mm:2:7	ATGTCGGC	CATAGTATATAGTAA	ACAGCATTCCGCGTTAGTGATATCCGTCCTGGTACAGCTTGCATAGTATATAGTAAATGTCGGCTGGAATTCTCGGGTGCCAAGG
g2:g19:2mm:13:16	ATGTCGCA	CAAAGTATTTAGTTA	ACAGCATTCCGCGTTAGTGATATCCGTCCTGGATGTCCTTCCAAAGTATTTAGTTAATGTCGCATGGAATTCTCGGGTGCCAAGG
g2:g28:2mm:14:15	ATGTCGTG	GTTAGTATTTAGTTA	ACAGCATTCCGCGTTAGTGATATCCGTCGACCTACAGCTTGGTTAGTATTTAGTTAATGTCGTGTGGAATTCTCGGGTGCCAAGG
g2:g30:2mm:2:3;g4:g30:cont:t1A	ATGTCCAA	CATAGTATTTAGAAA	ACAGCATTCCGCGTTAGTGATATCCGAGGACCTACAGCTTGCATAGTATTTAGAAAATGTCCAATGGAATTCTCGGGTGCCAAGG
g2:g24:2mm:5:8	ATGTCCGG	CATAGTAATTTGTTA	ACAGCATTCCGCGTTAGTGATATCCGTCCTGGTACAGCTTGCATAGTAATTTGTTAATGTCCGGTGGAATTCTCGGGTGCCAAGG
g2:g19:2mm:2:10	ATGTCCTC	CATAGAATTTAGTAA	ACAGCATTCCGCGTTAGTGATATCCGTCCTGGATGTCCTTGCATAGAATTTAGTAAATGTCCTCTGGAATTCTCGGGTGCCAAGG
g2:g25:2mm:13:21	ATGTCTAA	CAAAGTATTTAGTTA	ACAGCATTCCGCGTTAGTGATATCCGTCCTGCTACTGCTTGCAAAGTATTTAGTTAATGTCTAATGGAATTCTCGGGTGCCAAGG
g2:g24:2mm:2:17	ATGTCTGG	CATAGTATTTAGTAA	ACAGCATTCCGCGTTAGTGATATCCGTCCTGGTACAGCTAGCATAGTATTTAGTAAATGTCTGGTGGAATTCTCGGGTGCCAAGG
g2:g27:2mm:2:4	ATGTCTCA	CATAGTATTTACTAA	ACAGCATTCCGCGTTAGTGATATCCGTCCACCTACAGCTTGCATAGTATTTACTAAATGTCTCATGGAATTCTCGGGTGCCAAGG
g2:g26:1mm:21:UU;g2:g27:2mm:21:27	ATGTCTTC	CATAGTATTTAGTTA	ACAGCATTCCGCGTTAGTGATATCCGTCCTCCTACTGCTTGCATAGTATTTAGTTAATGTCTTCTGGAATTCTCGGGTGCCAAGG
g2:g26:2mm:14:22	ATGTTGAA	CTTAGTATTTAGTTA	ACAGCATTCCGCGTTAGTGATATCCGTCCTCCTAGAGCTTGCTTAGTATTTAGTTAATGTTGAATGGAATTCTCGGGTGCCAAGG
g2:g29:2mm:2:12	ATGTTGGC	CATTGTATTTAGTAA	ACAGCATTCCGCGTTAGTGATATCCGTGGACCTACAGCTTGCATTGTATTTAGTAAATGTTGGCTGGAATTCTCGGGTGCCAAGG
g2:g18:tb:14:C	ATGTTGTA	ACTAGTATTTAGTTA	ACAGCATTCCGCGTTAGTGATATCCGTCCTGGATGTCGTTGCACTAGTATTTAGTTAATGTTGTATGGAATTCTCGGGTGCCAAGG
g2:g15:tb:13:U;g2:g15:tb:14:U	ATGTTCAA	ATTAGTATTTAGTTA	ACAGCATTCCGCGTTAGTGATATCCGTCCTGGATGTCGAACCATTAGTATTTAGTTAATGTTCAATGGAATTCTCGGGTGCCAAGG
g2:g24:2mm:9:12	ATGTTCGG	CATTGTTTTTAGTTA	ACAGCATTCCGCGTTAGTGATATCCGTCCTGGTACAGCTTGCATTGTTTTTAGTTAATGTTCGGTGGAATTCTCGGGTGCCAAGG
g2:g23:tb:9:G	ATGTTCCA	CATAGTAGTTTAGTTA	ACAGCATTCCGCGTTAGTGATATCCGTCCTGGAACAGCTTGCATAGTAGTTTAGTTAATGTTCCATGGAATTCTCGGGTGCCAAGG
g2:g29:gb:5	ATGTTCTG	CATAGTATTTGTTA	ACAGCATTCCGCGTTAGTGATATCCGTGGACCTACAGCTTGCATAGTATTTGTTAATGTTCTGTGGAATTCTCGGGTGCCAAGG
g2:g15:tb:11:A	ATCAAGAA	ATAGATATTTAGTTA	ACAGCATTCCGCGTTAGTGATATCCGTCCTGGATGTCGAACCATAGATATTTAGTTAATCAAGAATGGAATTCTCGGGTGCCAAGG
g2:g26:2mm:8:12	ATCAAGGC	CATTGTAATTAGTTA	ACAGCATTCCGCGTTAGTGATATCCGTCCTCCTACAGCTTGCATTGTAATTAGTTAATCAAGGCTGGAATTCTCGGGTGCCAAGG
g2:g24:2mm:5:16	ATCAAGCA	CATAGTATTTTGTTA	ACAGCATTCCGCGTTAGTGATATCCGTCCTGGTACAGCTTCCATAGTATTTTGTTAATCAAGCATGGAATTCTCGGGTGCCAAGG
g2:g26:1mm:9:UG	ATCAAGTG	CATAGTGTTTAGTTA	ACAGCATTCCGCGTTAGTGATATCCGTCCTCCTACAGCTTGCATAGTGTTTAGTTAATCAAGTGTGGAATTCTCGGGTGCCAAGG
spikein:2	ATCAACAA	GTATCATAAATCATT	ACAGCATTCCGCGTTAGTGATATCCGTCCTGGATGTCGAACGTATCATAAATCATTATCAACAATGGAATTCTCGGGTGCCAAGG
g2:g29:2mm:8:15	ATCAACGG	GATAGTAATTAGTTA	ACAGCATTCCGCGTTAGTGATATCCGTGGACCTACAGCTTGGATAGTAATTAGTTAATCAACGGTGGAATTCTCGGGTGCCAAGG
g2:g28:gb:9	ATCAACCA	CATAGTTTTAGTTA	ACAGCATTCCGCGTTAGTGATATCCGTCGACCTACAGCTTGCATAGTTTTAGTTAATCAACCATGGAATTCTCGGGTGCCAAGG
g2:g17:2mm:8:13	ATCAACTG	CAAAGTAATTAGTTA	ACAGCATTCCGCGTTAGTGATATCCGTCCTGGATGTCGATGCAAAGTAATTAGTTAATCAACTGTGGAATTCTCGGGTGCCAAGG
g2:g27:tb:14:A;g2:g27:tb:15:A	ATCAATAA	AATAGTATTTAGTTA	ACAGCATTCCGCGTTAGTGATATCCGTCCACCTACAGCTTGCAATAGTATTTAGTTAATCAATAATGGAATTCTCGGGTGCCAAGG
g2:g23:tb:18:G	ATCAATGG	CATAGTATTTAGTTA	ACAGCATTCCGCGTTAGTGATATCCGTCCTGGAACAGCTGTGCATAGTATTTAGTTAATCAATGGTGGAATTCTCGGGTGCCAAGG
g2:g29:2mm:4:18	ATCAATCA	CATAGTATTTACTTA	ACAGCATTCCGCGTTAGTGATATCCGTGGACCTACAGCATGCATAGTATTTACTTAATCAATCATGGAATTCTCGGGTGCCAAGG
g2:g25:1mm:8:AC	ATCAATTG	CATAGTACTTAGTTA	ACAGCATTCCGCGTTAGTGATATCCGTCCTGCTACAGCTTGCATAGTACTTAGTTAATCAATTGTGGAATTCTCGGGTGCCAAGG
g2:g23:2mm:2:3;g4:g23:cont:t1A	ATCAGAAG	CATAGTATTTAGAAA	ACAGCATTCCGCGTTAGTGATATCCGTCCTGGAACAGCTTGCATAGTATTTAGAAAATCAGAAGTGGAATTCTCGGGTGCCAAGG
g2:g27:2mm:9:23	ATCAGAGA	CATAGTTTTTAGTTA	ACAGCATTCCGCGTTAGTGATATCCGTCCACCTTCAGCTTGCATAGTTTTTAGTTAATCAGAGATGGAATTCTCGGGTGCCAAGG
g2:g22:2mm:8:20	ATCAGACG	CATAGTAATTAGTTA	ACAGCATTCCGCGTTAGTGATATCCGTCCTGGATCACCTTGCATAGTAATTAGTTAATCAGACGTGGAATTCTCGGGTGCCAAGG
g2:g30:1mm:21:UG	ATCAGATA	CATAGTATTTAGTTA	ACAGCATTCCGCGTTAGTGATATCCGAGGACCTACGGCTTGCATAGTATTTAGTTAATCAGATATGGAATTCTCGGGTGCCAAGG
g2:g17:2mm:5:7	ATCAGGCA	CATAGTATATTGTTA	ACAGCATTCCGCGTTAGTGATATCCGTCCTGGATGTCGATGCATAGTATATTGTTAATCAGGCATGGAATTCTCGGGTGCCAAGG
g2:g19:2mm:14:15	ATCAGGTG	GTTAGTATTTAGTTA	ACAGCATTCCGCGTTAGTGATATCCGTCCTGGATGTCCTTGGTTAGTATTTAGTTAATCAGGTGTGGAATTCTCGGGTGCCAAGG
g2:g26:2mm:23:25	ATCAGTGA	CATAGTATTTAGTTA	ACAGCATTCCGCGTTAGTGATATCCGTCCTCGTTCAGCTTGCATAGTATTTAGTTAATCAGTGATGGAATTCTCGGGTGCCAAGG
g2:g16:tb:7:C	ATCAGTCG	CATAGTATTCTAGTTA	ACAGCATTCCGCGTTAGTGATATCCGTCCTGGATGTCGAAGCATAGTATTCTAGTTAATCAGTCGTGGAATTCTCGGGTGCCAAGG
g2:g30:2mm:5:13	ATCACAAG	CAAAGTATTTTGTTA	ACAGCATTCCGCGTTAGTGATATCCGAGGACCTACAGCTTGCAAAGTATTTTGTTAATCACAAGTGGAATTCTCGGGTGCCAAGG
g2:g11:3mm:4	ATCACACA	GTATGTATTATCTTA	ACAGCATTCCGCGTTAGTGATATCCGTCCTGGATGTCGAACGTATGTATTATCTTAATCACACATGGAATTCTCGGGTGCCAAGG
g2:g21:1mm:19:GG;g2:g22:2mm:19:22	ATCACATG	CATAGTATTTAGTTA	ACAGCATTCCGCGTTAGTGATATCCGTCCTGGATGAGGTTGCATAGTATTTAGTTAATCACATGTGGAATTCTCGGGTGCCAAGG
g2:g20:2mm:2:5	ATCACGAA	CATAGTATTTTGTAA	ACAGCATTCCGCGTTAGTGATATCCGTCCTGGATGTGCTTGCATAGTATTTTGTAAATCACGAATGGAATTCTCGGGTGCCAAGG
g2:g30:1mm:25:GU	ATCACGGC	CATAGTATTTAGTTA	ACAGCATTCCGCGTTAGTGATATCCGAGGACTTACAGCTTGCATAGTATTTAGTTAATCACGGCTGGAATTCTCGGGTGCCAAGG
g2:g16:1mm:5:UU;g2:g17:2mm:5:17	ATCACGCA	CATAGTATTTTGTTA	ACAGCATTCCGCGTTAGTGATATCCGTCCTGGATGTCGAAGCATAGTATTTTGTTAATCACGCATGGAATTCTCGGGTGCCAAGG
g2:g28:1mm:19:GG;g2:g29:2mm:19:29	ATCACGTG	CATAGTATTTAGTTA	ACAGCATTCCGCGTTAGTGATATCCGTCGACCTACAGGTTGCATAGTATTTAGTTAATCACGTGTGGAATTCTCGGGTGCCAAGG
g2:g29:2mm:15:16	ATCACCAA	GATAGTATTTAGTTA	ACAGCATTCCGCGTTAGTGATATCCGTGGACCTACAGCTTCGATAGTATTTAGTTAATCACCAATGGAATTCTCGGGTGCCAAGG
g2:g17:2mm:13:16	ATCACCGG	CAAAGTATTTAGTTA	ACAGCATTCCGCGTTAGTGATATCCGTCCTGGATGTCGATCCAAAGTATTTAGTTAATCACCGGTGGAATTCTCGGGTGCCAAGG
g2:g26:tb:6:G	ATCACTAA	CATAGTATTTGAGTTA	ACAGCATTCCGCGTTAGTGATATCCGTCCTCCTACAGCTTGCATAGTATTTGAGTTAATCACTAATGGAATTCTCGGGTGCCAAGG
g2:g17:tb:11:C	ATCACTGG	ATAGCTATTTAGTTA	ACAGCATTCCGCGTTAGTGATATCCGTCCTGGATGTCGATGCATAGCTATTTAGTTAATCACTGGTGGAATTCTCGGGTGCCAAGG
g2:g26:2mm:9:20	ATCACTCA	CATAGTTTTTAGTTA	ACAGCATTCCGCGTTAGTGATATCCGTCCTCCTACACCTTGCATAGTTTTTAGTTAATCACTCATGGAATTCTCGGGTGCCAAGG
g2:g18:2mm:3:9	ATCACTTC	CATAGTTTTTAGATA	ACAGCATTCCGCGTTAGTGATATCCGTCCTGGATGTCGTTGCATAGTTTTTAGATAATCACTTCTGGAATTCTCGGGTGCCAAGG
g2:g22:2mm:16:20	ATCATGAA	CATAGTATTTAGTTA	ACAGCATTCCGCGTTAGTGATATCCGTCCTGGATCACCTTCCATAGTATTTAGTTAATCATGAATGGAATTCTCGGGTGCCAAGG
g2:g25:2mm:14:20	ATCATGGC	CTTAGTATTTAGTTA	ACAGCATTCCGCGTTAGTGATATCCGTCCTGCTACACCTTGCTTAGTATTTAGTTAATCATGGCTGGAATTCTCGGGTGCCAAGG
g2:g12:2mm:3:10	ATCATGCG	GTAAGAATTTAGATA	ACAGCATTCCGCGTTAGTGATATCCGTCCTGGATGTCGAACGTAAGAATTTAGATAATCATGCGTGGAATTCTCGGGTGCCAAGG
g2:g29:tb:7:G	ATCATGTA	CATAGTATTGTAGTTA	ACAGCATTCCGCGTTAGTGATATCCGTGGACCTACAGCTTGCATAGTATTGTAGTTAATCATGTATGGAATTCTCGGGTGCCAAGG
g2:g20:3mm:3	ATCATCAA	CATAGTATTTTCATA	ACAGCATTCCGCGTTAGTGATATCCGTCCTGGATGTGCTTGCATAGTATTTTCATAATCATCAATGGAATTCTCGGGTGCCAAGG
g2:g14:1mm:8:AG	ATCATCGG	GATAGTAGTTAGTTA	ACAGCATTCCGCGTTAGTGATATCCGTCCTGGATGTCGAACGATAGTAGTTAGTTAATCATCGGTGGAATTCTCGGGTGCCAAGG
g2:g17:2mm:2:10	ATCATCCA	CATAGAATTTAGTAA	ACAGCATTCCGCGTTAGTGATATCCGTCCTGGATGTCGATGCATAGAATTTAGTAAATCATCCATGGAATTCTCGGGTGCCAAGG
g2:g17:tb:5:A;g2:g17:tb:6:A	ATCATCTG	CATAGTATTTAAGTTA	ACAGCATTCCGCGTTAGTGATATCCGTCCTGGATGTCGATGCATAGTATTTAAGTTAATCATCTGTGGAATTCTCGGGTGCCAAGG
g2:g23:1mm:21:UG	ATCATTAA	CATAGTATTTAGTTA	ACAGCATTCCGCGTTAGTGATATCCGTCCTGGAACGGCTTGCATAGTATTTAGTTAATCATTAATGGAATTCTCGGGTGCCAAGG
g2:g30:2mm:2:22	ATCATTGG	CATAGTATTTAGTAA	ACAGCATTCCGCGTTAGTGATATCCGAGGACCTAGAGCTTGCATAGTATTTAGTAAATCATTGGTGGAATTCTCGGGTGCCAAGG
g2:g28:gb:4	ATCATTCA	CATAGTATTTATTA	ACAGCATTCCGCGTTAGTGATATCCGTCGACCTACAGCTTGCATAGTATTTATTAATCATTCATGGAATTCTCGGGTGCCAAGG
g2:g25:2mm:4:19	ATCGAAGA	CATAGTATTTACTTA	ACAGCATTCCGCGTTAGTGATATCCGTCCTGCTACAGGTTGCATAGTATTTACTTAATCGAAGATGGAATTCTCGGGTGCCAAGG
g2:g27:2mm:2:12	ATCGAACG	CATTGTATTTAGTAA	ACAGCATTCCGCGTTAGTGATATCCGTCCACCTACAGCTTGCATTGTATTTAGTAAATCGAACGTGGAATTCTCGGGTGCCAAGG
g2:g14:2mm:6:8	ATCGAATA	GATAGTAATAAGTTA	ACAGCATTCCGCGTTAGTGATATCCGTCCTGGATGTCGAACGATAGTAATAAGTTAATCGAATATGGAATTCTCGGGTGCCAAGG
g2:g24:1mm:6:AA;g2:g25:2mm:6:25	ATCGAGAA	CATAGTATTAAGTTA	ACAGCATTCCGCGTTAGTGATATCCGTCCTGGTACAGCTTGCATAGTATTAAGTTAATCGAGAATGGAATTCTCGGGTGCCAAGG
g2:g20:1mm:8:AA;g2:g21:2mm:8:21	ATCGAGGC	CATAGTAATTAGTTA	ACAGCATTCCGCGTTAGTGATATCCGTCCTGGATGTGCTTGCATAGTAATTAGTTAATCGAGGCTGGAATTCTCGGGTGCCAAGG
g2:g23:2mm:5:13	ATCGAGCA	CAAAGTATTTTGTTA	ACAGCATTCCGCGTTAGTGATATCCGTCCTGGAACAGCTTGCAAAGTATTTTGTTAATCGAGCATGGAATTCTCGGGTGCCAAGG
g2:g29:tb:20:A	ATCGAGTG	CATAGTATTTAGTTA	ACAGCATTCCGCGTTAGTGATATCCGTGGACCTACAGACTTGCATAGTATTTAGTTAATCGAGTGTGGAATTCTCGGGTGCCAAGG
g2:g24:gb:4	ATCGACAA	CATAGTATTTATTA	ACAGCATTCCGCGTTAGTGATATCCGTCCTGGTACAGCTTGCATAGTATTTATTAATCGACAATGGAATTCTCGGGTGCCAAGG
g2:g12:2mm:5:11	ATCGACGG	GTAACTATTTTGTTA	ACAGCATTCCGCGTTAGTGATATCCGTCCTGGATGTCGAACGTAACTATTTTGTTAATCGACGGTGGAATTCTCGGGTGCCAAGG
g2:g12:gb:6;g2:g12:gb:7;g2:g12:gb:8	ATCGACTA	GTAAGTATTAGTTA	ACAGCATTCCGCGTTAGTGATATCCGTCCTGGATGTCGAACGTAAGTATTAGTTAATCGACTATGGAATTCTCGGGTGCCAAGG
g2:g28:2mm:8:21	ATCGATAA	CATAGTAATTAGTTA	ACAGCATTCCGCGTTAGTGATATCCGTCGACCTACTGCTTGCATAGTAATTAGTTAATCGATAATGGAATTCTCGGGTGCCAAGG
g2:g28:1mm:26:GU	ATCGATGG	CATAGTATTTAGTTA	ACAGCATTCCGCGTTAGTGATATCCGTCGATCTACAGCTTGCATAGTATTTAGTTAATCGATGGTGGAATTCTCGGGTGCCAAGG
g2:g20:2mm:9:15	ATCGATCA	GATAGTTTTTAGTTA	ACAGCATTCCGCGTTAGTGATATCCGTCCTGGATGTGCTTGGATAGTTTTTAGTTAATCGATCATGGAATTCTCGGGTGCCAAGG
g2:g26:2mm:6:15	ATCGATTG	GATAGTATTAAGTTA	ACAGCATTCCGCGTTAGTGATATCCGTCCTCCTACAGCTTGGATAGTATTAAGTTAATCGATTGTGGAATTCTCGGGTGCCAAGG
g2:g27:2mm:8:15	ATCGGAAG	GATAGTAATTAGTTA	ACAGCATTCCGCGTTAGTGATATCCGTCCACCTACAGCTTGGATAGTAATTAGTTAATCGGAAGTGGAATTCTCGGGTGCCAAGG
g2:g24:gb:9	ATCGGAGA	CATAGTTTTAGTTA	ACAGCATTCCGCGTTAGTGATATCCGTCCTGGTACAGCTTGCATAGTTTTAGTTAATCGGAGATGGAATTCTCGGGTGCCAAGG
g2:g19:1mm:19:GG;g2:g20:2mm:19:20;g2:g21:3mm:19;g2:g18:cont:t1A	ATCGGATG	CATAGTATTTAGTTA	ACAGCATTCCGCGTTAGTGATATCCGTCCTGGATGTCGTTGCATAGTATTTAGTTAATCGGATGTGGAATTCTCGGGTGCCAAGG
g2:g15:gb:12	ATCGGCAA	CCATGTATTTAGTTA	ACAGCATTCCGCGTTAGTGATATCCGTCCTGGATGTCGAACCATGTATTTAGTTAATCGGCAATGGAATTCTCGGGTGCCAAGG
g2:g18:cont:t1C	ATCGGCGG	CATAGTATTTAGTTC	ACAGCATTCCGCGTTAGTGATATCCGTCCTGGATGTCGTTGCATAGTATTTAGTTCATCGGCGGTGGAATTCTCGGGTGCCAAGG
spikein:34	ATCGGCCA	GAATCATAAATGAAT	ACAGCATTCCGCGTTAGTGATATCCGTCCTGGTTGTCGAACGAATCATAAATGAATATCGGCCATGGAATTCTCGGGTGCCAAGG
g2:g13:1mm:4:CU	ATCGGCTG	GTTAGTATTTATTTA	ACAGCATTCCGCGTTAGTGATATCCGTCCTGGATGTCGAACGTTAGTATTTATTTAATCGGCTGTGGAATTCTCGGGTGCCAAGG
g9:g22:cont:t1A	ATCGGTAA	CATAGTAAAATCAAA	ACAGCATTCCGCGTTAGTGATATCCGTCCTGGATCAGCTTGCATAGTAAAATCAAAATCGGTAATGGAATTCTCGGGTGCCAAGG
g2:g28:3mm:19	ATCGGTGG	CATAGTATTTAGTTA	ACAGCATTCCGCGTTAGTGATATCCGTCGACCTACTCGTTGCATAGTATTTAGTTAATCGGTGGTGGAATTCTCGGGTGCCAAGG
g2:g21:2mm:10:18	ATCGGTCA	CATAGAATTTAGTTA	ACAGCATTCCGCGTTAGTGATATCCGTCCTGGATGAGCATGCATAGAATTTAGTTAATCGGTCATGGAATTCTCGGGTGCCAAGG
g2:g18:cont:t1G	ATCGGTTG	CATAGTATTTAGTTG	ACAGCATTCCGCGTTAGTGATATCCGTCCTGGATGTCGTTGCATAGTATTTAGTTGATCGGTTGTGGAATTCTCGGGTGCCAAGG
g2:g20:1mm:2:AG	ATCGCAAG	CATAGTATTTAGTGA	ACAGCATTCCGCGTTAGTGATATCCGTCCTGGATGTGCTTGCATAGTATTTAGTGAATCGCAAGTGGAATTCTCGGGTGCCAAGG
g2:g20:tb:19:C;g2:g20:tb:20:C	ATCGCAGA	CATAGTATTTAGTTA	ACAGCATTCCGCGTTAGTGATATCCGTCCTGGATGTGCCTTGCATAGTATTTAGTTAATCGCAGATGGAATTCTCGGGTGCCAAGG
g2:g28:2mm:10:18	ATCGCACG	CATAGAATTTAGTTA	ACAGCATTCCGCGTTAGTGATATCCGTCGACCTACAGCATGCATAGAATTTAGTTAATCGCACGTGGAATTCTCGGGTGCCAAGG
g2:g17:2mm:14:15	ATCGCGAA	GTTAGTATTTAGTTA	ACAGCATTCCGCGTTAGTGATATCCGTCCTGGATGTCGATGGTTAGTATTTAGTTAATCGCGAATGGAATTCTCGGGTGCCAAGG
g2:g22:2mm:4:13	ATCGCGGC	CAAAGTATTTACTTA	ACAGCATTCCGCGTTAGTGATATCCGTCCTGGATCAGCTTGCAAAGTATTTACTTAATCGCGGCTGGAATTCTCGGGTGCCAAGG
g2:g29:2mm:12:18	ATCGCGCA	CATTGTATTTAGTTA	ACAGCATTCCGCGTTAGTGATATCCGTGGACCTACAGCATGCATTGTATTTAGTTAATCGCGCATGGAATTCTCGGGTGCCAAGG
g2:g20:1mm:16:CC;g2:g21:2mm:16:21	ATCGCGTG	CATAGTATTTAGTTA	ACAGCATTCCGCGTTAGTGATATCCGTCCTGGATGTGCTTCCATAGTATTTAGTTAATCGCGTGTGGAATTCTCGGGTGCCAAGG
g2:g29:2mm:24:25	ATCGCCAA	CATAGTATTTAGTTA	ACAGCATTCCGCGTTAGTGATATCCGTGGACGAACAGCTTGCATAGTATTTAGTTAATCGCCAATGGAATTCTCGGGTGCCAAGG
g2:g24:tb:3:U;g2:g24:tb:4:U	ATCGCCGG	CATAGTATTTAGTTTA	ACAGCATTCCGCGTTAGTGATATCCGTCCTGGTACAGCTTGCATAGTATTTAGTTTAATCGCCGGTGGAATTCTCGGGTGCCAAGG
g2:g25:1mm:9:UU;g2:g26:2mm:9:26	ATCGCCTC	CATAGTTTTTAGTTA	ACAGCATTCCGCGTTAGTGATATCCGTCCTGCTACAGCTTGCATAGTTTTTAGTTAATCGCCTCTGGAATTCTCGGGTGCCAAGG
g2:g23:2mm:2:22	ATCGCTAA	CATAGTATTTAGTAA	ACAGCATTCCGCGTTAGTGATATCCGTCCTGGAAGAGCTTGCATAGTATTTAGTAAATCGCTAATGGAATTCTCGGGTGCCAAGG
g2:g30:1mm:10:AA	ATCGCTGG	CATAGAATTTAGTTA	ACAGCATTCCGCGTTAGTGATATCCGAGGACCTACAGCTTGCATAGAATTTAGTTAATCGCTGGTGGAATTCTCGGGTGCCAAGG
g2:g10:tb:7:C	ATCGCTCA	GTATCTATTCTAGTTA	ACAGCATTCCGCGTTAGTGATATCCGTCCTGGATGTCGAACGTATCTATTCTAGTTAATCGCTCATGGAATTCTCGGGTGCCAAGG
g2:g28:2mm:16:21	ATCGTAAG	CATAGTATTTAGTTA	ACAGCATTCCGCGTTAGTGATATCCGTCGACCTACTGCTTCCATAGTATTTAGTTAATCGTAAGTGGAATTCTCGGGTGCCAAGG
g2:g26:2mm:12:16	ATCGTAGA	CATTGTATTTAGTTA	ACAGCATTCCGCGTTAGTGATATCCGTCCTCCTACAGCTTCCATTGTATTTAGTTAATCGTAGATGGAATTCTCGGGTGCCAAGG
g2:g18:cont:t1U	ATCGTACG	CATAGTATTTAGTTT	ACAGCATTCCGCGTTAGTGATATCCGTCCTGGATGTCGTTGCATAGTATTTAGTTTATCGTACGTGGAATTCTCGGGTGCCAAGG
g2:g18:tb:9:A;g2:g18:tb:10:A	ATCGTGAA	CATAGTAATTTAGTTA	ACAGCATTCCGCGTTAGTGATATCCGTCCTGGATGTCGTTGCATAGTAATTTAGTTAATCGTGAATGGAATTCTCGGGTGCCAAGG
g2:g16:2mm:13:14	ATCGTGGC	CTAAGTATTTAGTTA	ACAGCATTCCGCGTTAGTGATATCCGTCCTGGATGTCGAAGCTAAGTATTTAGTTAATCGTGGCTGGAATTCTCGGGTGCCAAGG
g10:g15:cont:t1A	ATCGTGCG	CATAGTTAAATCAAA	ACAGCATTCCGCGTTAGTGATATCCGTCCTGGATGTCGAACCATAGTTAAATCAAAATCGTGCGTGGAATTCTCGGGTGCCAAGG
g2:g15:2mm:3:11	ATCGTGTA	CATACTATTTAGATA	ACAGCATTCCGCGTTAGTGATATCCGTCCTGGATGTCGAACCATACTATTTAGATAATCGTGTATGGAATTCTCGGGTGCCAAGG
g2:g27:2mm:15:16	ATCGTCAA	GATAGTATTTAGTTA	ACAGCATTCCGCGTTAGTGATATCCGTCCACCTACAGCTTCGATAGTATTTAGTTAATCGTCAATGGAATTCTCGGGTGCCAAGG
g2:g27:tb:6:U;g2:g27:tb:7:U;g2:g27:tb:8:U;g2:g27:tb:9:U	ATCGTCGG	CATAGTATTTTAGTTA	ACAGCATTCCGCGTTAGTGATATCCGTCCACCTACAGCTTGCATAGTATTTTAGTTAATCGTCGGTGGAATTCTCGGGTGCCAAGG
g2:g23:2mm:3:18	ATCGTCCA	CATAGTATTTAGATA	ACAGCATTCCGCGTTAGTGATATCCGTCCTGGAACAGCATGCATAGTATTTAGATAATCGTCCATGGAATTCTCGGGTGCCAAGG
g2:g25:tb:24:U;g2:g25:tb:25:U	ATCGTCTG	CATAGTATTTAGTTA	ACAGCATTCCGCGTTAGTGATATCCGTCCTGCTTACAGCTTGCATAGTATTTAGTTAATCGTCTGTGGAATTCTCGGGTGCCAAGG
g2:g16:2mm:11:15	ATCGTTGA	GATACTATTTAGTTA	ACAGCATTCCGCGTTAGTGATATCCGTCCTGGATGTCGAAGGATACTATTTAGTTAATCGTTGATGGAATTCTCGGGTGCCAAGG
g2:g22:1mm:18:AG	ATCGTTCG	CATAGTATTTAGTTA	ACAGCATTCCGCGTTAGTGATATCCGTCCTGGATCAGCGTGCATAGTATTTAGTTAATCGTTCGTGGAATTCTCGGGTGCCAAGG
g2:g30:2mm:23:24	ATCCAAGA	CATAGTATTTAGTTA	ACAGCATTCCGCGTTAGTGATATCCGAGGACCATCAGCTTGCATAGTATTTAGTTAATCCAAGATGGAATTCTCGGGTGCCAAGG
g2:g29:2mm:10:28	ATCCAACG	CATAGAATTTAGTTA	ACAGCATTCCGCGTTAGTGATATCCGTGCACCTACAGCTTGCATAGAATTTAGTTAATCCAACGTGGAATTCTCGGGTGCCAAGG
g2:g27:gb:15	ATCCAATA	GATAGTATTTAGTTA	ACAGCATTCCGCGTTAGTGATATCCGTCCACCTACAGCTTGATAGTATTTAGTTAATCCAATATGGAATTCTCGGGTGCCAAGG
g2:g16:tb:7:A	ATCCAGAA	CATAGTATTATAGTTA	ACAGCATTCCGCGTTAGTGATATCCGTCCTGGATGTCGAAGCATAGTATTATAGTTAATCCAGAATGGAATTCTCGGGTGCCAAGG
g2:g26:2mm:2:3;g4:g26:cont:t1A	ATCCAGGC	CATAGTATTTAGAAA	ACAGCATTCCGCGTTAGTGATATCCGTCCTCCTACAGCTTGCATAGTATTTAGAAAATCCAGGCTGGAATTCTCGGGTGCCAAGG
g2:g16:1mm:7:AG	ATCCAGTG	CATAGTATGTAGTTA	ACAGCATTCCGCGTTAGTGATATCCGTCCTGGATGTCGAAGCATAGTATGTAGTTAATCCAGTGTGGAATTCTCGGGTGCCAAGG
g2:g28:tb:7:C	ATCCACAA	CATAGTATTCTAGTTA	ACAGCATTCCGCGTTAGTGATATCCGTCGACCTACAGCTTGCATAGTATTCTAGTTAATCCACAATGGAATTCTCGGGTGCCAAGG
g2:g24:2mm:21:23	ATCCACGG	CATAGTATTTAGTTA	ACAGCATTCCGCGTTAGTGATATCCGTCCTGGTTCTGCTTGCATAGTATTTAGTTAATCCACGGTGGAATTCTCGGGTGCCAAGG
g2:g26:tb:14:C	ATCCACCA	ACTAGTATTTAGTTA	ACAGCATTCCGCGTTAGTGATATCCGTCCTCCTACAGCTTGCACTAGTATTTAGTTAATCCACCATGGAATTCTCGGGTGCCAAGG
g2:g20:2mm:5:18	ATCCACTG	CATAGTATTTTGTTA	ACAGCATTCCGCGTTAGTGATATCCGTCCTGGATGTGCATGCATAGTATTTTGTTAATCCACTGTGGAATTCTCGGGTGCCAAGG
g2:g21:2mm:3:11	ATCCATGA	CATACTATTTAGATA	ACAGCATTCCGCGTTAGTGATATCCGTCCTGGATGAGCTTGCATACTATTTAGATAATCCATGATGGAATTCTCGGGTGCCAAGG
g2:g26:tb:12:U	ATCCATCG	ATATGTATTTAGTTA	ACAGCATTCCGCGTTAGTGATATCCGTCCTCCTACAGCTTGCATATGTATTTAGTTAATCCATCGTGGAATTCTCGGGTGCCAAGG
g2:g24:2mm:7:18	ATCCATTA	CATAGTATATAGTTA	ACAGCATTCCGCGTTAGTGATATCCGTCCTGGTACAGCATGCATAGTATATAGTTAATCCATTATGGAATTCTCGGGTGCCAAGG
g2:g26:tb:21:U	ATCCGAAG	CATAGTATTTAGTTA	ACAGCATTCCGCGTTAGTGATATCCGTCCTCCTACATGCTTGCATAGTATTTAGTTAATCCGAAGTGGAATTCTCGGGTGCCAAGG
g2:g23:1mm:10:AA;g2:g24:2mm:10:24	ATCCGAGA	CATAGAATTTAGTTA	ACAGCATTCCGCGTTAGTGATATCCGTCCTGGAACAGCTTGCATAGAATTTAGTTAATCCGAGATGGAATTCTCGGGTGCCAAGG
g2:g13:2mm:10:11	ATCCGACG	GTTACAATTTAGTTA	ACAGCATTCCGCGTTAGTGATATCCGTCCTGGATGTCGAACGTTACAATTTAGTTAATCCGACGTGGAATTCTCGGGTGCCAAGG
g2:g23:tb:3:G	ATCCGATA	CATAGTATTTAGTGTA	ACAGCATTCCGCGTTAGTGATATCCGTCCTGGAACAGCTTGCATAGTATTTAGTGTAATCCGATATGGAATTCTCGGGTGCCAAGG
g2:g30:2mm:3:18	ATCCGGAA	CATAGTATTTAGATA	ACAGCATTCCGCGTTAGTGATATCCGAGGACCTACAGCATGCATAGTATTTAGATAATCCGGAATGGAATTCTCGGGTGCCAAGG
g2:g29:2mm:6:10	ATCCGGCG	CATAGAATTAAGTTA	ACAGCATTCCGCGTTAGTGATATCCGTGGACCTACAGCTTGCATAGAATTAAGTTAATCCGGCGTGGAATTCTCGGGTGCCAAGG
g2:g25:2mm:12:19	ATCCGGTA	CATTGTATTTAGTTA	ACAGCATTCCGCGTTAGTGATATCCGTCCTGCTACAGGTTGCATTGTATTTAGTTAATCCGGTATGGAATTCTCGGGTGCCAAGG
g2:g19:2mm:10:18	ATCCGCAA	CATAGAATTTAGTTA	ACAGCATTCCGCGTTAGTGATATCCGTCCTGGATGTCCATGCATAGAATTTAGTTAATCCGCAATGGAATTCTCGGGTGCCAAGG
g2:g20:tb:17:A	ATCCGCGG	CATAGTATTTAGTTA	ACAGCATTCCGCGTTAGTGATATCCGTCCTGGATGTGCTTAGCATAGTATTTAGTTAATCCGCGGTGGAATTCTCGGGTGCCAAGG
g2:g20:2mm:7:14	ATCCGCCA	CTTAGTATATAGTTA	ACAGCATTCCGCGTTAGTGATATCCGTCCTGGATGTGCTTGCTTAGTATATAGTTAATCCGCCATGGAATTCTCGGGTGCCAAGG
g2:g22:2mm:7:9	ATCCGCTG	CATAGTTTATAGTTA	ACAGCATTCCGCGTTAGTGATATCCGTCCTGGATCAGCTTGCATAGTTTATAGTTAATCCGCTGTGGAATTCTCGGGTGCCAAGG
g2:g15:tb:8:G	ATCCGTAA	CATAGTATGTTAGTTA	ACAGCATTCCGCGTTAGTGATATCCGTCCTGGATGTCGAACCATAGTATGTTAGTTAATCCGTAATGGAATTCTCGGGTGCCAAGG
g2:g25:2mm:2:11	ATCCGTGG	CATACTATTTAGTAA	ACAGCATTCCGCGTTAGTGATATCCGTCCTGCTACAGCTTGCATACTATTTAGTAAATCCGTGGTGGAATTCTCGGGTGCCAAGG
g2:g25:gb:5	ATCCGTCA	CATAGTATTTGTTA	ACAGCATTCCGCGTTAGTGATATCCGTCCTGCTACAGCTTGCATAGTATTTGTTAATCCGTCATGGAATTCTCGGGTGCCAAGG
g2:g24:2mm:17:18	ATCCGTTG	CATAGTATTTAGTTA	ACAGCATTCCGCGTTAGTGATATCCGTCCTGGTACAGCAAGCATAGTATTTAGTTAATCCGTTGTGGAATTCTCGGGTGCCAAGG
g2:g27:2mm:4:18	ATCCTGAA	CATAGTATTTACTTA	ACAGCATTCCGCGTTAGTGATATCCGTCCACCTACAGCATGCATAGTATTTACTTAATCCTGAATGGAATTCTCGGGTGCCAAGG
g2:g29:2mm:7:19	ATCCTGGC	CATAGTATATAGTTA	ACAGCATTCCGCGTTAGTGATATCCGTGGACCTACAGGTTGCATAGTATATAGTTAATCCTGGCTGGAATTCTCGGGTGCCAAGG
g2:g15:1mm:12:UG	ATCCTGCG	CATGGTATTTAGTTA	ACAGCATTCCGCGTTAGTGATATCCGTCCTGGATGTCGAACCATGGTATTTAGTTAATCCTGCGTGGAATTCTCGGGTGCCAAGG
g2:g30:2mm:4:28	ATCCTGTA	CATAGTATTTACTTA	ACAGCATTCCGCGTTAGTGATATCCGAGCACCTACAGCTTGCATAGTATTTACTTAATCCTGTATGGAATTCTCGGGTGCCAAGG
g2:g11:tb:4:G;g2:g11:tb:5:G	ATCCTCAA	GTATGTATTTAGGTTA	ACAGCATTCCGCGTTAGTGATATCCGTCCTGGATGTCGAACGTATGTATTTAGGTTAATCCTCAATGGAATTCTCGGGTGCCAAGG
g2:g20:2mm:14:17	ATCCTCGG	CTTAGTATTTAGTTA	ACAGCATTCCGCGTTAGTGATATCCGTCCTGGATGTGCTAGCTTAGTATTTAGTTAATCCTCGGTGGAATTCTCGGGTGCCAAGG
g2:g22:2mm:9:17	ATCCTCCA	CATAGTTTTTAGTTA	ACAGCATTCCGCGTTAGTGATATCCGTCCTGGATCAGCTAGCATAGTTTTTAGTTAATCCTCCATGGAATTCTCGGGTGCCAAGG
g2:g21:1mm:17:AG	ATCCTCTG	CATAGTATTTAGTTA	ACAGCATTCCGCGTTAGTGATATCCGTCCTGGATGAGCTGGCATAGTATTTAGTTAATCCTCTGTGGAATTCTCGGGTGCCAAGG
g2:g11:1mm:4:CC;g2:g12:2mm:4:12	ATCCTTAA	GTATGTATTTACTTA	ACAGCATTCCGCGTTAGTGATATCCGTCCTGGATGTCGAACGTATGTATTTACTTAATCCTTAATGGAATTCTCGGGTGCCAAGG
g2:g20:1mm:5:UC	ATCCTTCG	CATAGTATTTCGTTA	ACAGCATTCCGCGTTAGTGATATCCGTCCTGGATGTGCTTGCATAGTATTTCGTTAATCCTTCGTGGAATTCTCGGGTGCCAAGG
g2:g25:2mm:3:7	ATCTAAGA	CATAGTATATAGATA	ACAGCATTCCGCGTTAGTGATATCCGTCCTGCTACAGCTTGCATAGTATATAGATAATCTAAGATGGAATTCTCGGGTGCCAAGG
g2:g14:1mm:2:AA;g2:g15:2mm:2:15;g3:g14:cont:t1A	ATCTAACG	GATAGTATTTAGTAA	ACAGCATTCCGCGTTAGTGATATCCGTCCTGGATGTCGAACGATAGTATTTAGTAAATCTAACGTGGAATTCTCGGGTGCCAAGG
g2:g28:1mm:17:AG	ATCTAATA	CATAGTATTTAGTTA	ACAGCATTCCGCGTTAGTGATATCCGTCGACCTACAGCTGGCATAGTATTTAGTTAATCTAATATGGAATTCTCGGGTGCCAAGG
g2:g29:2mm:17:19	ATCTAGAA	CATAGTATTTAGTTA	ACAGCATTCCGCGTTAGTGATATCCGTGGACCTACAGGTAGCATAGTATTTAGTTAATCTAGAATGGAATTCTCGGGTGCCAAGG
g2:g14:tb:4:A	ATCTAGGC	GATAGTATTTAGATTA	ACAGCATTCCGCGTTAGTGATATCCGTCCTGGATGTCGAACGATAGTATTTAGATTAATCTAGGCTGGAATTCTCGGGTGCCAAGG
g2:g12:2mm:2:6	ATCTAGCA	GTAAGTATTAAGTAA	ACAGCATTCCGCGTTAGTGATATCCGTCCTGGATGTCGAACGTAAGTATTAAGTAAATCTAGCATGGAATTCTCGGGTGCCAAGG
g2:g28:tb:7:A	ATCTATAA	CATAGTATTATAGTTA	ACAGCATTCCGCGTTAGTGATATCCGTCGACCTACAGCTTGCATAGTATTATAGTTAATCTATAATGGAATTCTCGGGTGCCAAGG
g2:g27:2mm:24:25	ATCTATGG	CATAGTATTTAGTTA	ACAGCATTCCGCGTTAGTGATATCCGTCCACGAACAGCTTGCATAGTATTTAGTTAATCTATGGTGGAATTCTCGGGTGCCAAGG
g2:g11:2mm:2:9	ATCTATCA	GTATGTTTTTAGTAA	ACAGCATTCCGCGTTAGTGATATCCGTCCTGGATGTCGAACGTATGTTTTTAGTAAATCTATCATGGAATTCTCGGGTGCCAAGG
g2:g16:tb:6:C	ATCTGAAG	CATAGTATTTCAGTTA	ACAGCATTCCGCGTTAGTGATATCCGTCCTGGATGTCGAAGCATAGTATTTCAGTTAATCTGAAGTGGAATTCTCGGGTGCCAAGG
g2:g30:tb:19:A	ATCTGAGA	CATAGTATTTAGTTA	ACAGCATTCCGCGTTAGTGATATCCGAGGACCTACAGCATTGCATAGTATTTAGTTAATCTGAGATGGAATTCTCGGGTGCCAAGG
g2:g30:2mm:4:6	ATCTGACG	CATAGTATTAACTTA	ACAGCATTCCGCGTTAGTGATATCCGAGGACCTACAGCTTGCATAGTATTAACTTAATCTGACGTGGAATTCTCGGGTGCCAAGG
g2:g26:1mm:21:UG	ATCTGATA	CATAGTATTTAGTTA	ACAGCATTCCGCGTTAGTGATATCCGTCCTCCTACGGCTTGCATAGTATTTAGTTAATCTGATATGGAATTCTCGGGTGCCAAGG
g2:g25:2mm:3:17	ATCTGGAA	CATAGTATTTAGATA	ACAGCATTCCGCGTTAGTGATATCCGTCCTGCTACAGCTAGCATAGTATTTAGATAATCTGGAATGGAATTCTCGGGTGCCAAGG
g2:g22:2mm:2:14	ATCTGGCG	CTTAGTATTTAGTAA	ACAGCATTCCGCGTTAGTGATATCCGTCCTGGATCAGCTTGCTTAGTATTTAGTAAATCTGGCGTGGAATTCTCGGGTGCCAAGG
g2:g30:2mm:11:25	ATCTGGTA	CATACTATTTAGTTA	ACAGCATTCCGCGTTAGTGATATCCGAGGACGTACAGCTTGCATACTATTTAGTTAATCTGGTATGGAATTCTCGGGTGCCAAGG
g2:g26:2mm:5:13	ATCTGCGA	CAAAGTATTTTGTTA	ACAGCATTCCGCGTTAGTGATATCCGTCCTCCTACAGCTTGCAAAGTATTTTGTTAATCTGCGATGGAATTCTCGGGTGCCAAGG
g2:g19:tb:9:G	ATCTGCCG	CATAGTAGTTTAGTTA	ACAGCATTCCGCGTTAGTGATATCCGTCCTGGATGTCCTTGCATAGTAGTTTAGTTAATCTGCCGTGGAATTCTCGGGTGCCAAGG
g2:g29:2mm:10:27	ATCTGCTA	CATAGAATTTAGTTA	ACAGCATTCCGCGTTAGTGATATCCGTGGTCCTACAGCTTGCATAGAATTTAGTTAATCTGCTATGGAATTCTCGGGTGCCAAGG
g2:g23:2mm:5:21	ATCTGTAA	CATAGTATTTTGTTA	ACAGCATTCCGCGTTAGTGATATCCGTCCTGGAACTGCTTGCATAGTATTTTGTTAATCTGTAATGGAATTCTCGGGTGCCAAGG
g2:g14:2mm:3:4	ATCTGTGG	GATAGTATTTACATA	ACAGCATTCCGCGTTAGTGATATCCGTCCTGGATGTCGAACGATAGTATTTACATAATCTGTGGTGGAATTCTCGGGTGCCAAGG
g2:g16:tb:3:A	ATCTGTCA	CATAGTATTTAGTATA	ACAGCATTCCGCGTTAGTGATATCCGTCCTGGATGTCGAAGCATAGTATTTAGTATAATCTGTCATGGAATTCTCGGGTGCCAAGG
g2:g26:1mm:25:GU	ATCTGTTG	CATAGTATTTAGTTA	ACAGCATTCCGCGTTAGTGATATCCGTCCTCTTACAGCTTGCATAGTATTTAGTTAATCTGTTGTGGAATTCTCGGGTGCCAAGG
g2:g19:tb:18:G	ATCTCAAG	CATAGTATTTAGTTA	ACAGCATTCCGCGTTAGTGATATCCGTCCTGGATGTCCTGTGCATAGTATTTAGTTAATCTCAAGTGGAATTCTCGGGTGCCAAGG
g2:g27:tb:4:C	ATCTCAGA	CATAGTATTTAGCTTA	ACAGCATTCCGCGTTAGTGATATCCGTCCACCTACAGCTTGCATAGTATTTAGCTTAATCTCAGATGGAATTCTCGGGTGCCAAGG
g2:g16:tb:16:A	ATCTCACG	CATAGTATTTAGTTA	ACAGCATTCCGCGTTAGTGATATCCGTCCTGGATGTCGAAGACATAGTATTTAGTTAATCTCACGTGGAATTCTCGGGTGCCAAGG
g10:g21:cont:t1A	ATCTCATC	CATAGTTAAATCAAA	ACAGCATTCCGCGTTAGTGATATCCGTCCTGGATGAGCTTGCATAGTTAAATCAAAATCTCATCTGGAATTCTCGGGTGCCAAGG
g2:g30:tb:23:G	ATCTCGAA	CATAGTATTTAGTTA	ACAGCATTCCGCGTTAGTGATATCCGAGGACCTAGCAGCTTGCATAGTATTTAGTTAATCTCGAATGGAATTCTCGGGTGCCAAGG
g2:g23:2mm:18:22	ATCTCGGC	CATAGTATTTAGTTA	ACAGCATTCCGCGTTAGTGATATCCGTCCTGGAAGAGCATGCATAGTATTTAGTTAATCTCGGCTGGAATTCTCGGGTGCCAAGG
g2:g10:tb:7:A	ATCTCGCA	GTATCTATTATAGTTA	ACAGCATTCCGCGTTAGTGATATCCGTCCTGGATGTCGAACGTATCTATTATAGTTAATCTCGCATGGAATTCTCGGGTGCCAAGG
g2:g29:1mm:13:AA;g2:g30:2mm:13:30	ATCTCGTG	CAAAGTATTTAGTTA	ACAGCATTCCGCGTTAGTGATATCCGTGGACCTACAGCTTGCAAAGTATTTAGTTAATCTCGTGTGGAATTCTCGGGTGCCAAGG
g10:g28:cont:t1A	ATCTCCAA	CATAGTTAAATCAAA	ACAGCATTCCGCGTTAGTGATATCCGTCGACCTACAGCTTGCATAGTTAAATCAAAATCTCCAATGGAATTCTCGGGTGCCAAGG
g2:g28:2mm:3:11	ATCTCCGG	CATACTATTTAGATA	ACAGCATTCCGCGTTAGTGATATCCGTCGACCTACAGCTTGCATACTATTTAGATAATCTCCGGTGGAATTCTCGGGTGCCAAGG
g2:g30:2mm:5:21	ATCTCCTC	CATAGTATTTTGTTA	ACAGCATTCCGCGTTAGTGATATCCGAGGACCTACTGCTTGCATAGTATTTTGTTAATCTCCTCTGGAATTCTCGGGTGCCAAGG
g2:g30:2mm:4:27	ATCTCTAA	CATAGTATTTACTTA	ACAGCATTCCGCGTTAGTGATATCCGAGGTCCTACAGCTTGCATAGTATTTACTTAATCTCTAATGGAATTCTCGGGTGCCAAGG
g2:g13:2mm:6:7	ATCTCTGG	GTTAGTATAAAGTTA	ACAGCATTCCGCGTTAGTGATATCCGTCCTGGATGTCGAACGTTAGTATAAAGTTAATCTCTGGTGGAATTCTCGGGTGCCAAGG
g2:g23:2mm:4:6	ATCTCTCA	CATAGTATTAACTTA	ACAGCATTCCGCGTTAGTGATATCCGTCCTGGAACAGCTTGCATAGTATTAACTTAATCTCTCATGGAATTCTCGGGTGCCAAGG
g2:g27:2mm:6:10	ATCTCTTC	CATAGAATTAAGTTA	ACAGCATTCCGCGTTAGTGATATCCGTCCACCTACAGCTTGCATAGAATTAAGTTAATCTCTTCTGGAATTCTCGGGTGCCAAGG
g2:g19:1mm:17:AG	ATCTTAAG	CATAGTATTTAGTTA	ACAGCATTCCGCGTTAGTGATATCCGTCCTGGATGTCCTGGCATAGTATTTAGTTAATCTTAAGTGGAATTCTCGGGTGCCAAGG
g2:g10:1mm:3:AC	ATCTTACC	GTATCTATTTAGCTA	ACAGCATTCCGCGTTAGTGATATCCGTCCTGGATGTCGAACGTATCTATTTAGCTAATCTTACCTGGAATTCTCGGGTGCCAAGG
g15:g22:cont:t1A	ATCTTATA	CTATCATAAATCAAA	ACAGCATTCCGCGTTAGTGATATCCGTCCTGGATCAGCTTGCTATCATAAATCAAAATCTTATATGGAATTCTCGGGTGCCAAGG
g2:g30:2mm:18:22	ATCTTCAA	CATAGTATTTAGTTA	ACAGCATTCCGCGTTAGTGATATCCGAGGACCTAGAGCATGCATAGTATTTAGTTAATCTTCAATGGAATTCTCGGGTGCCAAGG
g2:g22:2mm:10:15	ATCTTCGG	GATAGAATTTAGTTA	ACAGCATTCCGCGTTAGTGATATCCGTCCTGGATCAGCTTGGATAGAATTTAGTTAATCTTCGGTGGAATTCTCGGGTGCCAAGG
g2:g18:1mm:4:CU	ATCTTCCA	CATAGTATTTATTTA	ACAGCATTCCGCGTTAGTGATATCCGTCCTGGATGTCGTTGCATAGTATTTATTTAATCTTCCATGGAATTCTCGGGTGCCAAGG
spikein:14	ATCTTCTG	GAATCATAAATCAAT	ACAGCATTCCGCGTTAGTGATATCCGTCCTGGATGTCGAACGAATCATAAATCAATATCTTCTGTGGAATTCTCGGGTGCCAAGG
g2:g27:2mm:12:18	ATTAAGAA	CATTGTATTTAGTTA	ACAGCATTCCGCGTTAGTGATATCCGTCCACCTACAGCATGCATTGTATTTAGTTAATTAAGAATGGAATTCTCGGGTGCCAAGG
g2:g20:1mm:19:GU	ATTAAGGC	CATAGTATTTAGTTA	ACAGCATTCCGCGTTAGTGATATCCGTCCTGGATGTGTTTGCATAGTATTTAGTTAATTAAGGCTGGAATTCTCGGGTGCCAAGG
g2:g10:3mm:2;g5:g10:cont:t1A	ATTAAGCA	GTATCTATTTACAAA	ACAGCATTCCGCGTTAGTGATATCCGTCCTGGATGTCGAACGTATCTATTTACAAAATTAAGCATGGAATTCTCGGGTGCCAAGG
g2:g30:2mm:12:28	ATTAAGTG	CATTGTATTTAGTTA	ACAGCATTCCGCGTTAGTGATATCCGAGCACCTACAGCTTGCATTGTATTTAGTTAATTAAGTGTGGAATTCTCGGGTGCCAAGG
g2:g16:3mm:5	ATTAACAA	CATAGTATAATGTTA	ACAGCATTCCGCGTTAGTGATATCCGTCCTGGATGTCGAAGCATAGTATAATGTTAATTAACAATGGAATTCTCGGGTGCCAAGG
g2:g29:2mm:3:14	ATTAACGG	CTTAGTATTTAGATA	ACAGCATTCCGCGTTAGTGATATCCGTGGACCTACAGCTTGCTTAGTATTTAGATAATTAACGGTGGAATTCTCGGGTGCCAAGG
g2:g22:2mm:12:13	ATTAACCA	CAATGTATTTAGTTA	ACAGCATTCCGCGTTAGTGATATCCGTCCTGGATCAGCTTGCAATGTATTTAGTTAATTAACCATGGAATTCTCGGGTGCCAAGG
g2:g16:1mm:4:CA	ATTAACTG	CATAGTATTTAATTA	ACAGCATTCCGCGTTAGTGATATCCGTCCTGGATGTCGAAGCATAGTATTTAATTAATTAACTGTGGAATTCTCGGGTGCCAAGG
g2:g24:1mm:15:GU	ATTAATAA	TATAGTATTTAGTTA	ACAGCATTCCGCGTTAGTGATATCCGTCCTGGTACAGCTTGTATAGTATTTAGTTAATTAATAATGGAATTCTCGGGTGCCAAGG
g2:g21:1mm:12:UG	ATTAATGG	CATGGTATTTAGTTA	ACAGCATTCCGCGTTAGTGATATCCGTCCTGGATGAGCTTGCATGGTATTTAGTTAATTAATGGTGGAATTCTCGGGTGCCAAGG
g2:g25:2mm:10:13	ATTAATCA	CAAAGAATTTAGTTA	ACAGCATTCCGCGTTAGTGATATCCGTCCTGCTACAGCTTGCAAAGAATTTAGTTAATTAATCATGGAATTCTCGGGTGCCAAGG
g2:g25:2mm:8:23	ATTAATTG	CATAGTAATTAGTTA	ACAGCATTCCGCGTTAGTGATATCCGTCCTGCTTCAGCTTGCATAGTAATTAGTTAATTAATTGTGGAATTCTCGGGTGCCAAGG
g2:g25:2mm:7:22	ATTACGAA	CATAGTATATAGTTA	ACAGCATTCCGCGTTAGTGATATCCGTCCTGCTAGAGCTTGCATAGTATATAGTTAATTACGAATGGAATTCTCGGGTGCCAAGG
g2:g28:1mm:12:UG	ATTACGGC	CATGGTATTTAGTTA	ACAGCATTCCGCGTTAGTGATATCCGTCGACCTACAGCTTGCATGGTATTTAGTTAATTACGGCTGGAATTCTCGGGTGCCAAGG
g2:g26:1mm:10:AA;g2:g27:2mm:10:27	ATTACGCA	CATAGAATTTAGTTA	ACAGCATTCCGCGTTAGTGATATCCGTCCTCCTACAGCTTGCATAGAATTTAGTTAATTACGCATGGAATTCTCGGGTGCCAAGG
g10:g19:cont:t1A	ATTACGTG	CATAGTTAAATCAAA	ACAGCATTCCGCGTTAGTGATATCCGTCCTGGATGTCCTTGCATAGTTAAATCAAAATTACGTGTGGAATTCTCGGGTGCCAAGG
g2:g19:2mm:3:11	ATTACCAA	CATACTATTTAGATA	ACAGCATTCCGCGTTAGTGATATCCGTCCTGGATGTCCTTGCATACTATTTAGATAATTACCAATGGAATTCTCGGGTGCCAAGG
g2:g23:3mm:15	ATTACCGG	GATAGTATTTAGTTA	ACAGCATTCCGCGTTAGTGATATCCGTCCTGGAACAGCTACGATAGTATTTAGTTAATTACCGGTGGAATTCTCGGGTGCCAAGG
g2:g29:tb:7:C	ATTACTAA	CATAGTATTCTAGTTA	ACAGCATTCCGCGTTAGTGATATCCGTGGACCTACAGCTTGCATAGTATTCTAGTTAATTACTAATGGAATTCTCGGGTGCCAAGG
g2:g29:2mm:9:11	ATTACTGG	CATACTTTTTAGTTA	ACAGCATTCCGCGTTAGTGATATCCGTGGACCTACAGCTTGCATACTTTTTAGTTAATTACTGGTGGAATTCTCGGGTGCCAAGG
g2:g15:2mm:4:14	ATTACTCA	CTTAGTATTTACTTA	ACAGCATTCCGCGTTAGTGATATCCGTCCTGGATGTCGAACCTTAGTATTTACTTAATTACTCATGGAATTCTCGGGTGCCAAGG
g2:g21:2mm:2:15	ATTACTTC	GATAGTATTTAGTAA	ACAGCATTCCGCGTTAGTGATATCCGTCCTGGATGAGCTTGGATAGTATTTAGTAAATTACTTCTGGAATTCTCGGGTGCCAAGG
g2:g24:2mm:14:19	ATTATAAG	CTTAGTATTTAGTTA	ACAGCATTCCGCGTTAGTGATATCCGTCCTGGTACAGGTTGCTTAGTATTTAGTTAATTATAAGTGGAATTCTCGGGTGCCAAGG
g10:g17:cont:t1A	ATTATACC	CATAGTTAAATCAAA	ACAGCATTCCGCGTTAGTGATATCCGTCCTGGATGTCGATGCATAGTTAAATCAAAATTATACCTGGAATTCTCGGGTGCCAAGG
g2:g17:2mm:3:11	ATTATATA	CATACTATTTAGATA	ACAGCATTCCGCGTTAGTGATATCCGTCCTGGATGTCGATGCATACTATTTAGATAATTATATATGGAATTCTCGGGTGCCAAGG
g2:g28:2mm:2:15	ATTATGAA	GATAGTATTTAGTAA	ACAGCATTCCGCGTTAGTGATATCCGTCGACCTACAGCTTGGATAGTATTTAGTAAATTATGAATGGAATTCTCGGGTGCCAAGG
g2:g25:2mm:17:22	ATTATGGC	CATAGTATTTAGTTA	ACAGCATTCCGCGTTAGTGATATCCGTCCTGCTAGAGCTAGCATAGTATTTAGTTAATTATGGCTGGAATTCTCGGGTGCCAAGG
g2:g11:2mm:3:6	ATTATGCG	GTATGTATTAAGATA	ACAGCATTCCGCGTTAGTGATATCCGTCCTGGATGTCGAACGTATGTATTAAGATAATTATGCGTGGAATTCTCGGGTGCCAAGG
g2:g20:3mm:6	ATTATGTA	CATAGTAAAAAGTTA	ACAGCATTCCGCGTTAGTGATATCCGTCCTGGATGTGCTTGCATAGTAAAAAGTTAATTATGTATGGAATTCTCGGGTGCCAAGG
g2:g28:tb:6:C	ATTATCAA	CATAGTATTTCAGTTA	ACAGCATTCCGCGTTAGTGATATCCGTCGACCTACAGCTTGCATAGTATTTCAGTTAATTATCAATGGAATTCTCGGGTGCCAAGG
g2:g22:2mm:4:21	ATTATCGG	CATAGTATTTACTTA	ACAGCATTCCGCGTTAGTGATATCCGTCCTGGATCTGCTTGCATAGTATTTACTTAATTATCGGTGGAATTCTCGGGTGCCAAGG
g2:g26:2mm:2:22	ATTATCCA	CATAGTATTTAGTAA	ACAGCATTCCGCGTTAGTGATATCCGTCCTCCTAGAGCTTGCATAGTATTTAGTAAATTATCCATGGAATTCTCGGGTGCCAAGG
g2:g25:2mm:16:23	ATTATCTG	CATAGTATTTAGTTA	ACAGCATTCCGCGTTAGTGATATCCGTCCTGCTTCAGCTTCCATAGTATTTAGTTAATTATCTGTGGAATTCTCGGGTGCCAAGG
g2:g30:3mm:15	ATTGAAGA	GATAGTATTTAGTTA	ACAGCATTCCGCGTTAGTGATATCCGAGGACCTACAGCTACGATAGTATTTAGTTAATTGAAGATGGAATTCTCGGGTGCCAAGG
g2:g28:2mm:9:24	ATTGAACG	CATAGTTTTTAGTTA	ACAGCATTCCGCGTTAGTGATATCCGTCGACCAACAGCTTGCATAGTTTTTAGTTAATTGAACGTGGAATTCTCGGGTGCCAAGG
g2:g21:2mm:4:14	ATTGAATA	CTTAGTATTTACTTA	ACAGCATTCCGCGTTAGTGATATCCGTCCTGGATGAGCTTGCTTAGTATTTACTTAATTGAATATGGAATTCTCGGGTGCCAAGG
g2:g18:2mm:10:11	ATTGAGAA	CATACAATTTAGTTA	ACAGCATTCCGCGTTAGTGATATCCGTCCTGGATGTCGTTGCATACAATTTAGTTAATTGAGAATGGAATTCTCGGGTGCCAAGG
g2:g30:1mm:13:AC	ATTGAGGC	CACAGTATTTAGTTA	ACAGCATTCCGCGTTAGTGATATCCGAGGACCTACAGCTTGCACAGTATTTAGTTAATTGAGGCTGGAATTCTCGGGTGCCAAGG
g7:g22:cont:t1A	ATTGAGCA	CATAGTATTATCAAA	ACAGCATTCCGCGTTAGTGATATCCGTCCTGGATCAGCTTGCATAGTATTATCAAAATTGAGCATGGAATTCTCGGGTGCCAAGG
g2:g28:2mm:4:14	ATTGAGTG	CTTAGTATTTACTTA	ACAGCATTCCGCGTTAGTGATATCCGTCGACCTACAGCTTGCTTAGTATTTACTTAATTGAGTGTGGAATTCTCGGGTGCCAAGG
g2:g17:1mm:17:AG	ATTGACAA	CATAGTATTTAGTTA	ACAGCATTCCGCGTTAGTGATATCCGTCCTGGATGTCGAGGCATAGTATTTAGTTAATTGACAATGGAATTCTCGGGTGCCAAGG
g2:g28:2mm:11:22	ATTGACGG	CATACTATTTAGTTA	ACAGCATTCCGCGTTAGTGATATCCGTCGACCTAGAGCTTGCATACTATTTAGTTAATTGACGGTGGAATTCTCGGGTGCCAAGG
g2:g25:tb:24:G	ATTGACTA	CATAGTATTTAGTTA	ACAGCATTCCGCGTTAGTGATATCCGTCCTGCTGACAGCTTGCATAGTATTTAGTTAATTGACTATGGAATTCTCGGGTGCCAAGG
g2:g27:2mm:7:19	ATTGATAA	CATAGTATATAGTTA	ACAGCATTCCGCGTTAGTGATATCCGTCCACCTACAGGTTGCATAGTATATAGTTAATTGATAATGGAATTCTCGGGTGCCAAGG
g2:g29:tb:7:A	ATTGATGG	CATAGTATTATAGTTA	ACAGCATTCCGCGTTAGTGATATCCGTGGACCTACAGCTTGCATAGTATTATAGTTAATTGATGGTGGAATTCTCGGGTGCCAAGG
[truncated: 4,865 more rows]
