# Supplementary material for: Relaxed targeting rules help PIWI proteins silence transposons
Source: Nature. 2023 Jun 21;619(7969):394–402. doi: 10.1038/s41586-023-06257-4 (PMC10338343; doi:10.1038/s41586-023-06257-4)
Supplement: Supplementary file 7 — Source data for analyses of in vivo cleavage by MILI and MIWI (coordinates and identity of putative cleavage sites). [file 41586_2023_6257_MOESM7_ESM.zip]

Archive with 2 entries (2 files):
- Gainetdinov et al. Supplementary Data 1.txt
- __MACOSX/._Gainetdinov et al. Supplementary Data 1.txt
